# Supplementary material for: ASGARD is A Single-cell Guided Pipeline to Aid Repurposing of Drugs
Source: Nat Commun. 2023 Feb 22;14:993. doi: 10.1038/s41467-023-36637-3 (PMC9945835; doi:10.1038/s41467-023-36637-3)
Supplement: Supplementary file 3 — Dataset 1 [file 41467_2023_36637_MOESM3_ESM.xlsx]

## Sheet: C1
Drug.name	Drug.id	P.value	FDR
fulvestrant	BRD-A90490067	2.40057e-06	0.00317356
fostamatinib	BRD-K20285085	9.80961e-06	0.00648415
neratinib	BRD-K85606544	0.000319486	0.140787
colchicine	BRD-K00259736	0.000622298	0.205669
aminoglutethimide	BRD-A25234499	0.0011396	0.301309
sirolimus	BRD-A79768653	0.00178867	0.394103
bithionol	BRD-K39120595	0.0120901	0.999982
cladribine	BRD-K93034159	0.0184908	0.999982
praziquantel	BRD-A21858158	0.0197711	0.999982
chlormezanone	BRD-A20348246	0.0204136	0.999982
vorinostat	BRD-K81418486	0.0208289	0.999982
lovastatin	BRD-K09416995	0.0209755	0.999982
oxybuprocaine	BRD-K04185004	0.0211942	0.999982
enalapril	BRD-K57545991	0.0222751	0.999982
ponatinib	BRD-K44227013	0.022578	0.999982
zafirlukast	BRD-K71289571	0.023577	0.999982
ipratropium	BRD-A05352148	0.023718	0.999982
methimazole	BRD-K54416256	0.0257103	0.999982
metyrapone	BRD-K46862739	0.0259385	0.999982
finasteride	BRD-K01095011	0.0264083	0.999982
fluspirilene	BRD-K77947974	0.0289735	0.999982
noscapine	BRD-A51393488	0.0295541	0.999982
isotretinoin	BRD-K76723084	0.0296492	0.999982
ixazomib	BRD-K78659596	0.0305084	0.999982
tyloxapol	BRD-K46156294	0.030525	0.999982
zuclopenthixol	BRD-K00198051	0.0317977	0.999982
bortezomib	BRD-K88510285	0.0387356	0.999982
chlorthalidone	BRD-A26384407	0.0389508	0.999982
tamoxifen	BRD-K43744935	0.0397633	0.999982
ethambutol	BRD-A74500471	0.0404241	0.999982
amoxapine	BRD-K02265150	0.0404515	0.999982
zopiclone	BRD-A34309505	0.0407632	0.999982
amcinonide	BRD-A36010170	0.0415495	0.999982
valdecoxib	BRD-K12994359	0.0419694	0.999982
iloperidone	BRD-K48722833	0.0421086	0.999982
niclosamide	BRD-K35960502	0.0425617	0.999982
mercaptopurine	BRD-K91601245	0.0426359	0.999982
mizolastine	BRD-K21884483	0.0445072	0.999982
diflorasone	BRD-K17041687	0.0445805	0.999982
desipramine	BRD-K60762818	0.0455099	0.999982
chlorzoxazone	BRD-K98174813	0.0458427	0.999982
raloxifene	BRD-K63828191	0.0472243	0.999982
vinorelbine	BRD-M30523314	0.0489706	0.999982
primaquine	BRD-A55913614	0.0496762	0.999982
ribavirin	BRD-K60369935	0.0528217	0.999982
nitazoxanide	BRD-K96471533	0.0539302	0.999982
quinidine	BRD-K70799801	0.0544483	0.999982
exemestane	BRD-A73741725	0.0544948	0.999982
ipratropium	BRD-A07029265	0.0570559	0.999982
clozapine	BRD-K37289225	0.0574424	0.999982
danazol	BRD-K21401044	0.0579173	0.999982
pentoxyverine	BRD-K06181161	0.059073	0.999982
clomifene	BRD-K91328526	0.0603769	0.999982
mitotane	BRD-A31204924	0.0609816	0.999982
tamoxifen	BRD-K04210847	0.0609931	0.999982
tioguanine	BRD-K75649340	0.0616145	0.999982
estriol	BRD-K17016787	0.061889	0.999982
verteporfin	BRD-A35782587	0.0619994	0.999982
sertindole	BRD-K69116396	0.0622894	0.999982
fluvastatin	BRD-K39716612	0.0655536	0.999982
raltitrexed	BRD-K89839824	0.0655855	0.999982
sorafenib	BRD-K23984367	0.0657393	0.999982
resorcinol	BRD-K85603128	0.0660733	0.999982
riluzole	BRD-K21283037	0.0664007	0.999982
iopamidol	BRD-K75868704	0.0665699	0.999982
hydrocortisone	BRD-A75172220	0.0681183	0.999982
fluocinonide	BRD-K57886322	0.0682748	0.999982
mecamylamine	BRD-A20119038	0.0689035	0.999982
pivampicillin	BRD-K69260336	0.0701216	0.999982
trichlormethiazide	BRD-A28940325	0.0718455	0.999982
gatifloxacin	BRD-A74980173	0.0734773	0.999982
isoxsuprine	BRD-A16700644	0.0734927	0.999982
albendazole	BRD-K79131256	0.0758514	0.999982
budesonide	BRD-A60571864	0.0778634	0.999982
clindamycin	BRD-A23034328	0.0782094	0.999982
sulfinpyrazone	BRD-A36217750	0.0795449	0.999982
tubocurarine	BRD-K02607075	0.0803889	0.999982
atenolol	BRD-K44993696	0.0817078	0.999982
tizanidine	BRD-K06335600	0.0824785	0.999982
promethazine	BRD-A46335897	0.0826779	0.999982
sotalol	BRD-A33168282	0.0830674	0.999982
mefloquine	BRD-K40645748	0.0832888	0.999982
mephentermine	BRD-M61872305	0.0840267	0.999982
verteporfin	BRD-M45964048	0.084174	0.999982
fluticasone	BRD-K14791739	0.0876668	0.999982
cabozantinib	BRD-K51544265	0.0878542	0.999982
isoprenaline	BRD-K24473282	0.0898583	0.999982
dopamine	BRD-K43887077	0.0899766	0.999982
isradipine	BRD-A90799790	0.0931106	0.999982
dexamethasone	BRD-A10188456	0.0934893	0.999982
pimethixene	BRD-K88090157	0.0958006	0.999982
sulfadoxine	BRD-K55250441	0.0964872	0.999982
tretinoin	BRD-K06926592	0.0966334	0.999982
benzydamine	BRD-K76133116	0.0973855	0.999982
physostigmine	BRD-A37052580	0.0992018	0.999982
niacin	BRD-K61993165	0.101545	0.999982
clioquinol	BRD-K09255212	0.102888	0.999982
etoposide	BRD-K37798499	0.104304	0.999982
pinacidil	BRD-A43882281	0.104744	0.999982
rifapentine	BRD-K28346421	0.105547	0.999982
celiprolol	BRD-A95602221	0.105843	0.999982
entecavir	BRD-K08206212	0.106659	0.999982
lansoprazole	BRD-A49172652	0.106837	0.999982
alclometasone	BRD-A63934767	0.106883	0.999982
raltegravir	BRD-K05658747	0.107181	0.999982
clobetasol	BRD-A26095496	0.107918	0.999982
parthenolide	BRD-K04949373	0.108232	0.999982
pentolinium	BRD-K44942604	0.108987	0.999982
auranofin	BRD-A79465854	0.110223	0.999982
ibrutinib	BRD-A35869383	0.110545	0.999982
fludarabine	BRD-K66788707	0.110819	0.999982
homatropine	BRD-A39671870	0.112824	0.999982
allantoin	BRD-A96407378	0.113291	0.999982
chlorcyclizine	BRD-A57133233	0.113525	0.999982
zuclopenthixol	BRD-K28761384	0.114545	0.999982
ketoconazole	BRD-A76019558	0.114623	0.999982
lamivudine	BRD-K02992638	0.115866	0.999982
nitrendipine	BRD-A12560204	0.117084	0.999982
amifostine	BRD-K73947551	0.117268	0.999982
clomifene	BRD-K29950728	0.117696	0.999982
pentamidine	BRD-K13183738	0.118773	0.999982
afatinib	BRD-K66175015	0.11991	0.999982
sirolimus	BRD-K99369265	0.122788	0.999982
floxuridine	BRD-K47832606	0.124262	0.999982
doxepin	BRD-K36616567	0.125456	0.999982
rescinnamine	BRD-K52930707	0.130084	0.999982
pravastatin	BRD-K60511616	0.13092	0.999982
sulfacetamide	BRD-K21520694	0.132671	0.999982
aztreonam	BRD-K12437696	0.133144	0.999982
isoxsuprine	BRD-A74269027	0.134894	0.999982
calcipotriol	BRD-K96390176	0.135364	0.999982
ciprofloxacin	BRD-K04804440	0.135543	0.999982
benzydamine	BRD-K28542495	0.136439	0.999982
melatonin	BRD-K97530723	0.137024	0.999982
mefloquine	BRD-A89585551	0.138608	0.999982
pregnenolone	BRD-K39356024	0.141264	0.999982
vemurafenib	BRD-K56343971	0.142018	0.999982
atovaquone	BRD-A38161572	0.146404	0.999982
loteprednol	BRD-K39983086	0.146878	0.999982
triflupromazine	BRD-K63675182	0.147208	0.999982
astemizole	BRD-K37249724	0.148881	0.999982
quinethazone	BRD-A59303141	0.149024	0.999982
rifapentine	BRD-K81601344	0.14965	0.999982
cyclopenthiazide	BRD-A41250306	0.150283	0.999982
midodrine	BRD-A79981887	0.152957	0.999982
molsidomine	BRD-K35531059	0.153447	0.999982
tinidazole	BRD-K89125793	0.154246	0.999982
loxapine	BRD-K39915878	0.155403	0.999982
exemestane	BRD-K93923542	0.155507	0.999982
saquinavir	BRD-K70158168	0.156102	0.999982
ifosfamide	BRD-A67097164	0.158096	0.999982
vincristine	BRD-A60414806	0.158397	0.999982
toremifene	BRD-K51350053	0.158585	0.999982
clopidogrel	BRD-K27721098	0.159	0.999982
clofarabine	BRD-A82371568	0.161326	0.999982
salmeterol	BRD-A01320529	0.161561	0.999982
triamterene	BRD-K92049597	0.161591	0.999982
calcipotriol	BRD-K56429665	0.162113	0.999982
rutin	BRD-K20482099	0.162236	0.999982
iopromide	BRD-A72075775	0.162345	0.999982
oxcarbazepine	BRD-K04196797	0.162474	0.999982
labetalol	BRD-A07440155	0.16346	0.999982
toremifene	BRD-K63460351	0.164397	0.999982
bortezomib	BRD-K50691590	0.165531	0.999982
hydrochlorothiazide	BRD-K13078532	0.165638	0.999982
loperamide	BRD-K61250553	0.165984	0.999982
sulfathiazole	BRD-K14705039	0.16626	0.999982
furosemide	BRD-K78010432	0.166468	0.999982
propoxycaine	BRD-K18250272	0.166743	0.999982
pinacidil	BRD-A22897758	0.166885	0.999982
sunitinib	BRD-M64432851	0.166989	0.999982
ropinirole	BRD-K15933101	0.168323	0.999982
nizatidine	BRD-K46652470	0.168348	0.999982
bupivacaine	BRD-A01636364	0.169926	0.999982
pimozide	BRD-K01292756	0.172764	0.999982
terconazole	BRD-K86204871	0.173163	0.999982
miconazole	BRD-A82396632	0.173972	0.999982
everolimus	BRD-A25736793	0.17424	0.999982
amsacrine	BRD-K98490050	0.17511	0.999982
deferiprone	BRD-K06878038	0.176671	0.999982
flutamide	BRD-K28307902	0.177293	0.999982
amlodipine	BRD-A22032524	0.177345	0.999982
aliskiren	BRD-K30020243	0.177499	0.999982
dextromethorphan	BRD-K33211335	0.179642	0.999982
tolazoline	BRD-K46211610	0.179709	0.999982
guaiacol	BRD-K96282009	0.179948	0.999982
stiripentol	BRD-A72441487	0.181825	0.999982
rucaparib	BRD-K88560311	0.183833	0.999982
phenindione	BRD-K70592963	0.184721	0.999982
chloramphenicol	BRD-A51182606	0.186858	0.999982
bezafibrate	BRD-K46018455	0.186969	0.999982
acetylcysteine	BRD-K59058747	0.187336	0.999982
viomycin	BRD-K88365400	0.187423	0.999982
mafenide	BRD-K30649484	0.191191	0.999982
sulpiride	BRD-A10715913	0.19268	0.999982
isocarboxazid	BRD-K93332168	0.192987	0.999982
dacarbazine	BRD-K35520305	0.193142	0.999982
hydralazine	BRD-A77722753	0.193604	0.999982
amiloride	BRD-K97181089	0.194571	0.999982
moclobemide	BRD-K07237224	0.195243	0.999982
sparfloxacin	BRD-K07612980	0.196397	0.999982
disopyramide	BRD-A29734509	0.197506	0.999982
afatinib	BRD-A58767537	0.199504	0.999982
vincristine	BRD-A76528577	0.199559	0.999982
lincomycin	BRD-K49384696	0.199689	0.999982
azacitidine	BRD-K03406345	0.199726	0.999982
metaraminol	BRD-K96253961	0.202661	0.999982
rilmenidine	BRD-K01638814	0.202781	0.999982
triflusal	BRD-K71696703	0.203259	0.999982
acemetacin	BRD-K67563174	0.203858	0.999982
ceforanide	BRD-K06319591	0.204219	0.999982
vinblastine	BRD-A55594068	0.206192	0.999982
tegafur	BRD-A79903587	0.211389	0.999982
rimexolone	BRD-K27218697	0.211882	0.999982
vinblastine	BRD-A22783572	0.215225	0.999982
piroxicam	BRD-A57382968	0.215633	0.999982
tazobactam	BRD-K14312455	0.216597	0.999982
tolcapone	BRD-K10852020	0.218352	0.999982
dimenhydrinate	BRD-M98649031	0.218729	0.999982
cefdinir	BRD-K52735702	0.219611	0.999982
monobenzone	BRD-K54262262	0.219737	0.999982
nalbuphine	BRD-A16934955	0.219863	0.999982
ceftazidime	BRD-K59935627	0.220116	0.999982
rosuvastatin	BRD-K82941592	0.22055	0.999982
dasatinib	BRD-K49328571	0.221648	0.999982
amoxicillin	BRD-K55044200	0.222653	0.999982
quinidine	BRD-K59632282	0.22278	0.999982
entacapone	BRD-K83636919	0.222908	0.999982
ranitidine	BRD-K14204120	0.223418	0.999982
pargyline	BRD-K83597974	0.224006	0.999982
phenelzine	BRD-K87024524	0.226375	0.999982
methysergide	BRD-K35941380	0.227809	0.999982
ranitidine	BRD-K30816563	0.227911	0.999982
bretylium	BRD-K49669424	0.2296	0.999982
phylloquinone	BRD-A55815733	0.231033	0.999982
paroxetine	BRD-K37991163	0.231523	0.999982
digoxin	BRD-K40476324	0.231817	0.999982
chlorpromazine	BRD-K89997465	0.232503	0.999982
rosiglitazone	BRD-A97437073	0.232983	0.999982
fexofenadine	BRD-A73368467	0.234018	0.999982
fludarabine	BRD-A31374339	0.235102	0.999982
linezolid	BRD-K66876909	0.237979	0.999982
betamethasone	BRD-A02180903	0.238039	0.999982
fluorouracil	BRD-K24844714	0.23923	0.999982
reserpine	BRD-K95921201	0.240286	0.999982
irinotecan	BRD-K08547377	0.240678	0.999982
zalcitabine	BRD-K85925969	0.241149	0.999982
dibenzepin	BRD-K79145749	0.242575	0.999982
tamoxifen	BRD-K93754473	0.242984	0.999982
teniposide	BRD-A35588707	0.244109	0.999982
tenoxicam	BRD-A22844106	0.246835	0.999982
tranylcypromine	BRD-K88809146	0.247724	0.999982
alfuzosin	BRD-A09056319	0.248911	0.999982
cilostazol	BRD-K67017579	0.249794	0.999982
pramipexole	BRD-K06388322	0.25044	0.999982
orlistat	BRD-K63343048	0.250464	0.999982
halofantrine	BRD-A51964809	0.253086	0.999982
mepenzolate	BRD-A62421304	0.253363	0.999982
xamoterol	BRD-M39942365	0.254612	0.999982
yohimbine	BRD-K99712306	0.256562	0.999982
nomifensine	BRD-A29644307	0.256693	0.999982
saquinavir	BRD-K09963420	0.25694	0.999982
panobinostat	BRD-K02130563	0.257948	0.999982
lofexidine	BRD-A02990301	0.259618	0.999982
riboflavin	BRD-K92760278	0.260186	0.999982
naphazoline	BRD-K77641333	0.260315	0.999982
cefotaxime	BRD-K76018977	0.260914	0.999982
imipramine	BRD-K38436528	0.261429	0.999982
levodopa	BRD-K34730807	0.261479	0.999982
dexamethasone	BRD-A69951442	0.262327	0.999982
iobenguane	BRD-K43860855	0.262463	0.999982
ipratropium	BRD-A37432947	0.263036	0.999982
gabapentin	BRD-K62737565	0.266883	0.999982
ivermectin	BRD-K24652731	0.267026	0.999982
perhexiline	BRD-A19633847	0.267299	0.999982
amiodarone	BRD-K87555556	0.267313	0.999982
meloxicam	BRD-A84174393	0.26732	0.999982
thioridazine	BRD-A84481105	0.267474	0.999982
primidone	BRD-K32247306	0.27181	0.999982
terbutaline	BRD-A50157456	0.272067	0.999982
zaleplon	BRD-K92657060	0.272502	0.999982
procarbazine	BRD-K13032584	0.273093	0.999982
menadione	BRD-K78126613	0.273113	0.999982
dinoprost	BRD-M90449146	0.275703	0.999982
colistin	BRD-K57773246	0.276287	0.999982
nisoldipine	BRD-A96107863	0.276434	0.999982
vinorelbine	BRD-K10916986	0.278192	0.999982
dienestrol	BRD-K95309561	0.278956	0.999982
docetaxel	BRD-K42125900	0.280105	0.999982
propranolol	BRD-A10070317	0.2804	0.999982
escitalopram	BRD-K70301876	0.280564	0.999982
naproxen	BRD-K59197931	0.280695	0.999982
regorafenib	BRD-K16730910	0.281575	0.999982
zidovudine	BRD-K72903603	0.283131	0.999982
bendroflumethiazide	BRD-A80017228	0.284129	0.999982
esomeprazole	BRD-A56892734	0.284401	0.999982
sulconazole	BRD-A70649075	0.285077	0.999982
glimepiride	BRD-K34776109	0.285803	0.999982
nilutamide	BRD-K23566484	0.28629	0.999982
somatostatin	BRD-K14681867	0.288736	0.999982
pregnenolone	BRD-K35862502	0.291145	0.999982
ceforanide	BRD-K37848908	0.291447	0.999982
timolol	BRD-K08806317	0.291831	0.999982
acamprosate	BRD-M41783010	0.29203	0.999982
nelfinavir	BRD-K60460488	0.292202	0.999982
guanadrel	BRD-M34926192	0.292354	0.999982
prednicarbate	BRD-K46137903	0.294442	0.999982
estriol	BRD-A84205515	0.29478	0.999982
progesterone	BRD-K64994968	0.294925	0.999982
amlodipine	BRD-A64297288	0.296455	0.999982
sulfabenzamide	BRD-K59983611	0.296913	0.999982
betamethasone	BRD-K39188321	0.297066	0.999982
pirfenidone	BRD-K96862998	0.299976	0.999982
ramipril	BRD-A65739223	0.30013	0.999982
famotidine	BRD-K00673382	0.301202	0.999982
hyoscyamine	BRD-K39330046	0.301668	0.999982
homosalate	BRD-A34751532	0.302019	0.999982
pivmecillinam	BRD-K54978501	0.302594	0.999982
fluvastatin	BRD-K66296774	0.302886	0.999982
maprotiline	BRD-K03319035	0.303165	0.999982
methoxsalen	BRD-K63430059	0.303516	0.999982
alverine	BRD-K89055274	0.303986	0.999982
doconexent	BRD-K39965020	0.304915	0.999982
troleandomycin	BRD-K38310698	0.306312	0.999982
ergometrine	BRD-A73581086	0.30709	0.999982
cefixime	BRD-K71059170	0.307401	0.999982
dicoumarol	BRD-K82236179	0.307557	0.999982
ganciclovir	BRD-K22662435	0.308327	0.999982
levocetirizine	BRD-K27184429	0.312882	0.999982
levonorgestrel	BRD-K35189033	0.313205	0.999982
triclabendazole	BRD-K81916719	0.314616	0.999982
aripiprazole	BRD-K70358946	0.316668	0.999982
reboxetine	BRD-A43974499	0.317148	0.999982
clomifene	BRD-K04218075	0.317567	0.999982
fulvestrant	BRD-A17828570	0.319054	0.999982
cinchocaine	BRD-K99121711	0.319372	0.999982
bumetanide	BRD-K38197229	0.321834	0.999982
isometheptene	BRD-M59543297	0.322566	0.999982
pravastatin	BRD-K25841245	0.323206	0.999982
temsirolimus	BRD-A62025033	0.323687	0.999982
itraconazole	BRD-A34817987	0.324518	0.999982
novobiocin	BRD-K85307935	0.324972	0.999982
hydrocortisone	BRD-K73978287	0.325777	0.999982
fluorometholone	BRD-K13027675	0.326099	0.999982
carbamazepine	BRD-K71799949	0.330445	0.999982
propantheline	BRD-K90885812	0.330448	0.999982
febuxostat	BRD-K48367671	0.330626	0.999982
thiethylperazine	BRD-K69600043	0.332128	0.999982
secnidazole	BRD-A70083328	0.332574	0.999982
mebendazole	BRD-K77987382	0.334766	0.999982
fenbufen	BRD-K12513978	0.335534	0.999982
icosapent	BRD-K47192521	0.335679	0.999982
viloxazine	BRD-A59198242	0.336334	0.999982
guanfacine	BRD-K32830106	0.337095	0.999982
citalopram	BRD-A47598013	0.337676	0.999982
droperidol	BRD-K97158071	0.338179	0.999982
dipyridamole	BRD-K86301799	0.339332	0.999982
pravastatin	BRD-A71816415	0.340113	0.999982
benazepril	BRD-K49807096	0.340921	0.999982
formoterol	BRD-K54006094	0.341103	0.999982
valsartan	BRD-K45158365	0.34133	0.999982
nateglinide	BRD-K84658672	0.341929	0.999982
oxandrolone	BRD-K43544024	0.344081	0.999982
lapatinib	BRD-M07438658	0.344247	0.999982
triprolidine	BRD-K56231354	0.344745	0.999982
hexetidine	BRD-A18605525	0.345908	0.999982
ketoconazole	BRD-K29113274	0.346407	0.999982
asenapine	BRD-K57875380	0.34674	0.999982
cefdinir	BRD-K03012696	0.347073	0.999982
chlorothiazide	BRD-K88682005	0.347573	0.999982
diphenidol	BRD-K01663662	0.347608	0.999982
calcitriol	BRD-A84327315	0.348074	0.999982
nelfinavir	BRD-K74117820	0.348574	0.999982
capecitabine	BRD-K61192372	0.350079	0.999982
olanzapine	BRD-K18895904	0.351155	0.999982
amitriptyline	BRD-K53737926	0.352104	0.999982
ruxolitinib	BRD-K53972329	0.352207	0.999982
levofloxacin	BRD-K09471561	0.355287	0.999982
butamben	BRD-K27217864	0.355624	0.999982
topiramate	BRD-K29653726	0.359744	0.999982
ataluren	BRD-K94830329	0.359856	0.999982
thalidomide	BRD-A93255169	0.36037	0.999982
trimipramine	BRD-A19195498	0.361186	0.999982
dexamethasone	BRD-K00835182	0.361385	0.999982
etodolac	BRD-A74667430	0.361886	0.999982
bromocriptine	BRD-A80151636	0.362009	0.999982
ritodrine	BRD-A59174698	0.362066	0.999982
mestranol	BRD-K31920458	0.36227	0.999982
ketoprofen	BRD-A97739905	0.363415	0.999982
metoprolol	BRD-A03623303	0.364454	0.999982
metronidazole	BRD-K52020312	0.364796	0.999982
mianserin	BRD-A19661776	0.364864	0.999982
parthenolide	BRD-K98548675	0.36619	0.999982
spiramycin	BRD-U19872303	0.366679	0.999982
ambroxol	BRD-K56558538	0.366857	0.999982
butalbital	BRD-K71350836	0.367193	0.999982
nonoxynol-9	BRD-K88625236	0.367708	0.999982
hydralazine	BRD-A37444045	0.368309	0.999982
alosetron	BRD-K46742498	0.36934	0.999982
methantheline	BRD-K09859624	0.371239	0.999982
naftifine	BRD-K43813806	0.372011	0.999982
pizotifen	BRD-K75958195	0.372394	0.999982
xanthinol	BRD-A01826957	0.374431	0.999982
estrone	BRD-A37959677	0.374691	0.999982
zonisamide	BRD-K48300629	0.37509	0.999982
nortriptyline	BRD-K91263825	0.375581	0.999982
doxepin	BRD-K54462405	0.376379	0.999982
vecuronium	BRD-K20168442	0.37686	0.999982
clarithromycin	BRD-K49668410	0.378715	0.999982
etoricoxib	BRD-K54770957	0.381302	0.999982
lenalidomide	BRD-K05926469	0.381739	0.999982
varenicline	BRD-K18855837	0.382089	0.999982
metoprolol	BRD-M45038741	0.383752	0.999982
milrinone	BRD-K67080878	0.3845	0.999982
meropenem	BRD-K01612348	0.384648	0.999982
trifluridine	BRD-K03243820	0.385068	0.999982
atorvastatin	BRD-A82307304	0.385419	0.999982
cyanocobalamin	BRD-A31836915	0.385594	0.999982
paroxetine	BRD-A62326914	0.385682	0.999982
ondansetron	BRD-A19736161	0.386919	0.999982
ambrisentan	BRD-A34578416	0.387089	0.999982
pancuronium	BRD-A84134924	0.388233	0.999982
scopolamine	BRD-A33973768	0.38841	0.999982
felodipine	BRD-A30815329	0.388628	0.999982
bromocriptine	BRD-A60274948	0.389027	0.999982
dihydroergotamine	BRD-M19787235	0.389115	0.999982
alfacalcidol	BRD-K93433262	0.389556	0.999982
trimebutine	BRD-A92630576	0.391234	0.999982
mepivacaine	BRD-A03216249	0.391876	0.999982
methysergide	BRD-A98725278	0.392031	0.999982
dabrafenib	BRD-K09951645	0.392452	0.999982
eplerenone	BRD-A39969961	0.39265	0.999982
bepridil	BRD-A91008255	0.393951	0.999982
carbinoxamine	BRD-A29426959	0.395579	0.999982
dexamethasone	BRD-A35108200	0.395682	0.999982
budesonide	BRD-A34299591	0.396017	0.999982
ciprofibrate	BRD-A49358627	0.397464	0.999982
phentolamine	BRD-K21317336	0.398963	0.999982
naftifine	BRD-K74141488	0.399409	0.999982
trioxsalen	BRD-K54790157	0.39942	0.999982
warfarin	BRD-A24514565	0.400868	0.999982
solifenacin	BRD-A54596827	0.401017	0.999982
acetazolamide	BRD-K43457670	0.403077	0.999982
pemoline	BRD-A80793822	0.403089	0.999982
procaine	BRD-K24616672	0.403256	0.999982
progesterone	BRD-K47244735	0.404512	0.999982
lenalidomide	BRD-A17883755	0.404782	0.999982
disulfiram	BRD-K32744045	0.405501	0.999982
mestranol	BRD-A14798026	0.40568	0.999982
hexylcaine	BRD-A97730597	0.407347	0.999982
cefuroxime	BRD-K37187815	0.409284	0.999982
chloroxine	BRD-K17075857	0.409806	0.999982
levobunolol	BRD-K73323637	0.409825	0.999982
levocabastine	BRD-K33453211	0.409898	0.999982
testosterone	BRD-A79479878	0.410367	0.999982
memantine	BRD-K91938660	0.411633	0.999982
terbinafine	BRD-K68132782	0.412648	0.999982
bicalutamide	BRD-A29485665	0.412981	0.999982
oxacillin	BRD-K96786677	0.414079	0.999982
ethosuximide	BRD-A99633051	0.41535	0.999982
dexketoprofen	BRD-K43764301	0.41635	0.999982
diethylstilbestrol	BRD-K45330754	0.416544	0.999982
mifepristone	BRD-K44094313	0.416805	0.999982
norepinephrine	BRD-A91555231	0.417533	0.999982
indapamide	BRD-A95869247	0.417807	0.999982
carbetocin	BRD-A32161980	0.417897	0.999982
flunisolide	BRD-A65449987	0.418079	0.999982
lamotrigine	BRD-K93460210	0.418624	0.999982
dexrazoxane	BRD-K07265709	0.419629	0.999982
dexamethasone	BRD-K38775274	0.419656	0.999982
diacerein	BRD-K69122748	0.420725	0.999982
brompheniramine	BRD-A68723818	0.421149	0.999982
thiothixene	BRD-K55070890	0.421547	0.999982
dihydroergocristine	BRD-A44701612	0.421913	0.999982
chlorprothixene	BRD-K81091703	0.423652	0.999982
lynestrenol	BRD-K79224779	0.424385	0.999982
testosterone	BRD-A55393291	0.424984	0.999982
metergoline	BRD-A30435184	0.425302	0.999982
chlorprothixene	BRD-K59058766	0.425359	0.999982
loracarbef	BRD-K28935038	0.425485	0.999982
quetiapine	BRD-K68867920	0.42611	0.999982
crotamiton	BRD-K57179821	0.426389	0.999982
sulfaphenazole	BRD-K10671814	0.427139	0.999982
cycloserine	BRD-K53226837	0.42723	0.999982
formestane	BRD-A31801025	0.428242	0.999982
safinamide	BRD-K84639753	0.428886	0.999982
cloxacillin	BRD-K23933163	0.429163	0.999982
torasemide	BRD-K30480208	0.430882	0.999982
quinidine	BRD-A64479082	0.43156	0.999982
montelukast	BRD-K99673372	0.43387	0.999982
erythromycin	BRD-A44827100	0.433962	0.999982
biotin	BRD-K89210380	0.434055	0.999982
biperiden	BRD-A00546892	0.434691	0.999982
isosorbide	BRD-K82225283	0.435258	0.999982
chloramphenicol	BRD-K08111712	0.435814	0.999982
benserazide	BRD-A61194565	0.437855	0.999982
fursultiamine	BRD-A71157293	0.438319	0.999982
alprostadil	BRD-K52459643	0.440178	0.999982
simvastatin	BRD-A81772229	0.440364	0.999982
triamcinolone	BRD-K53790871	0.441016	0.999982
dyphylline	BRD-A00827783	0.441295	0.999982
azacitidine	BRD-A11263757	0.441388	0.999982
ibutilide	BRD-M56587789	0.441575	0.999982
bifonazole	BRD-A94543220	0.441761	0.999982
pravastatin	BRD-A11170096	0.442134	0.999982
sildenafil	BRD-K50128260	0.442988	0.999982
docetaxel	BRD-K63265447	0.443906	0.999982
naloxone	BRD-A37541666	0.444092	0.999982
pyridoxine	BRD-K14349461	0.444186	0.999982
hydrocortisone	BRD-K93568044	0.444279	0.999982
cefotiam	BRD-K21815137	0.445026	0.999982
paclitaxel	BRD-K86858124	0.445213	0.999982
lomefloxacin	BRD-A75850590	0.446241	0.999982
vinorelbine	BRD-K97514127	0.450364	0.999982
paclitaxel	BRD-A28746609	0.452058	0.999982
cinacalcet	BRD-K73838513	0.453559	0.999982
losartan	BRD-K76205745	0.453646	0.999982
cefazolin	BRD-K52237148	0.453653	0.999982
dantrolene	BRD-K31333309	0.454029	0.999982
amantadine	BRD-K70330367	0.454123	0.999982
tretinoin	BRD-K64634304	0.454257	0.999982
propofol	BRD-K82255054	0.454483	0.999982
cephalexin	BRD-K90733503	0.455082	0.999982
sirolimus	BRD-K84937637	0.455233	0.999982
pemetrexed	BRD-K55395145	0.456196	0.999982
treprostinil	BRD-A67438293	0.456856	0.999982
sirolimus	BRD-K89626439	0.457234	0.999982
dihydroergotamine	BRD-A54845972	0.457706	0.999982
benperidol	BRD-K79425933	0.45775	0.999982
roxithromycin	BRD-K14036801	0.45865	0.999982
alitretinoin	BRD-K35483542	0.459286	0.999982
nialamide	BRD-K12102668	0.463974	0.999982
arbutin	BRD-K08037784	0.464142	0.999982
nefazodone	BRD-K90789829	0.464444	0.999982
tropisetron	BRD-A79226577	0.464645	0.999982
isoxicam	BRD-A75552914	0.46614	0.999982
sulfasalazine	BRD-K10670311	0.467333	0.999982
dihydroergocristine	BRD-K97440753	0.467466	0.999982
tetracaine	BRD-K45071273	0.467752	0.999982
zileuton	BRD-A56359832	0.467799	0.999982
moxifloxacin	BRD-K66615216	0.468239	0.999982
naltrexone	BRD-A83855350	0.46937	0.999982
atorvastatin	BRD-K69726342	0.469941	0.999982
amcinonide	BRD-K45149020	0.470704	0.999982
lorazepam	BRD-A11990600	0.471658	0.999982
hyoscyamine	BRD-K40530731	0.47328	0.999982
crizotinib	BRD-K78431006	0.473902	0.999982
amantadine	BRD-M94527406	0.473949	0.999982
amodiaquine	BRD-K91290917	0.47452	0.999982
chlortetracycline	BRD-A41555725	0.474905	0.999982
paclitaxel	BRD-A23723433	0.475261	0.999982
amlexanox	BRD-K29530284	0.476053	0.999982
chloroquine	BRD-A91699651	0.476076	0.999982
methylprednisolone	BRD-K35240538	0.47634	0.999982
kinetin	BRD-K65667145	0.476723	0.999982
bupropion	BRD-A05186015	0.477974	0.999982
rolitetracycline	BRD-A27489425	0.478064	0.999982
ethinylestradiol	BRD-K48195008	0.478447	0.999982
fenoterol	BRD-A97104540	0.480215	0.999982
bufexamac	BRD-K36660044	0.48219	0.999982
isosorbide	BRD-K31616564	0.482958	0.999982
glimepiride	BRD-K42693031	0.483631	0.999982
flucloxacillin	BRD-A60052764	0.484497	0.999982
clobetasol	BRD-K84443303	0.484882	0.999982
pramocaine	BRD-K46523383	0.485267	0.999982
homatropine	BRD-A09539288	0.485749	0.999982
prednicarbate	BRD-K95391106	0.485845	0.999982
nafcillin	BRD-K18574842	0.486289	0.999982
prazosin	BRD-K49111258	0.487825	0.999982
piperacillin	BRD-K39397585	0.48893	0.999982
metacycline	BRD-A49035384	0.489026	0.999982
alimemazine	BRD-A49225603	0.490281	0.999982
caffeine	BRD-K02404261	0.494055	0.999982
naloxone	BRD-K67511046	0.4962	0.999982
sulpiride	BRD-A55272860	0.496571	0.999982
promazine	BRD-K06980535	0.498317	0.999982
medrysone	BRD-A20126139	0.498996	0.999982
enalapril	BRD-K44497846	0.499093	0.999982
finasteride	BRD-K59720958	0.499773	0.999982
dobutamine	BRD-A78322124	0.501689	0.999982
ketotifen	BRD-K28936863	0.502298	0.999982
carisoprodol	BRD-A99939097	0.503856	0.999982
latamoxef	BRD-K40831222	0.507266	0.999982
sertraline	BRD-K57174586	0.507948	0.999982
mesoridazine	BRD-A14395271	0.508829	0.999982
perindopril	BRD-K92731339	0.509627	0.999982
mifepristone	BRD-A44780397	0.514298	0.999982
maprotiline	BRD-K25433859	0.514312	0.999982
aprepitant	BRD-K17306061	0.514592	0.999982
tretinoin	BRD-K71879491	0.514756	0.999982
rimantadine	BRD-A75479906	0.514886	0.999982
moxisylyte	BRD-K81144366	0.515473	0.999982
acarbose	BRD-A16444946	0.516251	0.999982
bacitracin	BRD-A23712469	0.516942	0.999982
ropivacaine	BRD-K50938786	0.517334	0.999982
benazepril	BRD-A15131297	0.518735	0.999982
pregnenolone	BRD-K43880410	0.520178	0.999982
piretanide	BRD-K87990216	0.52041	0.999982
bosutinib	BRD-K99964838	0.52052	0.999982
vandetanib	BRD-K77625799	0.520942	0.999982
nitrofural	BRD-K79092138	0.521159	0.999982
suprofen	BRD-A34006693	0.523221	0.999982
baclofen	BRD-A84174873	0.52332	0.999982
idoxuridine	BRD-K76634210	0.523811	0.999982
artesunate	BRD-A47829399	0.52489	0.999982
simvastatin	BRD-K22134346	0.528657	0.999982
doxycycline	BRD-A88774919	0.530405	0.999982
vardenafil	BRD-K13926615	0.531052	0.999982
rimantadine	BRD-A84282119	0.53139	0.999982
testosterone	BRD-K90553655	0.531982	0.999982
progesterone	BRD-A67479912	0.532573	0.999982
ranitidine	BRD-K70505054	0.532869	0.999982
yohimbine	BRD-K35586044	0.533264	0.999982
pindolol	BRD-A97701745	0.533271	0.999982
gliquidone	BRD-K80396088	0.53447	0.999982
ofloxacin	BRD-A24228527	0.53461	0.999982
ciclopirox	BRD-K13044802	0.534744	0.999982
tocainide	BRD-A92670106	0.534974	0.999982
fluphenazine	BRD-K53987533	0.535633	0.999982
doxepin	BRD-K37694030	0.536956	0.999982
guanabenz	BRD-K67847053	0.539394	0.999982
misoprostol	BRD-A50310035	0.539981	0.999982
ezetimibe	BRD-K42260897	0.540179	0.999982
meticrane	BRD-K58265391	0.541366	0.999982
methylergometrine	BRD-A63667919	0.541465	0.999982
trihexyphenidyl	BRD-A48180038	0.541861	0.999982
nystatin	BRD-A56702968	0.543346	0.999982
ethotoin	BRD-A30205217	0.54398	0.999982
nabumetone	BRD-K65146499	0.54426	0.999982
griseofulvin	BRD-K08273968	0.54454	0.999982
parthenolide	BRD-A66395008	0.544732	0.999982
butenafine	BRD-K90630139	0.545624	0.999982
stanozolol	BRD-K79199004	0.54602	0.999982
cyclophosphamide	BRD-A09722536	0.546399	0.999982
betaxolol	BRD-A02759312	0.549491	0.999982
scopolamine	BRD-A62035778	0.550284	0.999982
piracetam	BRD-K19456237	0.550383	0.999982
prilocaine	BRD-A53952395	0.550991	0.999982
minocycline	BRD-A41020680	0.552964	0.999982
alimemazine	BRD-M58473998	0.554156	0.999982
tacrolimus	BRD-K69608737	0.554422	0.999982
demeclocycline	BRD-A75368507	0.555448	0.999982
clenbuterol	BRD-A75726477	0.556541	0.999982
tropicamide	BRD-A79672927	0.556774	0.999982
oxaprozin	BRD-K25394294	0.557966	0.999982
azelastine	BRD-A68888262	0.558861	0.999982
entacapone	BRD-K92977333	0.560121	0.999982
triclosan	BRD-K41731458	0.560229	0.999982
modafinil	BRD-A16332958	0.560278	0.999982
etomidate	BRD-A54880345	0.561047	0.999982
levetiracetam	BRD-K49404994	0.561253	0.999982
pyrazinamide	BRD-K28667793	0.561323	0.999982
noscapine	BRD-K66043364	0.561614	0.999982
levothyroxine	BRD-K30685142	0.561713	0.999982
allopurinol	BRD-K86307448	0.561813	0.999982
nicotinamide	BRD-K28912512	0.562379	0.999982
fluticasone	BRD-K11469942	0.563306	0.999982
mupirocin	BRD-K15262564	0.563505	0.999982
nitrendipine	BRD-A02006392	0.563552	0.999982
goserelin	BRD-A62434282	0.563904	0.999982
pilocarpine	BRD-K85090592	0.564069	0.999982
dienestrol	BRD-K55106630	0.5647	0.999982
metformin	BRD-K79602928	0.568297	0.999982
demecarium	BRD-K51471001	0.568586	0.999982
oxiconazole	BRD-K23369905	0.569284	0.999982
diclofenamide	BRD-K71499074	0.569425	0.999982
miglitol	BRD-K44779798	0.57013	0.999982
cefotiam	BRD-K02275692	0.571578	0.999982
ramipril	BRD-K89348303	0.571963	0.999982
thiothixene	BRD-K97309399	0.574471	0.999982
nicardipine	BRD-A26711594	0.575011	0.999982
propranolol	BRD-K13994703	0.578863	0.999982
ritonavir	BRD-A03323675	0.579363	0.999982
cilastatin	BRD-K85518562	0.580461	0.999982
digoxin	BRD-K23478508	0.58126	0.999982
flunarizine	BRD-K12184470	0.581988	0.999982
sildenafil	BRD-K79759585	0.582212	0.999982
penbutolol	BRD-M30251550	0.582559	0.999982
exemestane	BRD-K33425534	0.583658	0.999982
lymecycline	BRD-A76229785	0.585457	0.999982
spironolactone	BRD-K67919934	0.585557	0.999982
fluvoxamine	BRD-K72676686	0.588703	0.999982
azlocillin	BRD-K73437736	0.589456	0.999982
terazosin	BRD-A22256192	0.589492	0.999982
clomipramine	BRD-K52989797	0.590531	0.999982
everolimus	BRD-K13514097	0.591956	0.999982
nizatidine	BRD-K92193792	0.592156	0.999982
vincristine	BRD-K82109576	0.592556	0.999982
enalaprilat	BRD-K99447003	0.593256	0.999982
flecainide	BRD-A09472452	0.593819	0.999982
idarubicin	BRD-K69650333	0.594756	0.999982
acyclovir	BRD-K32318651	0.595025	0.999982
molindone	BRD-A65280694	0.595036	0.999982
chlorhexidine	BRD-K52256627	0.595457	0.999982
selegiline	BRD-K86434416	0.595729	0.999982
sumatriptan	BRD-K50938287	0.600516	0.999982
quinidine	BRD-K99257182	0.601059	0.999982
digitoxin	BRD-A93236127	0.601231	0.999982
labetalol	BRD-K04389336	0.601359	0.999982
alectinib	BRD-K11267252	0.601931	0.999982
ribavirin	BRD-A96255180	0.60206	0.999982
atomoxetine	BRD-K20141153	0.604858	0.999982
bromfenac	BRD-K47679368	0.605562	0.999982
rivastigmine	BRD-K10706131	0.605962	0.999982
sulfadiazine	BRD-K32273377	0.606162	0.999982
flavoxate	BRD-K47639036	0.607026	0.999982
noscapine	BRD-K91301684	0.607063	0.999982
mestranol	BRD-K10481964	0.607964	0.999982
fluoxetine	BRD-A31159102	0.608904	0.999982
desoximetasone	BRD-A49447682	0.608993	0.999982
sibutramine	BRD-A23359898	0.609366	0.999982
cefotaxime	BRD-A67981824	0.610065	0.999982
dydrogesterone	BRD-K11439261	0.610365	0.999982
minoxidil	BRD-K06902185	0.611166	0.999982
triprolidine	BRD-K11742128	0.612666	0.999982
moexipril	BRD-K34441861	0.612967	0.999982
rifabutin	BRD-A23801136	0.613467	0.999982
rifampicin	BRD-A83892713	0.614267	0.999982
reboxetine	BRD-K32480324	0.615068	0.999982
gliclazide	BRD-A61154809	0.615168	0.999982
scopolamine	BRD-K89923877	0.615659	0.999982
cefotetan	BRD-K91289464	0.615768	0.999982
dacomitinib	BRD-K57169635	0.616931	0.999982
betazole	BRD-K20075662	0.618169	0.999982
irbesartan	BRD-K60038276	0.618246	0.999982
vecuronium	BRD-K61341215	0.618369	0.999982
aprepitant	BRD-K52827117	0.619169	0.999982
sonidegib	BRD-K19796430	0.619469	0.999982
tramadol	BRD-K51033547	0.620569	0.999982
flunisolide	BRD-K49577446	0.621671	0.999982
oxymetazoline	BRD-K16195444	0.622069	0.999982
perphenazine	BRD-K10995081	0.622384	0.999982
fluocinonide	BRD-K47036706	0.622769	0.999982
amikacin	BRD-K88043978	0.623569	0.999982
azithromycin	BRD-K74501079	0.623934	0.999982
abiraterone	BRD-K55301415	0.624969	0.999982
thonzonium	BRD-K13387373	0.626269	0.999982
oxolamine	BRD-K42596464	0.628068	0.999982
gemcitabine	BRD-K15108141	0.629145	0.999982
etoposide	BRD-A18419789	0.629766	0.999982
bromperidol	BRD-K78643075	0.630066	0.999982
dihydroergotamine	BRD-K72166146	0.630551	0.999982
metergoline	BRD-K56699285	0.630861	0.999982
brinzolamide	BRD-K74913225	0.631285	0.999982
desloratadine	BRD-K82357231	0.631426	0.999982
danazol	BRD-K48970916	0.63185	0.999982
bethanechol	BRD-A99833829	0.63192	0.999982
cefmetazole	BRD-K48470486	0.634161	0.999982
mirtazapine	BRD-K83153774	0.634361	0.999982
fenofibrate	BRD-K50388907	0.635028	0.999982
gemfibrozil	BRD-K11129031	0.63529	0.999982
tacrine	BRD-K81473089	0.636369	0.999982
minaprine	BRD-K02867583	0.636581	0.999982
flunarizine	BRD-K29582677	0.638949	0.999982
medrysone	BRD-K56515112	0.639474	0.999982
diltiazem	BRD-A69636825	0.640659	0.999982
phenytoin	BRD-K55930204	0.642244	0.999982
sulfamerazine	BRD-K93524252	0.642344	0.999982
protriptyline	BRD-K42098891	0.642574	0.999982
bromocriptine	BRD-K72853990	0.642643	0.999982
brimonidine	BRD-K68264559	0.64293	0.999982
prednisolone	BRD-K70504303	0.64344	0.999982
econazole	BRD-A51820102	0.644736	0.999982
pheniramine	BRD-A23072235	0.644904	0.999982
metaxalone	BRD-A94709349	0.645235	0.999982
alpelisib	BRD-K54997624	0.64568	0.999982
simvastatin	BRD-K28026280	0.646231	0.999982
carvedilol	BRD-A10977446	0.647495	0.999982
galantamine	BRD-K49481516	0.648215	0.999982
orciprenaline	BRD-M02190957	0.650015	0.999982
metixene	BRD-A33711280	0.65089	0.999982
tacrolimus	BRD-K08845546	0.651408	0.999982
cabergoline	BRD-A63043573	0.653398	0.999982
phentolamine	BRD-K90333595	0.653704	0.999982
bimatoprost	BRD-A87848830	0.65648	0.999982
neostigmine	BRD-K18922609	0.657672	0.999982
naltrexone	BRD-A66559694	0.657914	0.999982
pergolide	BRD-K60770992	0.658426	0.999982
ticlopidine	BRD-K00603606	0.658438	0.999982
salbutamol	BRD-A88254928	0.658694	0.999982
oxymetholone	BRD-A23637604	0.659956	0.999982
nicardipine	BRD-A63445921	0.661147	0.999982
tolazamide	BRD-K32164935	0.66603	0.999982
methazolamide	BRD-K13356952	0.672078	0.999982
oxiconazole	BRD-K88538023	0.672239	0.999982
methocarbamol	BRD-A31521121	0.673406	0.999982
granisetron	BRD-K05510762	0.674018	0.999982
nicergoline	BRD-K76810206	0.674715	0.999982
alprazolam	BRD-K32398298	0.676979	0.999982
latanoprost	BRD-K10961822	0.677078	0.999982
zolmitriptan	BRD-K54314721	0.67864	0.999982
elvitegravir	BRD-K54472332	0.678951	0.999982
practolol	BRD-A41304429	0.679969	0.999982
argatroban	BRD-A48261811	0.681915	0.999982
duloxetine	BRD-K71103788	0.682327	0.999982
efavirenz	BRD-K40758068	0.683098	0.999982
yohimbine	BRD-A87445400	0.683246	0.999982
voriconazole	BRD-K46212057	0.683481	0.999982
etoposide	BRD-K46503544	0.684268	0.999982
vigabatrin	BRD-A07893380	0.685841	0.999982
gentamicin	BRD-M10279501	0.68702	0.999982
xylometazoline	BRD-K08356259	0.687216	0.999982
probenecid	BRD-K95237249	0.689888	0.999982
diethylcarbamazine	BRD-K45542189	0.69029	0.999982
tranylcypromine	BRD-A43974575	0.690552	0.999982
norgestimate	BRD-A04756508	0.690784	0.999982
eprosartan	BRD-K67977190	0.690846	0.999982
milnacipran	BRD-K02227374	0.691924	0.999982
papaverine	BRD-K15567136	0.693232	0.999982
dantrolene	BRD-K81272440	0.693647	0.999982
olaparib	BRD-K02113016	0.695142	0.999982
guaifenesin	BRD-A90515964	0.695792	0.999982
fosinopril	BRD-A51382177	0.696523	0.999982
zimelidine	BRD-K94173644	0.697012	0.999982
halcinonide	BRD-K81709173	0.699355	0.999982
fenoprofen	BRD-M61246020	0.699941	0.999982
edaravone	BRD-K35458079	0.701501	0.999982
mifepristone	BRD-K37270826	0.702417	0.999982
ezetimibe	BRD-A41519720	0.702832	0.999982
doxazosin	BRD-A13188892	0.703175	0.999982
triamcinolone	BRD-A37780065	0.703351	0.999982
ampicillin	BRD-A16754160	0.703935	0.999982
perindopril	BRD-K86940322	0.705394	0.999982
vindesine	BRD-K59753975	0.706269	0.999982
rimexolone	BRD-K31627533	0.707144	0.999982
butoconazole	BRD-A16665823	0.707338	0.999982
sulindac	BRD-A03427350	0.708115	0.999982
tacrolimus	BRD-K65261396	0.709473	0.999982
sitagliptin	BRD-K19416115	0.712573	0.999982
nisoldipine	BRD-A84465106	0.71296	0.999982
nicorandil	BRD-K97752965	0.713401	0.999982
diazepam	BRD-K16508793	0.713734	0.999982
dextromethorphan	BRD-K24053527	0.713767	0.999982
esmolol	BRD-A07395371	0.713948	0.999982
clofibrate	BRD-K45252063	0.715234	0.999982
clotrimazole	BRD-K15916496	0.715384	0.999982
repaglinide	BRD-K82846253	0.716141	0.999982
scopolamine	BRD-A14566392	0.717694	0.999982
imiquimod	BRD-K26657438	0.719332	0.999982
carbidopa	BRD-A69512159	0.719604	0.999982
domperidone	BRD-K38305202	0.719992	0.999982
crotamiton	BRD-K13240564	0.720006	0.999982
articaine	BRD-A70514680	0.721586	0.999982
clofazimine	BRD-K56614220	0.723965	0.999982
norgestimate	BRD-K22901619	0.724236	0.999982
cytarabine	BRD-K33106058	0.725661	0.999982
meropenem	BRD-K74615293	0.725963	0.999982
lacidipine	BRD-K05851096	0.726633	0.999982
gestrinone	BRD-K59850506	0.727017	0.999982
donepezil	BRD-A49160188	0.728008	0.999982
sorafenib	BRD-K49810818	0.728267	0.999982
pantoprazole	BRD-A22380646	0.729385	0.999982
oxetacaine	BRD-K56940463	0.731415	0.999982
cyclopentolate	BRD-A77291778	0.734409	0.999982
lacidipine	BRD-A52282606	0.73456	0.999982
edrophonium	BRD-K81128206	0.735723	0.999982
doxylamine	BRD-A44008656	0.736768	0.999982
curcumin	BRD-K74148702	0.737656	0.999982
benzylpenicillin	BRD-K55191674	0.737949	0.999982
docetaxel	BRD-K30618791	0.738172	0.999982
didanosine	BRD-K99063460	0.73888	0.999982
kanamycin	BRD-K08327065	0.73931	0.999982
atovaquone	BRD-A84493640	0.740447	0.999982
fluphenazine	BRD-K55127134	0.74088	0.999982
tripelennamine	BRD-K57033106	0.741626	0.999982
minoxidil	BRD-K14888893	0.741704	0.999982
mexiletine	BRD-A64092382	0.742151	0.999982
dosulepin	BRD-K54759182	0.743379	0.999982
ivermectin	BRD-A48570745	0.743756	0.999982
desoximetasone	BRD-K30697463	0.744134	0.999982
clemastine	BRD-K30240666	0.744959	0.999982
memantine	BRD-A79803969	0.744966	0.999982
celecoxib	BRD-K02637541	0.745572	0.999982
danazol	BRD-A92537424	0.746365	0.999982
voriconazole	BRD-K06557128	0.746565	0.999982
prenylamine	BRD-A10662413	0.746962	0.999982
ibuprofen	BRD-A17655518	0.749292	0.999982
captopril	BRD-K54529596	0.749956	0.999982
rifampicin	BRD-K01507359	0.750089	0.999982
vidarabine	BRD-K72093121	0.750686	0.999982
oxybenzone	BRD-K59037100	0.75115	0.999982
triamcinolone	BRD-K23714869	0.751283	0.999982
pivmecillinam	BRD-K67100011	0.751429	0.999982
cefpodoxime	BRD-A87387433	0.751939	0.999982
cyclobenzaprine	BRD-K42348709	0.752033	0.999982
methoxamine	BRD-A39189014	0.752126	0.999982
nimesulide	BRD-K76775527	0.752542	0.999982
betahistine	BRD-K91315211	0.753137	0.999982
dantron	BRD-K10065684	0.754185	0.999982
risperidone	BRD-K53857191	0.754842	0.999982
calcitriol	BRD-K27316855	0.755186	0.999982
lopinavir	BRD-K99451608	0.755212	0.999982
omeprazole	BRD-A55962179	0.756459	0.999982
fludrocortisone	BRD-A56470328	0.758753	0.999982
cefuroxime	BRD-K63641886	0.759311	0.999982
tegaserod	BRD-K21806131	0.760612	0.999982
estriol	BRD-A18620900	0.761818	0.999982
ethinylestradiol	BRD-K88969189	0.761911	0.999982
nomegestrol	BRD-K71552035	0.763578	0.999982
galantamine	BRD-A49148672	0.764225	0.999982
dydrogesterone	BRD-K68620903	0.765519	0.999982
cisapride	BRD-K59163477	0.765692	0.999982
pyrvinium	BRD-M08470251	0.765888	0.999982
trazodone	BRD-K70778732	0.76627	0.999982
oxyphenonium	BRD-A14208071	0.766718	0.999982
theophylline	BRD-K97799481	0.766866	0.999982
finasteride	BRD-A83081521	0.767179	0.999982
sertraline	BRD-K82036761	0.768073	0.999982
valsartan	BRD-A14792000	0.768836	0.999982
ramipril	BRD-K05111602	0.771499	0.999982
mebeverine	BRD-A09467419	0.771502	0.999982
nateglinide	BRD-K44353683	0.771682	0.999982
clobetasol	BRD-K10799896	0.773788	0.999982
carteolol	BRD-A42167015	0.773942	0.999982
phenoxybenzamine	BRD-A67799922	0.775621	0.999982
fluorometholone	BRD-A13133631	0.77607	0.999982
diethyltoluamide	BRD-K94080537	0.776435	0.999982
dexamethasone	BRD-K47635719	0.777015	0.999982
neomycin	BRD-K71013094	0.779346	0.999982
bisoprolol	BRD-A89175223	0.779466	0.999982
procyclidine	BRD-A31800922	0.780316	0.999982
tolbutamide	BRD-K85119730	0.780679	0.999982
pyrimethamine	BRD-K88429204	0.782143	0.999982
phenazopyridine	BRD-K76304753	0.78243	0.999982
terfenadine	BRD-A06352418	0.783874	0.999982
sertaconazole	BRD-A95939040	0.784027	0.999982
estrone	BRD-K81839095	0.78446	0.999982
acarbose	BRD-K44276885	0.785493	0.999982
prednisone	BRD-A62525898	0.787134	0.999982
chlordiazepoxide	BRD-K86595100	0.787653	0.999982
diazoxide	BRD-K73109821	0.789213	0.999982
azathioprine	BRD-K32821942	0.789472	0.999982
trimetazidine	BRD-K88366685	0.790609	0.999982
demeclocycline	BRD-A72130500	0.790878	0.999982
profenamine	BRD-A16311756	0.791202	0.999982
benfotiamine	BRD-K02571615	0.791414	0.999982
mepyramine	BRD-K97564742	0.792842	0.999982
olmesartan	BRD-K83144676	0.793554	0.999982
methotrexate	BRD-K59456551	0.794542	0.999982
proguanil	BRD-K28183345	0.795108	0.999982
cabergoline	BRD-K86882815	0.795687	0.999982
tigecycline	BRD-A34462049	0.796225	0.999982
meclizine	BRD-A50311610	0.796265	0.999982
montelukast	BRD-K69470111	0.797991	0.999982
pralidoxime	BRD-K61327230	0.799051	0.999982
benzthiazide	BRD-K21450440	0.799738	0.999982
formestane	BRD-A42153648	0.799845	0.999982
methenamine	BRD-K30114692	0.800286	0.999982
aceclidine	BRD-A80567352	0.801519	0.999982
parecoxib	BRD-K13800121	0.802574	0.999982
clonidine	BRD-K98530306	0.803584	0.999982
tetracycline	BRD-A52997285	0.803627	0.999982
nevirapine	BRD-K15502390	0.80434	0.999982
tropisetron	BRD-K50866992	0.805902	0.999982
tolnaftate	BRD-K44273375	0.806076	0.999982
nalbuphine	BRD-A92651262	0.806426	0.999982
axitinib	BRD-K29905972	0.8066	0.999982
benzonatate	BRD-K91699951	0.807116	0.999982
diethylstilbestrol	BRD-K17084514	0.809906	0.999982
oxybutynin	BRD-A65013509	0.809993	0.999982
vancomycin	BRD-A20794617	0.810947	0.999982
clobetasol	BRD-A63894585	0.81112	0.999982
norethisterone	BRD-A39415247	0.812676	0.999982
nadolol	BRD-A87606379	0.812796	0.999982
flurandrenolide	BRD-K58746048	0.816807	0.999982
levonorgestrel	BRD-K90543092	0.816892	0.999982
procaterol	BRD-A22684332	0.817123	0.999982
diphenhydramine	BRD-K47278471	0.818596	0.999982
oxytetracycline	BRD-A22740840	0.818946	0.999982
physostigmine	BRD-K25650355	0.821014	0.999982
iohexol	BRD-A60217728	0.821841	0.999982
nizatidine	BRD-K73589491	0.824366	0.999982
cimetidine	BRD-K34157611	0.824656	0.999982
chlorambucil	BRD-K29458283	0.825618	0.999982
tioconazole	BRD-A33084557	0.826492	0.999982
pitavastatin	BRD-K30097969	0.826829	0.999982
nadolol	BRD-A97454584	0.827249	0.999982
lovastatin	BRD-A70155556	0.827333	0.999982
flunisolide	BRD-K18674849	0.827417	0.999982
loratadine	BRD-K82795137	0.829541	0.999982
chlortetracycline	BRD-A39210489	0.829848	0.999982
prochlorperazine	BRD-K19352500	0.830342	0.999982
guanabenz	BRD-K56800335	0.83085	0.999982
fluvoxamine	BRD-K31534764	0.831184	0.999982
estradiol	BRD-A23226398	0.831351	0.999982
darifenacin	BRD-K95773607	0.831767	0.999982
pazopanib	BRD-K74514084	0.831977	0.999982
daunorubicin	BRD-K91966436	0.832017	0.999982
cefixime	BRD-K54283240	0.832683	0.999982
rifabutin	BRD-K31484631	0.835088	0.999982
reserpine	BRD-K44495371	0.836986	0.999982
flumazenil	BRD-K98769987	0.838684	0.999982
mephentermine	BRD-K18194590	0.839429	0.999982
flupentixol	BRD-K70487031	0.839778	0.999982
venlafaxine	BRD-A51714012	0.8401	0.999982
capsaicin	BRD-K16336526	0.840596	0.999982
rilmenidine	BRD-M62162320	0.841087	0.999982
palbociclib	BRD-K51313569	0.841683	0.999982
fulvestrant	BRD-A83237092	0.842266	0.999982
rofecoxib	BRD-K21733600	0.842282	0.999982
granisetron	BRD-K10860596	0.842554	0.999982
benzocaine	BRD-K75466013	0.844178	0.999982
naproxen	BRD-A87719232	0.845138	0.999982
isradipine	BRD-A69927616	0.84515	0.999982
rutin	BRD-A34907681	0.845473	0.999982
ritodrine	BRD-K51465424	0.847247	0.999982
nicergoline	BRD-K79062806	0.847891	0.999982
rifabutin	BRD-K30563334	0.849255	0.999982
decitabine	BRD-K79254416	0.850031	0.999982
tropisetron	BRD-A83859836	0.850135	0.999982
norgestrel	BRD-A50928468	0.850853	0.999982
estriol	BRD-K32793530	0.851252	0.999982
propafenone	BRD-A26334849	0.854227	0.999982
diosmin	BRD-K94436377	0.855533	0.999982
diphemanil	BRD-K93441486	0.855754	0.999982
nimodipine	BRD-A58048407	0.856912	0.999982
paroxetine	BRD-K19277754	0.857421	0.999982
orciprenaline	BRD-A07780951	0.857533	0.999982
medrysone	BRD-K13688115	0.857735	0.999982
thiotepa	BRD-K09631521	0.859488	0.999982
buspirone	BRD-K93461745	0.860479	0.999982
orphenadrine	BRD-A53576514	0.862985	0.999982
artemether	BRD-K39621635	0.863646	0.999982
amisulpride	BRD-A60197193	0.863969	0.999982
moxonidine	BRD-K77771411	0.864458	0.999982
dapsone	BRD-K62363391	0.865599	0.999982
norethisterone	BRD-K92073408	0.865708	0.999982
lidocaine	BRD-K52662033	0.865834	0.999982
formoterol	BRD-M00539986	0.866304	0.999982
cetirizine	BRD-A42571354	0.86848	0.999982
benzethonium	BRD-K72723676	0.868701	0.999982
enzalutamide	BRD-K56851771	0.869157	0.999982
hydroxyzine	BRD-A62428732	0.870445	0.999982
acipimox	BRD-K63736853	0.872782	0.999982
haloprogin	BRD-K13238168	0.87473	0.999982
iodixanol	BRD-A08660406	0.875028	0.999982
pefloxacin	BRD-K55034111	0.875387	0.999982
norgestrel	BRD-K74741811	0.876071	0.999982
spironolactone	BRD-K90027355	0.876911	0.999982
idelalisib	BRD-K60866521	0.877768	0.999982
atorvastatin	BRD-U88459701	0.87785	0.999982
noscapine	BRD-K89237706	0.878146	0.999982
nifedipine	BRD-K96354014	0.878903	0.999982
mirtazapine	BRD-A64977602	0.879885	0.999982
rivaroxaban	BRD-K37130656	0.879913	0.999982
trimethobenzamide	BRD-K34415467	0.882162	0.999982
metolazone	BRD-A61793559	0.884061	0.999982
verapamil	BRD-A09533288	0.884681	0.999982
halcinonide	BRD-K71451869	0.885009	0.999982
rifaximin	BRD-K89708791	0.885153	0.999982
sulfapyridine	BRD-K41406082	0.885298	0.999982
fomepizole	BRD-K56810756	0.885514	0.999982
anagrelide	BRD-K62200014	0.885523	0.999982
oxprenolol	BRD-A43671941	0.885951	0.999982
pentobarbital	BRD-A44448661	0.887068	0.999982
valaciclovir	BRD-K46435977	0.888886	0.999982
probucol	BRD-K72029282	0.889088	0.999982
naproxen	BRD-K33299843	0.890087	0.999982
lapatinib	BRD-K19687926	0.890558	0.999982
tibolone	BRD-K10467831	0.890724	0.999982
phthalylsulfathiazole	BRD-K64659768	0.892626	0.999982
digoxin	BRD-A94756469	0.892688	0.999982
dexfenfluramine	BRD-K58626373	0.892837	0.999982
amiodarone	BRD-K17561142	0.893353	0.999982
sirolimus	BRD-A23770159	0.894235	0.999982
danazol	BRD-A20243730	0.895071	0.999982
pioglitazone	BRD-A48430263	0.8989	0.999982
etodolac	BRD-A16998493	0.900164	0.999982
antazoline	BRD-K99300445	0.9003	0.999982
palonosetron	BRD-K08924299	0.900436	0.999982
prednisolone	BRD-A27887842	0.900642	0.999982
biperiden	BRD-A36471396	0.900708	0.999982
piperacillin	BRD-K86873305	0.900776	0.999982
olopatadine	BRD-K37130586	0.901252	0.999982
homatropine	BRD-A74975734	0.901929	0.999982
tramadol	BRD-K04412738	0.902469	0.999982
lovastatin	BRD-K17113870	0.902604	0.999982
cefalotin	BRD-K87116849	0.90368	0.999982
trametinib	BRD-K12343256	0.903773	0.999982
enoxacin	BRD-K78113049	0.903814	0.999982
curcumin	BRD-K07572174	0.904691	0.999982
remoxipride	BRD-K54094468	0.904841	0.999982
sulindac	BRD-A13946108	0.905285	0.999982
auranofin	BRD-K45995181	0.906049	0.999982
parthenolide	BRD-K81651477	0.907275	0.999982
metamizole	BRD-K76812510	0.908263	0.999982
pinacidil	BRD-A58207013	0.90846	0.999982
apomorphine	BRD-M73371355	0.909181	0.999982
ticarcillin	BRD-A80869209	0.909377	0.999982
curcumin	BRD-K69690935	0.909443	0.999982
paromomycin	BRD-A99314711	0.909639	0.999982
etodolac	BRD-K99260425	0.909704	0.999982
norfloxacin	BRD-K11196887	0.911848	0.999982
amcinonide	BRD-A16478930	0.912235	0.999982
diflorasone	BRD-K17674993	0.912686	0.999982
tofacitinib	BRD-K31283835	0.912815	0.999982
doxorubicin	BRD-A52530684	0.913356	0.999982
belinostat	BRD-K17743125	0.914325	0.999982
sunitinib	BRD-K42828737	0.915815	0.999982
doxorubicin	BRD-K92093830	0.915961	0.999982
triamcinolone	BRD-K77554836	0.916069	0.999982
pyrantel	BRD-K63072637	0.917331	0.999982
trimethadione	BRD-K16606819	0.918209	0.999982
quinapril	BRD-K72222507	0.919917	0.999982
naltrexone	BRD-K88172511	0.922214	0.999982
diflunisal	BRD-K22031190	0.923069	0.999982
calcifediol	BRD-K77175907	0.92327	0.999982
methylergometrine	BRD-K34685430	0.924592	0.999982
methyldopa	BRD-K48578705	0.924966	0.999982
eugenol	BRD-K32977963	0.926108	0.999982
idebenone	BRD-K37516142	0.927556	0.999982
temozolomide	BRD-K32107296	0.927909	0.999982
cefaclor	BRD-K20338176	0.929351	0.999982
esculin	BRD-A99411506	0.929954	0.999982
doxapram	BRD-A46179541	0.930479	0.999982
leucovorin	BRD-A75919782	0.931582	0.999982
tranylcypromine	BRD-K47029922	0.931641	0.999982
bromocriptine	BRD-A69960130	0.931698	0.999982
penciclovir	BRD-K47780086	0.932026	0.999982
cefadroxil	BRD-K63242551	0.933366	0.999982
rizatriptan	BRD-K75699339	0.933529	0.999982
sulfamethoxazole	BRD-K28494619	0.934107	0.999982
pirenzepine	BRD-K89375097	0.934294	0.999982
doxercalciferol	BRD-K14550461	0.934675	0.999982
aceclofenac	BRD-K68538666	0.935015	0.999982
carprofen	BRD-A17411484	0.935255	0.999982
zolpidem	BRD-K44876623	0.936685	0.999982
nintedanib	BRD-K49075727	0.936884	0.999982
flumethasone	BRD-K81774264	0.93737	0.999982
budesonide	BRD-A82238138	0.937426	0.999982
phentermine	BRD-K96319534	0.937769	0.999982
fluconazole	BRD-K05977355	0.938062	0.999982
bromhexine	BRD-K47631482	0.938082	0.999982
anastrozole	BRD-K52172416	0.938101	0.999982
erythromycin	BRD-K63550407	0.938969	0.999982
dinoprostone	BRD-K26521938	0.939194	0.999982
hydroxychloroquine	BRD-A99117172	0.940014	0.999982
lisuride	BRD-K88871508	0.940884	0.999982
deflazacort	BRD-K96006502	0.940993	0.999982
ouabain	BRD-A46747628	0.941101	0.999982
cisapride	BRD-K06895174	0.941367	0.999982
ifenprodil	BRD-A24191444	0.942413	0.999982
famciclovir	BRD-K45033733	0.942569	0.999982
felbamate	BRD-K99107520	0.942867	0.999982
tolterodine	BRD-K54316499	0.943034	0.999982
sulfamethizole	BRD-K31682896	0.94314	0.999982
maraviroc	BRD-A04352665	0.943194	0.999982
glipizide	BRD-K12219985	0.943583	0.999982
doxorubicin	BRD-A76941896	0.943989	0.999982
cefoxitin	BRD-K70976396	0.94418	0.999982
cisplatin	BRD-K01228321	0.944925	0.999982
dihydroergocristine	BRD-A65076780	0.945252	0.999982
oxyphenbutazone	BRD-A33749298	0.94619	0.999982
hexylresorcinol	BRD-K99946902	0.946294	0.999982
nitrofural	BRD-K53815609	0.94676	0.999982
idarubicin	BRD-A71390734	0.94731	0.999982
hyoscyamine	BRD-A78303415	0.947635	0.999982
letrozole	BRD-K88789588	0.947946	0.999982
sulbactam	BRD-K44133266	0.948044	0.999982
lisinopril	BRD-K67966701	0.948452	0.999982
ziprasidone	BRD-K29582115	0.94896	0.999982
ampicillin	BRD-K68432770	0.949163	0.999982
trimethoprim	BRD-K07208025	0.949768	0.999982
montelukast	BRD-A31312900	0.949869	0.999982
cefazolin	BRD-A65282128	0.95032	0.999982
carbimazole	BRD-K87156652	0.951366	0.999982
atracurium	BRD-A75935363	0.951733	0.999982
phenylbutazone	BRD-K10843433	0.952256	0.999982
tetrabenazine	BRD-K95739795	0.952598	0.999982
tadalafil	BRD-K93645900	0.953868	0.999982
fludarabine	BRD-K72238567	0.954008	0.999982
liothyronine	BRD-K89152108	0.954728	0.999982
trifluoperazine	BRD-K89732114	0.955286	0.999982
atropine	BRD-M35773784	0.955447	0.999982
iloprost	BRD-A45664787	0.9563	0.999982
fenoldopam	BRD-A50684349	0.95783	0.999982
procainamide	BRD-K75089421	0.9581	0.999982
tetracycline	BRD-A15493168	0.960718	0.999982
acenocoumarol	BRD-A65051990	0.960897	0.999982
estradiol	BRD-A18917088	0.960957	0.999982
acebutolol	BRD-A29260609	0.961555	0.999982
alfacalcidol	BRD-K86284654	0.962273	0.999982
rifapentine	BRD-K55889443	0.962844	0.999982
bisacodyl	BRD-K39987650	0.962896	0.999982
nalbuphine	BRD-K66404838	0.963172	0.999982
yohimbine	BRD-A51410489	0.96354	0.999982
dyclonine	BRD-K72259270	0.964101	0.999982
toremifene	BRD-K67174588	0.964178	0.999982
quinine	BRD-U94846492	0.964744	0.999982
osimertinib	BRD-K42805893	0.965172	0.999982
dequalinium	BRD-K77685957	0.96576	0.999982
guanethidine	BRD-M18219129	0.965844	0.999982
thiamine	BRD-K95785345	0.965928	0.999982
propranolol	BRD-K92830582	0.968604	0.999982
diltiazem	BRD-K81029756	0.968805	0.999982
flucytosine	BRD-K82143716	0.969536	0.999982
polydatin	BRD-K43236057	0.969764	0.999982
daunorubicin	BRD-K43389675	0.969973	0.999982
gestrinone	BRD-A94793051	0.970942	0.999982
ritonavir	BRD-K51485625	0.972022	0.999982
dihydrostreptomycin	BRD-M15413738	0.972174	0.999982
diltiazem	BRD-K24023109	0.972253	0.999982
nefopam	BRD-A78877355	0.973142	0.999982
rifampicin	BRD-K99912150	0.973641	0.999982
phensuximide	BRD-A18043272	0.973984	0.999982
zimelidine	BRD-K47207162	0.974195	0.999982
sulfadimethoxine	BRD-K71125014	0.974707	0.999982
bosentan	BRD-K74763371	0.974915	0.999982
olopatadine	BRD-K67637637	0.976355	0.999982
phenylpropanolamine	BRD-K27853494	0.976496	0.999982
triamcinolone	BRD-A30717181	0.976916	0.999982
propylthiouracil	BRD-K48168960	0.977024	0.999982
tiagabine	BRD-K60160658	0.977539	0.999982
capsaicin	BRD-K50590187	0.977607	0.999982
phenolphthalein	BRD-K19227686	0.977659	0.999982
tacrolimus	BRD-K44094599	0.977744	0.999982
nilotinib	BRD-K81528515	0.978174	0.999982
spectinomycin	BRD-K11905747	0.978189	0.999982
acitretin	BRD-K62012036	0.978289	0.999982
naloxone	BRD-A70461345	0.978323	0.999982
dofetilide	BRD-K86887724	0.978793	0.999982
cinnarizine	BRD-K07220430	0.979159	0.999982
benzatropine	BRD-K68804560	0.979555	0.999982
emedastine	BRD-K15010214	0.979621	0.999982
nicotine	BRD-K05395900	0.979651	0.999982
imipenem	BRD-K42870217	0.979785	0.999982
lypressin	BRD-K93331255	0.980272	0.999982
ribostamycin	BRD-A58837096	0.980529	0.999982
pseudoephedrine	BRD-K84175871	0.980912	0.999982
warfarin	BRD-K25991148	0.98148	0.999982
leflunomide	BRD-K78692225	0.981641	0.999982
hesperidin	BRD-K38903228	0.981885	0.999982
cefepime	BRD-K58662656	0.981916	0.999982
cilastatin	BRD-A90311807	0.98204	0.999982
stavudine	BRD-K93880783	0.982045	0.999982
cinnarizine	BRD-K74927006	0.982285	0.999982
budesonide	BRD-A58753560	0.982893	0.999982
terbutaline	BRD-M79902621	0.98349	0.999982
loxoprofen	BRD-A43082555	0.983785	0.999982
haloperidol	BRD-K67783091	0.984321	0.999982
mitoxantrone	BRD-K21680192	0.985289	0.999982
dioxybenzone	BRD-K22193694	0.985583	0.999982
cerivastatin	BRD-K81169441	0.985721	0.999982
vecuronium	BRD-K31374463	0.985748	0.999982
pancuronium	BRD-K87210992	0.986644	0.999982
imatinib	BRD-K92723993	0.987243	0.999982
artesunate	BRD-K79759031	0.987742	0.999982
ketorolac	BRD-A40639672	0.988714	0.999982
balsalazide	BRD-K41410256	0.988744	0.999982
topotecan	BRD-K55696337	0.988772	0.999982
daunorubicin	BRD-K17210248	0.989182	0.999982
dactinomycin	BRD-K70578146	0.989278	0.999982
cimetidine	BRD-K18618618	0.989374	0.999982
dactinomycin	BRD-A73909368	0.989799	0.999982
diphenoxylate	BRD-K41903098	0.989939	0.999982
nifedipine	BRD-A30977374	0.990352	0.999982
troglitazone	BRD-A13084692	0.990926	0.999982
nitrazepam	BRD-K57930253	0.990979	0.999982
dolasetron	BRD-K28029915	0.99124	0.999982
dexamethasone	BRD-K30207000	0.991241	0.999982
teicoplanin	BRD-U97083655	0.991371	0.999982
tubocurarine	BRD-K99621550	0.991672	0.999982
daunorubicin	BRD-A68009927	0.991855	0.999982
benzatropine	BRD-A25067867	0.992088	0.999982
debrisoquine	BRD-M09350392	0.992293	0.999982
estrone	BRD-K69743918	0.992374	0.999982
hydroflumethiazide	BRD-K36862742	0.992609	0.999982
erlotinib	BRD-K70401845	0.992622	0.999982
indinavir	BRD-K33226500	0.99297	0.999982
dicloxacillin	BRD-K05673000	0.992999	0.999982
cyclizine	BRD-K79501723	0.993579	0.999982
flucloxacillin	BRD-A13650332	0.994196	0.999982
ethambutol	BRD-K54556307	0.994231	0.999982
ranolazine	BRD-A97674275	0.994363	0.999982
ouabain	BRD-A68930007	0.994662	0.999982
mesalazine	BRD-K28849549	0.994838	0.999982
testosterone	BRD-K84036904	0.994882	0.999982
cyproheptadine	BRD-K28143534	0.995209	0.999982
aminophylline	BRD-M53001068	0.99521	0.999982
digoxin	BRD-A75144621	0.995338	0.999982
ethionamide	BRD-K51207550	0.99565	0.999982
dexbrompheniramine	BRD-K22947005	0.995741	0.999982
phenformin	BRD-K11399644	0.995783	0.999982
prednisone	BRD-K82624463	0.996242	0.999982
alclometasone	BRD-A90131694	0.996439	0.999982
dorzolamide	BRD-K48617017	0.996603	0.999982
busulfan	BRD-K23204545	0.996604	0.999982
selumetinib	BRD-K57080016	0.99697	0.999982
diclofenac	BRD-K08252256	0.99712	0.999982
tolmetin	BRD-K82562631	0.997335	0.999982
floxuridine	BRD-A80638690	0.997345	0.999982
altretamine	BRD-K67043667	0.997349	0.999982
rabeprazole	BRD-A39390670	0.997421	0.999982
topotecan	BRD-A59985574	0.997463	0.999982
mephenesin	BRD-A55469827	0.997556	0.999982
metoclopramide	BRD-K75641298	0.997928	0.999982
naloxone	BRD-A41833852	0.998037	0.999982
nimodipine	BRD-A24891640	0.998068	0.999982
ephedrine	BRD-A98431941	0.998353	0.999982
acetohexamide	BRD-K52960356	0.998372	0.999982
fluticasone	BRD-A59943784	0.998391	0.999982
ioversol	BRD-A65818372	0.998572	0.999982
biotin	BRD-K63899271	0.998642	0.999982
telmisartan	BRD-K73999723	0.998848	0.999982
methotrexate	BRD-A55424491	0.99885	0.999982
acitretin	BRD-K90699611	0.998887	0.999982
clocortolone	BRD-K81925854	0.998994	0.999982
prednisolone	BRD-K82481048	0.999066	0.999982
cefixime	BRD-K04993501	0.999268	0.999982
epirubicin	BRD-K04548931	0.999294	0.999982
mephenytoin	BRD-A83937277	0.999497	0.999982
midostaurin	BRD-K13646352	0.999509	0.999982
acetylcholine	BRD-K82381502	0.999669	0.999982
lidoflazine	BRD-K62996583	0.999682	0.999982
ouabain	BRD-K35708212	0.999686	0.999982
carbidopa	BRD-K78712176	0.999875	0.999982
diphenylpyraline	BRD-K22936972	0.999904	0.999982
losartan	BRD-K66198023	0.999913	0.999982
parachlorophenol	BRD-K40992116	0.999929	0.999982
pentoxifylline	BRD-K57569181	0.999958	0.999982
gefitinib	BRD-K64052750	0.999961	0.999982
midazolam	BRD-K00532621	0.999982	0.999982

## Sheet: C2
Drug.name	Drug.id	P.value	FDR
sirolimus	BRD-A79768653	4.41297e-07	0.000583395
fostamatinib	BRD-K20285085	2.17536e-06	0.00143791
colchicine	BRD-K00259736	4.78196e-06	0.00210725
vincristine	BRD-A76528577	0.000653541	0.215995
vinblastine	BRD-A55594068	0.000877725	0.232071
ibrutinib	BRD-A35869383	0.00122036	0.268885
lamivudine	BRD-K02992638	0.00242003	0.431285
mebendazole	BRD-K77987382	0.0026099	0.431285
ponatinib	BRD-K44227013	0.00304293	0.446972
albendazole	BRD-K79131256	0.00344621	0.455588
fulvestrant	BRD-A90490067	0.00490573	0.58958
valdecoxib	BRD-K12994359	0.00958216	0.999958
fluoxetine	BRD-A31159102	0.0129866	0.999958
desipramine	BRD-K60762818	0.014549	0.999958
ketotifen	BRD-K28936863	0.017619	0.999958
clozapine	BRD-K37289225	0.0222603	0.999958
rucaparib	BRD-K88560311	0.0242413	0.999958
clomifene	BRD-K91328526	0.0243988	0.999958
celiprolol	BRD-A95602221	0.0249303	0.999958
cabozantinib	BRD-K51544265	0.0252727	0.999958
sorafenib	BRD-K23984367	0.0260822	0.999958
riboflavin	BRD-K92760278	0.0264315	0.999958
verteporfin	BRD-M45964048	0.0272189	0.999958
iobenguane	BRD-K43860855	0.0272759	0.999958
sertindole	BRD-K69116396	0.0280359	0.999958
gefitinib	BRD-K64052750	0.0286001	0.999958
torasemide	BRD-K30480208	0.0288095	0.999958
niclosamide	BRD-K35960502	0.0294339	0.999958
selumetinib	BRD-K57080016	0.030231	0.999958
rifapentine	BRD-K28346421	0.0317977	0.999958
alosetron	BRD-K46742498	0.032102	0.999958
vinorelbine	BRD-M30523314	0.0321855	0.999958
estriol	BRD-K17016787	0.0323467	0.999958
ribavirin	BRD-K60369935	0.0336035	0.999958
levocabastine	BRD-K33453211	0.0338887	0.999958
somatostatin	BRD-K14681867	0.0340976	0.999958
praziquantel	BRD-A21858158	0.0346852	0.999958
bithionol	BRD-K39120595	0.0354075	0.999958
cladribine	BRD-K93034159	0.0356627	0.999958
dibenzepin	BRD-K79145749	0.0362608	0.999958
cefotaxime	BRD-K76018977	0.0376052	0.999958
aminoglutethimide	BRD-A25234499	0.0386281	0.999958
sulfinpyrazone	BRD-A36217750	0.0386408	0.999958
pimozide	BRD-K01292756	0.0399166	0.999958
methimazole	BRD-K54416256	0.0425274	0.999958
dextromethorphan	BRD-K33211335	0.0430664	0.999958
zuclopenthixol	BRD-K00198051	0.0430974	0.999958
clopidogrel	BRD-K27721098	0.0432403	0.999958
thiothixene	BRD-K55070890	0.0437073	0.999958
phenelzine	BRD-K87024524	0.0440748	0.999958
hyoscyamine	BRD-K40530731	0.0443608	0.999958
iloperidone	BRD-K48722833	0.0456178	0.999958
fluvastatin	BRD-K39716612	0.0467897	0.999958
verteporfin	BRD-A35782587	0.0473658	0.999958
bepridil	BRD-A91008255	0.0495873	0.999958
chlorpromazine	BRD-K89997465	0.0510519	0.999958
amoxapine	BRD-K02265150	0.0511942	0.999958
cycloserine	BRD-K53226837	0.0520236	0.999958
nintedanib	BRD-K49075727	0.0520666	0.999958
chlormezanone	BRD-A20348246	0.0548396	0.999958
astemizole	BRD-K37249724	0.0565174	0.999958
lovastatin	BRD-K09416995	0.0572664	0.999958
suprofen	BRD-A34006693	0.0580086	0.999958
chlordiazepoxide	BRD-K86595100	0.0594388	0.999958
ipratropium	BRD-A07029265	0.0602354	0.999958
clomifene	BRD-K29950728	0.0634605	0.999958
amcinonide	BRD-A36010170	0.0637422	0.999958
fluorometholone	BRD-K13027675	0.0642514	0.999958
tamoxifen	BRD-K43744935	0.064715	0.999958
sunitinib	BRD-M64432851	0.0666722	0.999958
eplerenone	BRD-A39969961	0.0673405	0.999958
nitazoxanide	BRD-K96471533	0.0689561	0.999958
noscapine	BRD-A51393488	0.0702284	0.999958
ceforanide	BRD-K37848908	0.0729954	0.999958
ethambutol	BRD-A74500471	0.0746638	0.999958
mercaptopurine	BRD-K91601245	0.0767064	0.999958
amikacin	BRD-K88043978	0.0780929	0.999958
calcitriol	BRD-A84327315	0.0787937	0.999958
fluorouracil	BRD-K24844714	0.0789326	0.999958
testosterone	BRD-K90553655	0.0806275	0.999958
tubocurarine	BRD-K02607075	0.0810462	0.999958
arbutin	BRD-K08037784	0.0813464	0.999958
pivampicillin	BRD-K69260336	0.0814668	0.999958
guanfacine	BRD-K32830106	0.0845531	0.999958
tretinoin	BRD-K06926592	0.0855806	0.999958
homatropine	BRD-A39671870	0.0864608	0.999958
thiethylperazine	BRD-K69600043	0.0877365	0.999958
mifepristone	BRD-K44094313	0.0907732	0.999958
halofantrine	BRD-A51964809	0.0914972	0.999958
entecavir	BRD-K08206212	0.0915633	0.999958
bromocriptine	BRD-A60274948	0.0916955	0.999958
pirfenidone	BRD-K96862998	0.0964184	0.999958
amifostine	BRD-K73947551	0.0977643	0.999958
mecamylamine	BRD-A20119038	0.0989909	0.999958
vinblastine	BRD-A22783572	0.101187	0.999958
lorazepam	BRD-A11990600	0.101402	0.999958
spiramycin	BRD-U19872303	0.102336	0.999958
pentoxyverine	BRD-K06181161	0.102686	0.999958
entacapone	BRD-K92977333	0.103567	0.999958
iopromide	BRD-A72075775	0.104297	0.999958
edaravone	BRD-K35458079	0.10437	0.999958
raltitrexed	BRD-K89839824	0.104511	0.999958
ranitidine	BRD-K30816563	0.104857	0.999958
vinorelbine	BRD-K97514127	0.105252	0.999958
chlorzoxazone	BRD-K98174813	0.107256	0.999958
nialamide	BRD-K12102668	0.107577	0.999958
zuclopenthixol	BRD-K28761384	0.108382	0.999958
clomipramine	BRD-K52989797	0.110952	0.999958
hydrochlorothiazide	BRD-K13078532	0.111123	0.999958
terconazole	BRD-K86204871	0.111665	0.999958
quinidine	BRD-K70799801	0.111739	0.999958
kanamycin	BRD-K08327065	0.114309	0.999958
rolitetracycline	BRD-A27489425	0.117484	0.999958
metronidazole	BRD-K52020312	0.118047	0.999958
etodolac	BRD-A74667430	0.118129	0.999958
decitabine	BRD-K79254416	0.118295	0.999958
cyclopenthiazide	BRD-A41250306	0.118704	0.999958
dexamethasone	BRD-A10188456	0.119539	0.999958
bortezomib	BRD-K88510285	0.120313	0.999958
trimebutine	BRD-A92630576	0.120645	0.999958
metoprolol	BRD-A03623303	0.121631	0.999958
simvastatin	BRD-K22134346	0.122731	0.999958
diethylstilbestrol	BRD-K17084514	0.123037	0.999958
tenoxicam	BRD-A22844106	0.125181	0.999958
cefixime	BRD-K71059170	0.126057	0.999958
lansoprazole	BRD-A49172652	0.127129	0.999958
sirolimus	BRD-K99369265	0.127673	0.999958
pemetrexed	BRD-K55395145	0.128015	0.999958
sulfadoxine	BRD-K55250441	0.128101	0.999958
methylergometrine	BRD-A63667919	0.128616	0.999958
diflorasone	BRD-K17041687	0.129737	0.999958
amiodarone	BRD-K87555556	0.130953	0.999958
pentamidine	BRD-K13183738	0.131301	0.999958
tolnaftate	BRD-K44273375	0.13244	0.999958
triprolidine	BRD-K56231354	0.133233	0.999958
citalopram	BRD-A47598013	0.135264	0.999958
naltrexone	BRD-A83855350	0.13608	0.999958
rimantadine	BRD-A75479906	0.13743	0.999958
betamethasone	BRD-K39188321	0.138426	0.999958
clobetasol	BRD-K84443303	0.139155	0.999958
tegafur	BRD-A79903587	0.13952	0.999958
raloxifene	BRD-K63828191	0.140043	0.999958
tetracycline	BRD-A52997285	0.141079	0.999958
niacin	BRD-K61993165	0.141541	0.999958
triflusal	BRD-K71696703	0.142188	0.999958
tibolone	BRD-K10467831	0.142559	0.999958
stiripentol	BRD-A72441487	0.142652	0.999958
alectinib	BRD-K11267252	0.142969	0.999958
metaxalone	BRD-A94709349	0.143117	0.999958
fluspirilene	BRD-K77947974	0.143781	0.999958
labetalol	BRD-A07440155	0.144431	0.999958
mitotane	BRD-A31204924	0.145621	0.999958
molindone	BRD-A65280694	0.14576	0.999958
fluocinonide	BRD-K57886322	0.14612	0.999958
quinidine	BRD-K99257182	0.146215	0.999958
ethosuximide	BRD-A99633051	0.148211	0.999958
amlodipine	BRD-A22032524	0.148869	0.999958
floxuridine	BRD-K47832606	0.149024	0.999958
regorafenib	BRD-K16730910	0.149834	0.999958
dexamethasone	BRD-A35108200	0.152227	0.999958
oxybuprocaine	BRD-K04185004	0.153309	0.999958
sibutramine	BRD-A23359898	0.153937	0.999958
ganciclovir	BRD-K22662435	0.153968	0.999958
ethinylestradiol	BRD-K88969189	0.155012	0.999958
naftifine	BRD-K43813806	0.155804	0.999958
neratinib	BRD-K85606544	0.156848	0.999958
nicardipine	BRD-A63445921	0.157596	0.999958
vinorelbine	BRD-K10916986	0.157696	0.999958
ranitidine	BRD-K14204120	0.159201	0.999958
mizolastine	BRD-K21884483	0.160616	0.999958
lomefloxacin	BRD-A75850590	0.162652	0.999958
alimemazine	BRD-A49225603	0.16378	0.999958
mefloquine	BRD-K40645748	0.163883	0.999958
pitavastatin	BRD-K30097969	0.167615	0.999958
afatinib	BRD-K66175015	0.168873	0.999958
pregnenolone	BRD-K39356024	0.169294	0.999958
ataluren	BRD-K94830329	0.169926	0.999958
amoxicillin	BRD-K55044200	0.170006	0.999958
nonoxynol-9	BRD-K88625236	0.170349	0.999958
formoterol	BRD-K54006094	0.171515	0.999958
dienestrol	BRD-K95309561	0.173411	0.999958
fluvastatin	BRD-K66296774	0.173748	0.999958
dexamethasone	BRD-K00835182	0.174402	0.999958
vincristine	BRD-K82109576	0.176779	0.999958
azlocillin	BRD-K73437736	0.178961	0.999958
amiloride	BRD-K97181089	0.17943	0.999958
gentamicin	BRD-M10279501	0.181271	0.999958
thonzonium	BRD-K13387373	0.181493	0.999958
promethazine	BRD-A46335897	0.181825	0.999958
idarubicin	BRD-K69650333	0.181935	0.999958
irinotecan	BRD-K08547377	0.182709	0.999958
monobenzone	BRD-K54262262	0.183715	0.999958
enalapril	BRD-K57545991	0.184908	0.999958
ifosfamide	BRD-A67097164	0.186294	0.999958
dobutamine	BRD-A78322124	0.18637	0.999958
pyrvinium	BRD-M08470251	0.18652	0.999958
thioridazine	BRD-A84481105	0.186902	0.999958
tocainide	BRD-A92670106	0.187666	0.999958
bumetanide	BRD-K38197229	0.189339	0.999958
atropine	BRD-M35773784	0.189696	0.999958
oxyphenonium	BRD-A14208071	0.191643	0.999958
homatropine	BRD-A09539288	0.192449	0.999958
doxazosin	BRD-A13188892	0.194133	0.999958
zimelidine	BRD-K47207162	0.194184	0.999958
pemoline	BRD-A80793822	0.194421	0.999958
viomycin	BRD-K88365400	0.195813	0.999958
exemestane	BRD-K93923542	0.197686	0.999958
desoximetasone	BRD-A49447682	0.197882	0.999958
rifampicin	BRD-K01507359	0.198057	0.999958
olanzapine	BRD-K18895904	0.19839	0.999958
finasteride	BRD-K01095011	0.198764	0.999958
ofloxacin	BRD-A24228527	0.199056	0.999958
domperidone	BRD-K38305202	0.199614	0.999958
methylprednisolone	BRD-K35240538	0.201231	0.999958
fluticasone	BRD-K14791739	0.202661	0.999958
acetazolamide	BRD-K43457670	0.202781	0.999958
dinoprost	BRD-M90449146	0.203499	0.999958
acamprosate	BRD-M41783010	0.204958	0.999958
mepenzolate	BRD-A62421304	0.206147	0.999958
ciprofibrate	BRD-A49358627	0.206152	0.999958
clofazimine	BRD-K56614220	0.208039	0.999958
secnidazole	BRD-A70083328	0.209116	0.999958
alpelisib	BRD-K54997624	0.211725	0.999958
indinavir	BRD-K33226500	0.212868	0.999958
droperidol	BRD-K97158071	0.213657	0.999958
nilutamide	BRD-K23566484	0.213857	0.999958
bacitracin	BRD-A23712469	0.213982	0.999958
reboxetine	BRD-K32480324	0.216347	0.999958
saquinavir	BRD-K70158168	0.218981	0.999958
diazoxide	BRD-K73109821	0.220845	0.999958
doxepin	BRD-K36616567	0.221629	0.999958
diclofenamide	BRD-K71499074	0.222023	0.999958
etodolac	BRD-A16998493	0.223801	0.999958
gatifloxacin	BRD-A74980173	0.223964	0.999958
afatinib	BRD-A58767537	0.224565	0.999958
dacarbazine	BRD-K35520305	0.225081	0.999958
ciclopirox	BRD-K13044802	0.226238	0.999958
aztreonam	BRD-K12437696	0.228951	0.999958
fludarabine	BRD-A31374339	0.230772	0.999958
vancomycin	BRD-A20794617	0.230902	0.999958
flunarizine	BRD-K12184470	0.23252	0.999958
tizanidine	BRD-K06335600	0.232984	0.999958
olopatadine	BRD-K67637637	0.233915	0.999958
pinacidil	BRD-A43882281	0.237654	0.999958
icosapent	BRD-K47192521	0.238017	0.999958
norgestimate	BRD-A04756508	0.238855	0.999958
ondansetron	BRD-A19736161	0.239044	0.999958
flurandrenolide	BRD-K58746048	0.239083	0.999958
mestranol	BRD-K10481964	0.240554	0.999958
disulfiram	BRD-K32744045	0.241149	0.999958
nalbuphine	BRD-A16934955	0.241225	0.999958
terbutaline	BRD-A50157456	0.241628	0.999958
scopolamine	BRD-A33973768	0.2423	0.999958
hexetidine	BRD-A18605525	0.24257	0.999958
quetiapine	BRD-K68867920	0.245176	0.999958
doconexent	BRD-K39965020	0.247314	0.999958
hydrocortisone	BRD-A75172220	0.248681	0.999958
leucovorin	BRD-A75919782	0.249366	0.999958
amitriptyline	BRD-K53737926	0.250226	0.999958
progesterone	BRD-K64994968	0.250372	0.999958
clofarabine	BRD-A82371568	0.251153	0.999958
cyclophosphamide	BRD-A09722536	0.251275	0.999958
isometheptene	BRD-M59543297	0.25129	0.999958
baclofen	BRD-A84174873	0.25364	0.999958
chloramphenicol	BRD-A51182606	0.254751	0.999958
moclobemide	BRD-K07237224	0.25487	0.999958
bromperidol	BRD-K78643075	0.255168	0.999958
azithromycin	BRD-K74501079	0.25546	0.999958
physostigmine	BRD-A37052580	0.259083	0.999958
clioquinol	BRD-K09255212	0.261063	0.999958
rifapentine	BRD-K81601344	0.261196	0.999958
paromomycin	BRD-A99314711	0.261337	0.999958
vincristine	BRD-A60414806	0.261903	0.999958
imipramine	BRD-K38436528	0.262655	0.999958
carbamazepine	BRD-K71799949	0.263947	0.999958
teniposide	BRD-A35588707	0.263952	0.999958
estrone	BRD-K81839095	0.265208	0.999958
methysergide	BRD-A98725278	0.266883	0.999958
xamoterol	BRD-M39942365	0.26717	0.999958
bezafibrate	BRD-K46018455	0.26811	0.999958
cisapride	BRD-K59163477	0.268465	0.999958
bosutinib	BRD-K99964838	0.269046	0.999958
mephentermine	BRD-M61872305	0.269611	0.999958
sirolimus	BRD-K84937637	0.270138	0.999958
alprostadil	BRD-K52459643	0.270765	0.999958
dydrogesterone	BRD-K68620903	0.272792	0.999958
venlafaxine	BRD-A51714012	0.272895	0.999958
safinamide	BRD-K84639753	0.275265	0.999958
mafenide	BRD-K30649484	0.275781	0.999958
nelfinavir	BRD-K74117820	0.275995	0.999958
isotretinoin	BRD-K76723084	0.278017	0.999958
ramipril	BRD-K89348303	0.278744	0.999958
sulfacetamide	BRD-K21520694	0.279264	0.999958
zopiclone	BRD-A34309505	0.27981	0.999958
ropinirole	BRD-K15933101	0.280102	0.999958
toremifene	BRD-K51350053	0.280662	0.999958
dexamethasone	BRD-K38775274	0.28088	0.999958
bifonazole	BRD-A94543220	0.282915	0.999958
paclitaxel	BRD-K86858124	0.283657	0.999958
flecainide	BRD-A09472452	0.28393	0.999958
fenoterol	BRD-A97104540	0.28413	0.999958
etomidate	BRD-A54880345	0.284648	0.999958
paroxetine	BRD-K37991163	0.284765	0.999958
calcipotriol	BRD-K56429665	0.285551	0.999958
metoprolol	BRD-M45038741	0.286938	0.999958
triclosan	BRD-K41731458	0.287482	0.999958
doxepin	BRD-K37694030	0.28862	0.999958
etoricoxib	BRD-K54770957	0.289337	0.999958
tacrolimus	BRD-K08845546	0.290692	0.999958
levodopa	BRD-K34730807	0.290994	0.999958
paclitaxel	BRD-A28746609	0.291351	0.999958
amiodarone	BRD-K17561142	0.291713	0.999958
prenylamine	BRD-A10662413	0.291749	0.999958
enzalutamide	BRD-K56851771	0.292354	0.999958
tropicamide	BRD-A79672927	0.293448	0.999958
orlistat	BRD-K63343048	0.293869	0.999958
benzethonium	BRD-K72723676	0.295846	0.999958
procaine	BRD-K24616672	0.299822	0.999958
primaquine	BRD-A55913614	0.300102	0.999958
acenocoumarol	BRD-A65051990	0.301514	0.999958
milrinone	BRD-K67080878	0.302371	0.999958
timolol	BRD-K08806317	0.302415	0.999958
tyloxapol	BRD-K46156294	0.302903	0.999958
crotamiton	BRD-K57179821	0.303603	0.999958
metformin	BRD-K79602928	0.305685	0.999958
tazobactam	BRD-K14312455	0.306934	0.999958
glimepiride	BRD-K34776109	0.307565	0.999958
flupentixol	BRD-K70487031	0.308025	0.999958
propantheline	BRD-K90885812	0.308769	0.999958
etoposide	BRD-A18419789	0.309274	0.999958
trichlormethiazide	BRD-A28940325	0.310213	0.999958
tamoxifen	BRD-K04210847	0.310526	0.999958
solifenacin	BRD-A54596827	0.310997	0.999958
quinethazone	BRD-A59303141	0.311038	0.999958
bendroflumethiazide	BRD-A80017228	0.314121	0.999958
daunorubicin	BRD-K91966436	0.317465	0.999958
nisoldipine	BRD-A96107863	0.318895	0.999958
isoxsuprine	BRD-A74269027	0.320435	0.999958
maprotiline	BRD-K25433859	0.320604	0.999958
varenicline	BRD-K18855837	0.320967	0.999958
paclitaxel	BRD-A23723433	0.32144	0.999958
ritodrine	BRD-A59174698	0.322086	0.999958
bethanechol	BRD-A99833829	0.323999	0.999958
tetracycline	BRD-A15493168	0.327227	0.999958
docetaxel	BRD-K42125900	0.329977	0.999958
didanosine	BRD-K99063460	0.330161	0.999958
sertraline	BRD-K57174586	0.330302	0.999958
betamethasone	BRD-A02180903	0.331429	0.999958
auranofin	BRD-A79465854	0.331622	0.999958
ivermectin	BRD-K24652731	0.333229	0.999958
pinacidil	BRD-A22897758	0.333555	0.999958
benazepril	BRD-K49807096	0.3339	0.999958
pimethixene	BRD-K88090157	0.334044	0.999958
triflupromazine	BRD-K63675182	0.33419	0.999958
efavirenz	BRD-K40758068	0.335518	0.999958
itraconazole	BRD-A34817987	0.336465	0.999958
piroxicam	BRD-A57382968	0.336619	0.999958
tetracaine	BRD-K45071273	0.336989	0.999958
daunorubicin	BRD-K17210248	0.337153	0.999958
lopinavir	BRD-K99451608	0.33781	0.999958
dihydroergocristine	BRD-A44701612	0.337974	0.999958
parecoxib	BRD-K13800121	0.341433	0.999958
tranylcypromine	BRD-K47029922	0.344187	0.999958
midodrine	BRD-A79981887	0.348775	0.999958
aripiprazole	BRD-K70358946	0.349261	0.999958
dipyridamole	BRD-K86301799	0.349579	0.999958
dopamine	BRD-K43887077	0.350384	0.999958
tacrolimus	BRD-K65261396	0.350414	0.999958
budesonide	BRD-A58753560	0.351251	0.999958
loperamide	BRD-K61250553	0.351933	0.999958
profenamine	BRD-A16311756	0.352639	0.999958
everolimus	BRD-A25736793	0.353398	0.999958
thiothixene	BRD-K97309399	0.355118	0.999958
bromfenac	BRD-K47679368	0.357991	0.999958
mestranol	BRD-K31920458	0.358365	0.999958
disopyramide	BRD-A29734509	0.359079	0.999958
chlorprothixene	BRD-K59058766	0.359303	0.999958
fenoprofen	BRD-M61246020	0.360195	0.999958
raltegravir	BRD-K05658747	0.361385	0.999958
pargyline	BRD-K83597974	0.361427	0.999958
estriol	BRD-A18620900	0.361896	0.999958
phylloquinone	BRD-A55815733	0.362918	0.999958
danazol	BRD-K21401044	0.365994	0.999958
cefotiam	BRD-K21815137	0.368824	0.999958
atorvastatin	BRD-K69726342	0.370028	0.999958
rutin	BRD-A34907681	0.370804	0.999958
medrysone	BRD-K56515112	0.374294	0.999958
nitrendipine	BRD-A12560204	0.374778	0.999958
lincomycin	BRD-K49384696	0.375124	0.999958
ambrisentan	BRD-A34578416	0.381652	0.999958
cabergoline	BRD-K86882815	0.381914	0.999958
pivmecillinam	BRD-K54978501	0.382964	0.999958
fulvestrant	BRD-A17828570	0.384278	0.999958
mepyramine	BRD-K97564742	0.38471	0.999958
tubocurarine	BRD-K99621550	0.385169	0.999958
trioxsalen	BRD-K54790157	0.387881	0.999958
trifluridine	BRD-K03243820	0.387969	0.999958
amcinonide	BRD-K45149020	0.388233	0.999958
hydralazine	BRD-A37444045	0.388321	0.999958
tranylcypromine	BRD-K88809146	0.389115	0.999958
ethinylestradiol	BRD-K48195008	0.390881	0.999958
famotidine	BRD-K00673382	0.390938	0.999958
amcinonide	BRD-A16478930	0.391234	0.999958
orphenadrine	BRD-A53576514	0.392628	0.999958
simvastatin	BRD-K28026280	0.394246	0.999958
latamoxef	BRD-K40831222	0.394424	0.999958
progesterone	BRD-K47244735	0.395223	0.999958
tacrine	BRD-K81473089	0.397653	0.999958
ergometrine	BRD-A73581086	0.399141	0.999958
tolazoline	BRD-K46211610	0.399372	0.999958
levocetirizine	BRD-K27184429	0.399766	0.999958
atenolol	BRD-K44993696	0.399945	0.999958
montelukast	BRD-K99673372	0.400392	0.999958
dienestrol	BRD-K55106630	0.401286	0.999958
biotin	BRD-K89210380	0.402718	0.999958
nortriptyline	BRD-K91263825	0.402962	0.999958
oxybenzone	BRD-K59037100	0.403723	0.999958
cinchocaine	BRD-K99121711	0.404243	0.999958
reboxetine	BRD-A43974499	0.404512	0.999958
carbetocin	BRD-A32161980	0.404692	0.999958
bromocriptine	BRD-K72853990	0.404782	0.999958
rimexolone	BRD-K27218697	0.405501	0.999958
lynestrenol	BRD-K79224779	0.4073	0.999958
dequalinium	BRD-K77685957	0.408472	0.999958
artemether	BRD-K39621635	0.411091	0.999958
testosterone	BRD-A55393291	0.411741	0.999958
gliclazide	BRD-A61154809	0.411995	0.999958
minaprine	BRD-K02867583	0.413161	0.999958
naproxen	BRD-A87719232	0.413225	0.999958
demeclocycline	BRD-A72130500	0.413626	0.999958
atracurium	BRD-A75935363	0.413738	0.999958
benzydamine	BRD-K28542495	0.41417	0.999958
acyclovir	BRD-K32318651	0.415023	0.999958
chloroxine	BRD-K17075857	0.415938	0.999958
zimelidine	BRD-K94173644	0.416168	0.999958
terazosin	BRD-A22256192	0.417071	0.999958
erlotinib	BRD-K70401845	0.417313	0.999958
isosorbide	BRD-K31616564	0.417806	0.999958
yohimbine	BRD-K35586044	0.417897	0.999958
pramipexole	BRD-K06388322	0.41965	0.999958
vemurafenib	BRD-K56343971	0.41975	0.999958
nilotinib	BRD-K81528515	0.419808	0.999958
enalapril	BRD-K44497846	0.420359	0.999958
levofloxacin	BRD-K09471561	0.422553	0.999958
fluphenazine	BRD-K53987533	0.423011	0.999958
ezetimibe	BRD-K42260897	0.423194	0.999958
dexketoprofen	BRD-K43764301	0.423743	0.999958
pindolol	BRD-A97701745	0.425065	0.999958
quinidine	BRD-A64479082	0.426036	0.999958
estrone	BRD-A37959677	0.426495	0.999958
allopurinol	BRD-K86307448	0.426863	0.999958
meticrane	BRD-K58265391	0.427322	0.999958
levonorgestrel	BRD-K90543092	0.427506	0.999958
naftifine	BRD-K74141488	0.42769	0.999958
isoprenaline	BRD-K24473282	0.427782	0.999958
fenbufen	BRD-K12513978	0.427854	0.999958
tioconazole	BRD-A33084557	0.428518	0.999958
doxepin	BRD-K54462405	0.429968	0.999958
oxaprozin	BRD-K25394294	0.430706	0.999958
abiraterone	BRD-K55301415	0.431929	0.999958
budesonide	BRD-A60571864	0.432124	0.999958
fursultiamine	BRD-A71157293	0.432668	0.999958
ambroxol	BRD-K56558538	0.432752	0.999958
lofexidine	BRD-A02990301	0.433624	0.999958
elvitegravir	BRD-K54472332	0.433962	0.999958
pancuronium	BRD-A84134924	0.434703	0.999958
rivastigmine	BRD-K10706131	0.434981	0.999958
isoxsuprine	BRD-A16700644	0.435258	0.999958
idebenone	BRD-K37516142	0.435522	0.999958
oxiconazole	BRD-K23369905	0.435536	0.999958
aprepitant	BRD-K52827117	0.436092	0.999958
nystatin	BRD-A56702968	0.437576	0.999958
benzonatate	BRD-K91699951	0.437732	0.999958
clindamycin	BRD-A23034328	0.43804	0.999958
sulindac	BRD-A03427350	0.438226	0.999958
diethylstilbestrol	BRD-K45330754	0.439184	0.999958
alverine	BRD-K89055274	0.43946	0.999958
acarbose	BRD-K44276885	0.439987	0.999958
alfacalcidol	BRD-K93433262	0.439992	0.999958
mifepristone	BRD-A44780397	0.440178	0.999958
nitrofural	BRD-K79092138	0.440271	0.999958
pizotifen	BRD-K75958195	0.440365	0.999958
fludarabine	BRD-K66788707	0.440782	0.999958
thalidomide	BRD-A93255169	0.441246	0.999958
cefuroxime	BRD-K63641886	0.441575	0.999958
warfarin	BRD-A24514565	0.442719	0.999958
salbutamol	BRD-A88254928	0.442885	0.999958
meropenem	BRD-K74615293	0.443159	0.999958
verapamil	BRD-A09533288	0.444494	0.999958
amodiaquine	BRD-K91290917	0.444919	0.999958
piperacillin	BRD-K39397585	0.447645	0.999958
nicardipine	BRD-A26711594	0.448116	0.999958
norethisterone	BRD-K92073408	0.448371	0.999958
ipratropium	BRD-A05352148	0.448529	0.999958
hyoscyamine	BRD-K39330046	0.448769	0.999958
scopolamine	BRD-K89923877	0.449963	0.999958
pantoprazole	BRD-A22380646	0.451955	0.999958
stanozolol	BRD-K79199004	0.452618	0.999958
chlorothiazide	BRD-K88682005	0.453088	0.999958
trihexyphenidyl	BRD-A48180038	0.454783	0.999958
tinidazole	BRD-K89125793	0.455015	0.999958
paroxetine	BRD-A62326914	0.455536	0.999958
fludrocortisone	BRD-A56470328	0.456008	0.999958
ketoprofen	BRD-A97739905	0.456215	0.999958
zileuton	BRD-A56359832	0.456421	0.999958
meloxicam	BRD-A84174393	0.457394	0.999958
flumethasone	BRD-K81774264	0.458839	0.999958
sulfadimethoxine	BRD-K71125014	0.459217	0.999958
acarbose	BRD-A16444946	0.459286	0.999958
terbutaline	BRD-M79902621	0.459784	0.999958
dicoumarol	BRD-K82236179	0.460541	0.999958
prednisolone	BRD-K70504303	0.46073	0.999958
prednicarbate	BRD-K95391106	0.461014	0.999958
finasteride	BRD-K59720958	0.461677	0.999958
chlorthalidone	BRD-A26384407	0.462004	0.999958
antazoline	BRD-K99300445	0.46234	0.999958
tripelennamine	BRD-K57033106	0.462566	0.999958
dasatinib	BRD-K49328571	0.463155	0.999958
clomifene	BRD-K04218075	0.463797	0.999958
tegaserod	BRD-K21806131	0.463857	0.999958
deferiprone	BRD-K06878038	0.463952	0.999958
sulconazole	BRD-A70649075	0.465317	0.999958
cilastatin	BRD-K85518562	0.46547	0.999958
docetaxel	BRD-K63265447	0.46623	0.999958
irbesartan	BRD-K60038276	0.46626	0.999958
chloramphenicol	BRD-K08111712	0.469275	0.999958
estradiol	BRD-A23226398	0.469465	0.999958
felodipine	BRD-A30815329	0.469756	0.999958
pralidoxime	BRD-K61327230	0.470037	0.999958
phenazopyridine	BRD-K76304753	0.471644	0.999958
hexylcaine	BRD-A97730597	0.471914	0.999958
isradipine	BRD-A69927616	0.472135	0.999958
clobetasol	BRD-K10799896	0.473185	0.999958
benzydamine	BRD-K76133116	0.47328	0.999958
nelfinavir	BRD-K60460488	0.473471	0.999958
benperidol	BRD-K79425933	0.473601	0.999958
calcipotriol	BRD-K96390176	0.473758	0.999958
mirtazapine	BRD-A64977602	0.473958	0.999958
levothyroxine	BRD-K30685142	0.474044	0.999958
fluocinonide	BRD-K47036706	0.474522	0.999958
piracetam	BRD-K19456237	0.474714	0.999958
vardenafil	BRD-K13926615	0.474953	0.999958
flutamide	BRD-K28307902	0.475155	0.999958
temsirolimus	BRD-A62025033	0.475766	0.999958
alfuzosin	BRD-A09056319	0.476106	0.999958
imiquimod	BRD-K26657438	0.47634	0.999958
naloxone	BRD-A37541666	0.476435	0.999958
xylometazoline	BRD-K08356259	0.477297	0.999958
nefazodone	BRD-K90789829	0.477593	0.999958
ropivacaine	BRD-K50938786	0.477968	0.999958
methoxsalen	BRD-K63430059	0.479807	0.999958
cilostazol	BRD-K67017579	0.483253	0.999958
protriptyline	BRD-K42098891	0.483618	0.999958
cefotiam	BRD-K02275692	0.485267	0.999958
tioguanine	BRD-K75649340	0.486038	0.999958
medrysone	BRD-K13688115	0.486327	0.999958
primidone	BRD-K32247306	0.486786	0.999958
simvastatin	BRD-A81772229	0.487001	0.999958
parthenolide	BRD-K04949373	0.487869	0.999958
benzylpenicillin	BRD-K55191674	0.488229	0.999958
amsacrine	BRD-K98490050	0.489175	0.999958
scopolamine	BRD-A14566392	0.489316	0.999958
alfacalcidol	BRD-K86284654	0.489895	0.999958
haloprogin	BRD-K13238168	0.489992	0.999958
sparfloxacin	BRD-K07612980	0.490185	0.999958
voriconazole	BRD-K46212057	0.491924	0.999958
pirenzepine	BRD-K89375097	0.494485	0.999958
nefopam	BRD-A78877355	0.494553	0.999958
maprotiline	BRD-K03319035	0.494622	0.999958
ixazomib	BRD-K78659596	0.494646	0.999958
idelalisib	BRD-K60866521	0.49477	0.999958
carvedilol	BRD-A10977446	0.495134	0.999958
sulpiride	BRD-A10715913	0.495989	0.999958
labetalol	BRD-K04389336	0.496571	0.999958
pravastatin	BRD-K25841245	0.496668	0.999958
benserazide	BRD-A61194565	0.498316	0.999958
phenytoin	BRD-K55930204	0.498899	0.999958
brimonidine	BRD-K68264559	0.49901	0.999958
guanethidine	BRD-M18219129	0.499093	0.999958
ivermectin	BRD-A48570745	0.50123	0.999958
nateglinide	BRD-K84658672	0.503077	0.999958
cetirizine	BRD-A42571354	0.503153	0.999958
phentermine	BRD-K96319534	0.503181	0.999958
alclometasone	BRD-A63934767	0.503759	0.999958
atomoxetine	BRD-K20141153	0.503884	0.999958
tramadol	BRD-K04412738	0.505219	0.999958
clotrimazole	BRD-K15916496	0.505819	0.999958
norepinephrine	BRD-A91555231	0.506583	0.999958
granisetron	BRD-K05510762	0.506973	0.999958
sunitinib	BRD-K42828737	0.507114	0.999958
cilastatin	BRD-A90311807	0.507168	0.999958
sirolimus	BRD-K89626439	0.507948	0.999958
carbimazole	BRD-K87156652	0.508046	0.999958
sildenafil	BRD-K50128260	0.508517	0.999958
isocarboxazid	BRD-K93332168	0.510026	0.999958
tolazamide	BRD-K32164935	0.511377	0.999958
dihydroergotamine	BRD-M19787235	0.513809	0.999958
linezolid	BRD-K66876909	0.514367	0.999958
quinidine	BRD-K59632282	0.514494	0.999958
tacrolimus	BRD-K69608737	0.514988	0.999958
norgestrel	BRD-K74741811	0.515277	0.999958
dexamethasone	BRD-A69951442	0.51606	0.999958
pramocaine	BRD-K46523383	0.51753	0.999958
pioglitazone	BRD-A48430263	0.51824	0.999958
betahistine	BRD-K91315211	0.519092	0.999958
sulfathiazole	BRD-K14705039	0.519589	0.999958
nicotinamide	BRD-K28912512	0.519647	0.999958
mebeverine	BRD-A09467419	0.520511	0.999958
mefloquine	BRD-A89585551	0.520864	0.999958
fluvoxamine	BRD-K31534764	0.521355	0.999958
pyrazinamide	BRD-K28667793	0.522077	0.999958
benfotiamine	BRD-K02571615	0.522337	0.999958
medrysone	BRD-A20126139	0.52273	0.999958
yohimbine	BRD-A87445400	0.522902	0.999958
gestrinone	BRD-K59850506	0.524499	0.999958
sertraline	BRD-K82036761	0.526665	0.999958
parthenolide	BRD-K81651477	0.528237	0.999958
loracarbef	BRD-K28935038	0.528631	0.999958
carbinoxamine	BRD-A29426959	0.529281	0.999958
benzocaine	BRD-K75466013	0.530799	0.999958
auranofin	BRD-K45995181	0.5311	0.999958
etoposide	BRD-K37798499	0.53168	0.999958
perindopril	BRD-K92731339	0.532709	0.999958
terbinafine	BRD-K68132782	0.533842	0.999958
estriol	BRD-A84205515	0.533955	0.999958
hydrocortisone	BRD-K73978287	0.534349	0.999958
naphazoline	BRD-K77641333	0.535448	0.999958
rosuvastatin	BRD-K82941592	0.536577	0.999958
colistin	BRD-K57773246	0.538597	0.999958
methylergometrine	BRD-K34685430	0.539081	0.999958
treprostinil	BRD-A67438293	0.539585	0.999958
doxorubicin	BRD-A76941896	0.541663	0.999958
methyldopa	BRD-K48578705	0.541762	0.999958
perindopril	BRD-K86940322	0.542356	0.999958
isoxicam	BRD-A75552914	0.542649	0.999958
sulfadiazine	BRD-K32273377	0.542949	0.999958
aliskiren	BRD-K30020243	0.544574	0.999958
budesonide	BRD-A34299591	0.546993	0.999958
vindesine	BRD-K59753975	0.54711	0.999958
donepezil	BRD-A49160188	0.547349	0.999958
crotamiton	BRD-K13240564	0.547408	0.999958
mepivacaine	BRD-A03216249	0.547834	0.999958
sumatriptan	BRD-K50938287	0.547904	0.999958
lidocaine	BRD-K52662033	0.548116	0.999958
mifepristone	BRD-K37270826	0.548746	0.999958
oxytetracycline	BRD-A22740840	0.549094	0.999958
exemestane	BRD-A73741725	0.549916	0.999958
phthalylsulfathiazole	BRD-K64659768	0.551177	0.999958
benzatropine	BRD-K68804560	0.554156	0.999958
progesterone	BRD-A67479912	0.554554	0.999958
oxiconazole	BRD-K88538023	0.554951	0.999958
naloxone	BRD-K67511046	0.55511	0.999958
nateglinide	BRD-K44353683	0.556541	0.999958
dihydroergocristine	BRD-A65076780	0.557933	0.999958
lypressin	BRD-K93331255	0.558231	0.999958
bimatoprost	BRD-A87848830	0.559524	0.999958
dihydroergocristine	BRD-K97440753	0.560221	0.999958
halcinonide	BRD-K81709173	0.560917	0.999958
procarbazine	BRD-K13032584	0.560967	0.999958
spironolactone	BRD-K67919934	0.561315	0.999958
testosterone	BRD-A79479878	0.561913	0.999958
vecuronium	BRD-K31374463	0.562908	0.999958
clemastine	BRD-K30240666	0.563062	0.999958
rilmenidine	BRD-K01638814	0.567091	0.999958
docetaxel	BRD-K30618791	0.56749	0.999958
propafenone	BRD-A26334849	0.567524	0.999958
nicergoline	BRD-K76810206	0.570713	0.999958
perphenazine	BRD-K10995081	0.572078	0.999958
pilocarpine	BRD-K85090592	0.572104	0.999958
darifenacin	BRD-K95773607	0.572376	0.999958
papaverine	BRD-K15567136	0.574574	0.999958
fludarabine	BRD-K72238567	0.57487	0.999958
dantrolene	BRD-K31333309	0.575469	0.999958
asenapine	BRD-K57875380	0.575669	0.999958
nizatidine	BRD-K46652470	0.577465	0.999958
methotrexate	BRD-K59456551	0.577892	0.999958
pheniramine	BRD-A23072235	0.578174	0.999958
demeclocycline	BRD-A75368507	0.578264	0.999958
miconazole	BRD-A82396632	0.579463	0.999958
metergoline	BRD-A30435184	0.581061	0.999958
rosiglitazone	BRD-A97437073	0.582599	0.999958
troleandomycin	BRD-K38310698	0.583758	0.999958
cefotaxime	BRD-A67981824	0.584658	0.999958
prilocaine	BRD-A53952395	0.584674	0.999958
escitalopram	BRD-K70301876	0.588686	0.999958
cefdinir	BRD-K52735702	0.589256	0.999958
curcumin	BRD-K74148702	0.590211	0.999958
moxifloxacin	BRD-K66615216	0.590704	0.999958
dihydroergotamine	BRD-A54845972	0.591356	0.999958
bisoprolol	BRD-A89175223	0.592361	0.999958
nisoldipine	BRD-A84465106	0.593356	0.999958
indapamide	BRD-A95869247	0.593477	0.999958
montelukast	BRD-A31312900	0.593656	0.999958
diacerein	BRD-K69122748	0.593756	0.999958
methysergide	BRD-K35941380	0.594042	0.999958
loteprednol	BRD-K39983086	0.595557	0.999958
tolcapone	BRD-K10852020	0.596257	0.999958
risperidone	BRD-K53857191	0.596596	0.999958
phenoxybenzamine	BRD-A67799922	0.598888	0.999958
azelastine	BRD-A68888262	0.600657	0.999958
dabrafenib	BRD-K09951645	0.600991	0.999958
cefaclor	BRD-K20338176	0.601365	0.999958
imatinib	BRD-K92723993	0.601929	0.999958
thiamine	BRD-K95785345	0.60246	0.999958
gestrinone	BRD-A94793051	0.60266	0.999958
oxyphenbutazone	BRD-A33749298	0.60286	0.999958
pyridoxine	BRD-K14349461	0.604261	0.999958
rifampicin	BRD-A83892713	0.604361	0.999958
prednisolone	BRD-K82481048	0.606763	0.999958
maraviroc	BRD-A04352665	0.607363	0.999958
nomifensine	BRD-A29644307	0.607521	0.999958
diphenhydramine	BRD-K47278471	0.607946	0.999958
danazol	BRD-K48970916	0.608654	0.999958
pravastatin	BRD-A11170096	0.608864	0.999958
trifluoperazine	BRD-K89732114	0.610035	0.999958
pregnenolone	BRD-K43880410	0.610165	0.999958
norgestimate	BRD-K22901619	0.611065	0.999958
sulfapyridine	BRD-K41406082	0.611766	0.999958
entacapone	BRD-K83636919	0.612066	0.999958
trimipramine	BRD-A19195498	0.612298	0.999958
cyanocobalamin	BRD-A31836915	0.613267	0.999958
dantrolene	BRD-K81272440	0.614244	0.999958
lovastatin	BRD-K17113870	0.614667	0.999958
diphemanil	BRD-K93441486	0.615163	0.999958
fluorometholone	BRD-A13133631	0.615168	0.999958
triamcinolone	BRD-K23714869	0.615568	0.999958
lapatinib	BRD-M07438658	0.616568	0.999958
carbidopa	BRD-A69512159	0.616657	0.999958
prednisone	BRD-A62525898	0.619286	0.999958
triamcinolone	BRD-A37780065	0.619869	0.999958
hydrocortisone	BRD-K93568044	0.621669	0.999958
diethyltoluamide	BRD-K94080537	0.622069	0.999958
rimexolone	BRD-K31627533	0.622669	0.999958
oxacillin	BRD-K96786677	0.623969	0.999958
vecuronium	BRD-K61341215	0.626368	0.999958
doxorubicin	BRD-A52530684	0.626945	0.999958
prednicarbate	BRD-K46137903	0.62843	0.999958
butalbital	BRD-K71350836	0.629567	0.999958
metixene	BRD-A33711280	0.62966	0.999958
lenalidomide	BRD-K05926469	0.630965	0.999958
reserpine	BRD-K95921201	0.633962	0.999958
everolimus	BRD-K13514097	0.634361	0.999958
pravastatin	BRD-K60511616	0.634938	0.999958
ramipril	BRD-A65739223	0.636058	0.999958
naltrexone	BRD-K88172511	0.636213	0.999958
allantoin	BRD-A96407378	0.636258	0.999958
phentolamine	BRD-K90333595	0.636369	0.999958
estrone	BRD-K69743918	0.637356	0.999958
menadione	BRD-K78126613	0.638073	0.999958
artesunate	BRD-A47829399	0.638698	0.999958
flumazenil	BRD-K98769987	0.638769	0.999958
piperacillin	BRD-K86873305	0.639751	0.999958
losartan	BRD-K76205745	0.640189	0.999958
gliquidone	BRD-K80396088	0.640321	0.999958
ribavirin	BRD-A96255180	0.640648	0.999958
digitoxin	BRD-A93236127	0.640659	0.999958
doxercalciferol	BRD-K14550461	0.640848	0.999958
guaifenesin	BRD-A90515964	0.641238	0.999958
homosalate	BRD-A34751532	0.642014	0.999958
diphenidol	BRD-K01663662	0.642155	0.999958
flunisolide	BRD-A65449987	0.642344	0.999958
propofol	BRD-K82255054	0.643071	0.999958
lacidipine	BRD-K05851096	0.644437	0.999958
sildenafil	BRD-K79759585	0.644555	0.999958
cyclobenzaprine	BRD-K42348709	0.644637	0.999958
rifabutin	BRD-K31484631	0.645733	0.999958
cyclopentolate	BRD-A77291778	0.64579	0.999958
acemetacin	BRD-K67563174	0.647227	0.999958
formestane	BRD-A42153648	0.64902	0.999958
fexofenadine	BRD-A73368467	0.649633	0.999958
riluzole	BRD-K21283037	0.651064	0.999958
chlorambucil	BRD-K29458283	0.65141	0.999958
cabergoline	BRD-A63043573	0.651508	0.999958
oxandrolone	BRD-K43544024	0.651806	0.999958
rivaroxaban	BRD-K37130656	0.651906	0.999958
furosemide	BRD-K78010432	0.652005	0.999958
montelukast	BRD-K69470111	0.652204	0.999958
phenylbutazone	BRD-K10843433	0.65272	0.999958
topiramate	BRD-K29653726	0.653775	0.999958
isradipine	BRD-A90799790	0.654056	0.999958
viloxazine	BRD-A59198242	0.654193	0.999958
hesperidin	BRD-K38903228	0.655386	0.999958
sonidegib	BRD-K19796430	0.656082	0.999958
tadalafil	BRD-K93645900	0.656553	0.999958
procaterol	BRD-A22684332	0.657812	0.999958
minoxidil	BRD-K14888893	0.658125	0.999958
flavoxate	BRD-K47639036	0.658343	0.999958
bicalutamide	BRD-A29485665	0.659502	0.999958
rimantadine	BRD-A84282119	0.659559	0.999958
valsartan	BRD-K45158365	0.660168	0.999958
tropisetron	BRD-K50866992	0.661147	0.999958
mianserin	BRD-A19661776	0.663606	0.999958
brompheniramine	BRD-A68723818	0.66426	0.999958
ramipril	BRD-K05111602	0.664915	0.999958
daunorubicin	BRD-K43389675	0.666073	0.999958
etodolac	BRD-K99260425	0.6665	0.999958
metaraminol	BRD-K96253961	0.667887	0.999958
sulfasalazine	BRD-K10670311	0.66823	0.999958
digoxin	BRD-K40476324	0.668678	0.999958
triprolidine	BRD-K11742128	0.669569	0.999958
iodixanol	BRD-A08660406	0.670064	0.999958
anagrelide	BRD-K62200014	0.670664	0.999958
oxprenolol	BRD-A43671941	0.671588	0.999958
cefazolin	BRD-K52237148	0.67214	0.999958
capecitabine	BRD-K61192372	0.674018	0.999958
oxolamine	BRD-K42596464	0.674808	0.999958
estriol	BRD-K32793530	0.675005	0.999958
diltiazem	BRD-A69636825	0.675198	0.999958
tamoxifen	BRD-K93754473	0.675234	0.999958
etoposide	BRD-K46503544	0.675301	0.999958
idoxuridine	BRD-K76634210	0.675795	0.999958
chloroquine	BRD-A91699651	0.676164	0.999958
dextromethorphan	BRD-K24053527	0.677052	0.999958
ticlopidine	BRD-K00603606	0.677849	0.999958
dydrogesterone	BRD-K11439261	0.677867	0.999958
dapsone	BRD-K62363391	0.678013	0.999958
iopamidol	BRD-K75868704	0.679247	0.999958
eprosartan	BRD-K67977190	0.680134	0.999958
clobetasol	BRD-A63894585	0.680528	0.999958
metergoline	BRD-K56699285	0.681497	0.999958
memantine	BRD-A79803969	0.681845	0.999958
ifenprodil	BRD-A24191444	0.681915	0.999958
norgestrel	BRD-A50928468	0.685153	0.999958
hydroxychloroquine	BRD-A99117172	0.685251	0.999958
spectinomycin	BRD-K11905747	0.685254	0.999958
carisoprodol	BRD-A99939097	0.687216	0.999958
imipenem	BRD-K42870217	0.687413	0.999958
nicergoline	BRD-K79062806	0.688591	0.999958
hexylresorcinol	BRD-K99946902	0.689768	0.999958
memantine	BRD-K91938660	0.689964	0.999958
mirtazapine	BRD-K83153774	0.691337	0.999958
norfloxacin	BRD-K11196887	0.692806	0.999958
tofacitinib	BRD-K31283835	0.693491	0.999958
dolasetron	BRD-K28029915	0.693717	0.999958
esculin	BRD-A99411506	0.694666	0.999958
rilmenidine	BRD-M62162320	0.69623	0.999958
orciprenaline	BRD-M02190957	0.697403	0.999958
orciprenaline	BRD-A07780951	0.697589	0.999958
tolbutamide	BRD-K85119730	0.697744	0.999958
sotalol	BRD-A33168282	0.69859	0.999958
theophylline	BRD-K97799481	0.699453	0.999958
esomeprazole	BRD-A56892734	0.699648	0.999958
amantadine	BRD-K70330367	0.700331	0.999958
ouabain	BRD-A46747628	0.700526	0.999958
lacidipine	BRD-A52282606	0.701598	0.999958
nitrendipine	BRD-A02006392	0.701966	0.999958
atovaquone	BRD-A38161572	0.702085	0.999958
nizatidine	BRD-K92193792	0.703059	0.999958
salmeterol	BRD-A01320529	0.703319	0.999958
ampicillin	BRD-A16754160	0.70413	0.999958
cinnarizine	BRD-K07220430	0.705492	0.999958
sulfamethizole	BRD-K31682896	0.705589	0.999958
tigecycline	BRD-A34462049	0.705611	0.999958
diethylcarbamazine	BRD-K45542189	0.707145	0.999958
terfenadine	BRD-A06352418	0.707268	0.999958
eugenol	BRD-K32977963	0.707338	0.999958
cefalotin	BRD-K87116849	0.707532	0.999958
finasteride	BRD-A83081521	0.709473	0.999958
ouabain	BRD-A68930007	0.71108	0.999958
acetylcysteine	BRD-K59058747	0.711199	0.999958
tramadol	BRD-K51033547	0.711217	0.999958
dihydrostreptomycin	BRD-M15413738	0.711314	0.999958
galantamine	BRD-K49481516	0.712238	0.999958
rutin	BRD-K20482099	0.714623	0.999958
clonidine	BRD-K98530306	0.715092	0.999958
chlorhexidine	BRD-K52256627	0.71557	0.999958
erythromycin	BRD-K63550407	0.715962	0.999958
triamcinolone	BRD-A30717181	0.717983	0.999958
zafirlukast	BRD-K71289571	0.718035	0.999958
selegiline	BRD-K86434416	0.718258	0.999958
scopolamine	BRD-A62035778	0.718658	0.999958
methoxamine	BRD-A39189014	0.719139	0.999958
nalbuphine	BRD-K66404838	0.720226	0.999958
nafcillin	BRD-K18574842	0.72444	0.999958
perhexiline	BRD-A19633847	0.726488	0.999958
fluvoxamine	BRD-K72676686	0.727219	0.999958
pravastatin	BRD-A71816415	0.727304	0.999958
physostigmine	BRD-K25650355	0.730174	0.999958
betaxolol	BRD-A02759312	0.73359	0.999958
osimertinib	BRD-K42805893	0.733829	0.999958
digoxin	BRD-K23478508	0.733894	0.999958
amantadine	BRD-M94527406	0.73456	0.999958
ranitidine	BRD-K70505054	0.734655	0.999958
glimepiride	BRD-K42693031	0.735987	0.999958
formoterol	BRD-M00539986	0.73747	0.999958
diflorasone	BRD-K17674993	0.738361	0.999958
mesoridazine	BRD-A14395271	0.738489	0.999958
caffeine	BRD-K02404261	0.739756	0.999958
bupivacaine	BRD-A01636364	0.739973	0.999958
dihydroergotamine	BRD-K72166146	0.74004	0.999958
butenafine	BRD-K90630139	0.741488	0.999958
amlodipine	BRD-A64297288	0.744228	0.999958
ciprofloxacin	BRD-K04804440	0.745455	0.999958
guaiacol	BRD-K96282009	0.745737	0.999958
biperiden	BRD-A36471396	0.745832	0.999958
parthenolide	BRD-K98548675	0.746482	0.999958
vandetanib	BRD-K77625799	0.747443	0.999958
gabapentin	BRD-K62737565	0.747715	0.999958
lenalidomide	BRD-A17883755	0.748279	0.999958
cephalexin	BRD-K90733503	0.749425	0.999958
leflunomide	BRD-K78692225	0.749491	0.999958
pentolinium	BRD-K44942604	0.750157	0.999958
phentolamine	BRD-K21317336	0.751939	0.999958
bosentan	BRD-K74763371	0.751946	0.999958
ceftazidime	BRD-K59935627	0.754745	0.999958
latanoprost	BRD-K10961822	0.755306	0.999958
brinzolamide	BRD-K74913225	0.755516	0.999958
iohexol	BRD-A60217728	0.757264	0.999958
flunisolide	BRD-K49577446	0.759797	0.999958
oxcarbazepine	BRD-K04196797	0.759863	0.999958
ipratropium	BRD-A37432947	0.760333	0.999958
azathioprine	BRD-K32821942	0.76065	0.999958
minocycline	BRD-A41020680	0.762837	0.999958
trimethobenzamide	BRD-K34415467	0.762946	0.999958
oxybutynin	BRD-A65013509	0.763208	0.999958
flunisolide	BRD-K18674849	0.763485	0.999958
zolpidem	BRD-K44876623	0.764058	0.999958
mupirocin	BRD-K15262564	0.765796	0.999958
trimethadione	BRD-K16606819	0.766072	0.999958
prochlorperazine	BRD-K19352500	0.766616	0.999958
guanabenz	BRD-K56800335	0.766902	0.999958
sulindac	BRD-A13946108	0.767087	0.999958
digoxin	BRD-A75144621	0.767363	0.999958
prazosin	BRD-K49111258	0.767432	0.999958
miglitol	BRD-K44779798	0.768429	0.999958
loxoprofen	BRD-A43082555	0.768744	0.999958
ketoconazole	BRD-K29113274	0.769112	0.999958
topotecan	BRD-K55696337	0.769145	0.999958
ritonavir	BRD-K51485625	0.769296	0.999958
atorvastatin	BRD-U88459701	0.770306	0.999958
probenecid	BRD-K95237249	0.772471	0.999958
benzthiazide	BRD-K21450440	0.772777	0.999958
neomycin	BRD-K71013094	0.773331	0.999958
parthenolide	BRD-A66395008	0.773788	0.999958
flunarizine	BRD-K29582677	0.774184	0.999958
sitagliptin	BRD-K19416115	0.774428	0.999958
desoximetasone	BRD-K30697463	0.77461	0.999958
loxapine	BRD-K39915878	0.774955	0.999958
toremifene	BRD-K63460351	0.775341	0.999958
dactinomycin	BRD-K70578146	0.776799	0.999958
estradiol	BRD-A18917088	0.777386	0.999958
granisetron	BRD-K10860596	0.77871	0.999958
rifabutin	BRD-A23801136	0.779527	0.999958
rizatriptan	BRD-K75699339	0.779581	0.999958
amlexanox	BRD-K29530284	0.781522	0.999958
probucol	BRD-K72029282	0.78243	0.999958
rescinnamine	BRD-K52930707	0.782788	0.999958
demecarium	BRD-K51471001	0.783872	0.999958
alprazolam	BRD-K32398298	0.786934	0.999958
nevirapine	BRD-K15502390	0.78905	0.999958
erythromycin	BRD-A44827100	0.789267	0.999958
benazepril	BRD-A15131297	0.789771	0.999958
captopril	BRD-K54529596	0.789874	0.999958
diazepam	BRD-K16508793	0.790162	0.999958
clobetasol	BRD-A26095496	0.790793	0.999958
remoxipride	BRD-K54094468	0.79322	0.999958
bromhexine	BRD-K47631482	0.795146	0.999958
cefdinir	BRD-K03012696	0.795421	0.999958
dicloxacillin	BRD-K05673000	0.796551	0.999958
diltiazem	BRD-K24023109	0.797238	0.999958
clarithromycin	BRD-K49668410	0.797365	0.999958
cefpodoxime	BRD-A87387433	0.798433	0.999958
moxisylyte	BRD-K81144366	0.799581	0.999958
azacitidine	BRD-K03406345	0.79976	0.999958
minoxidil	BRD-K06902185	0.800374	0.999958
curcumin	BRD-K69690935	0.801343	0.999958
triamcinolone	BRD-K77554836	0.80231	0.999958
debrisoquine	BRD-M09350392	0.802574	0.999958
ezetimibe	BRD-A41519720	0.803447	0.999958
fulvestrant	BRD-A83237092	0.804155	0.999958
naproxen	BRD-K59197931	0.805377	0.999958
dexamethasone	BRD-K30207000	0.807036	0.999958
pregnenolone	BRD-K35862502	0.80843	0.999958
lymecycline	BRD-A76229785	0.80982	0.999958
ketoconazole	BRD-A76019558	0.8106	0.999958
ribostamycin	BRD-A58837096	0.812417	0.999958
repaglinide	BRD-K82846253	0.813093	0.999958
phenindione	BRD-K70592963	0.813367	0.999958
haloperidol	BRD-K67783091	0.815082	0.999958
kinetin	BRD-K65667145	0.816034	0.999958
articaine	BRD-A70514680	0.816235	0.999958
bupropion	BRD-A05186015	0.816259	0.999958
methantheline	BRD-K09859624	0.816599	0.999958
ruxolitinib	BRD-K53972329	0.817753	0.999958
triamcinolone	BRD-K53790871	0.81792	0.999958
moxonidine	BRD-K77771411	0.818597	0.999958
sirolimus	BRD-A23770159	0.818689	0.999958
vecuronium	BRD-K20168442	0.819628	0.999958
dexamethasone	BRD-K47635719	0.819832	0.999958
metolazone	BRD-A61793559	0.821171	0.999958
pentobarbital	BRD-A44448661	0.82215	0.999958
aprepitant	BRD-K17306061	0.823283	0.999958
milnacipran	BRD-K02227374	0.823791	0.999958
guanadrel	BRD-M34926192	0.825143	0.999958
oxymetazoline	BRD-K16195444	0.825481	0.999958
pergolide	BRD-K60770992	0.826834	0.999958
cefuroxime	BRD-K37187815	0.827249	0.999958
guanabenz	BRD-K67847053	0.828171	0.999958
cinacalcet	BRD-K73838513	0.830015	0.999958
yohimbine	BRD-K99712306	0.8306	0.999958
butamben	BRD-K27217864	0.832267	0.999958
rifaximin	BRD-K89708791	0.835088	0.999958
procainamide	BRD-K75089421	0.837159	0.999958
nadolol	BRD-A97454584	0.837645	0.999958
voriconazole	BRD-K06557128	0.837696	0.999958
dinoprostone	BRD-K26521938	0.839041	0.999958
hyoscyamine	BRD-A78303415	0.839451	0.999958
dexfenfluramine	BRD-K58626373	0.840269	0.999958
levetiracetam	BRD-K49404994	0.840827	0.999958
mephenytoin	BRD-A83937277	0.840884	0.999958
biperiden	BRD-A00546892	0.841832	0.999958
practolol	BRD-A41304429	0.843679	0.999958
tretinoin	BRD-K64634304	0.844779	0.999958
ceforanide	BRD-K06319591	0.845554	0.999958
levonorgestrel	BRD-K35189033	0.847135	0.999958
vigabatrin	BRD-A07893380	0.847569	0.999958
formestane	BRD-A31801025	0.847891	0.999958
misoprostol	BRD-A50310035	0.849094	0.999958
zaleplon	BRD-K92657060	0.850614	0.999958
prednisolone	BRD-A27887842	0.851894	0.999958
palonosetron	BRD-K08924299	0.853953	0.999958
metyrapone	BRD-K46862739	0.854359	0.999958
ethionamide	BRD-K51207550	0.854902	0.999958
pyrimethamine	BRD-K88429204	0.855595	0.999958
pinacidil	BRD-A58207013	0.855691	0.999958
resorcinol	BRD-K85603128	0.856353	0.999958
saquinavir	BRD-K09963420	0.856589	0.999958
lisinopril	BRD-K67966701	0.856635	0.999958
cefotetan	BRD-K91289464	0.857813	0.999958
zidovudine	BRD-K72903603	0.858199	0.999958
penbutolol	BRD-M30251550	0.858987	0.999958
ethotoin	BRD-A30205217	0.859746	0.999958
chlortetracycline	BRD-A39210489	0.859845	0.999958
ibutilide	BRD-M56587789	0.862719	0.999958
tropisetron	BRD-A79226577	0.863586	0.999958
melatonin	BRD-K97530723	0.866581	0.999958
pefloxacin	BRD-K55034111	0.867385	0.999958
prednisone	BRD-K82624463	0.86794	0.999958
reserpine	BRD-K44495371	0.869991	0.999958
diclofenac	BRD-K08252256	0.870236	0.999958
quinine	BRD-U94846492	0.871277	0.999958
febuxostat	BRD-K48367671	0.871955	0.999958
sulbactam	BRD-K44133266	0.872181	0.999958
cisplatin	BRD-K01228321	0.872284	0.999958
clocortolone	BRD-K81925854	0.873757	0.999958
dactinomycin	BRD-A73909368	0.874431	0.999958
stavudine	BRD-K93880783	0.876383	0.999958
oxymetholone	BRD-A23637604	0.876962	0.999958
metacycline	BRD-A49035384	0.878662	0.999958
trazodone	BRD-K70778732	0.879413	0.999958
zalcitabine	BRD-K85925969	0.879522	0.999958
desloratadine	BRD-K82357231	0.879626	0.999958
hydralazine	BRD-A77722753	0.880427	0.999958
acebutolol	BRD-A29260609	0.880923	0.999958
sulfamethoxazole	BRD-K28494619	0.880939	0.999958
piretanide	BRD-K87990216	0.880974	0.999958
zonisamide	BRD-K48300629	0.881749	0.999958
lapatinib	BRD-K19687926	0.882902	0.999958
propoxycaine	BRD-K18250272	0.883345	0.999958
danazol	BRD-A20243730	0.883635	0.999958
cefazolin	BRD-A65282128	0.883852	0.999958
phenolphthalein	BRD-K19227686	0.884072	0.999958
galantamine	BRD-A49148672	0.88472	0.999958
lisuride	BRD-K88871508	0.884865	0.999958
triamterene	BRD-K92049597	0.885218	0.999958
trametinib	BRD-K12343256	0.88528	0.999958
famciclovir	BRD-K45033733	0.886486	0.999958
buspirone	BRD-K93461745	0.88743	0.999958
warfarin	BRD-K25991148	0.887738	0.999958
biotin	BRD-K63899271	0.888595	0.999958
topotecan	BRD-A59985574	0.888737	0.999958
hydroxyzine	BRD-A62428732	0.892486	0.999958
carteolol	BRD-A42167015	0.892883	0.999958
nicotine	BRD-K05395900	0.89323	0.999958
cloxacillin	BRD-K23933163	0.894096	0.999958
daunorubicin	BRD-A68009927	0.895021	0.999958
nimodipine	BRD-A58048407	0.895063	0.999958
nomegestrol	BRD-K71552035	0.896181	0.999958
nimodipine	BRD-A24891640	0.89632	0.999958
propranolol	BRD-K92830582	0.896527	0.999958
dofetilide	BRD-K86887724	0.897355	0.999958
capsaicin	BRD-K16336526	0.900028	0.999958
anastrozole	BRD-K52172416	0.900119	0.999958
mestranol	BRD-A14798026	0.903277	0.999958
cisapride	BRD-K06895174	0.90379	0.999958
bromocriptine	BRD-A80151636	0.903894	0.999958
meropenem	BRD-K01612348	0.904131	0.999958
temozolomide	BRD-K32107296	0.90426	0.999958
celecoxib	BRD-K02637541	0.904901	0.999958
proguanil	BRD-K28183345	0.905312	0.999958
sulfabenzamide	BRD-K59983611	0.905551	0.999958
flucloxacillin	BRD-A13650332	0.906348	0.999958
ketorolac	BRD-A40639672	0.907385	0.999958
midazolam	BRD-K00532621	0.907868	0.999958
busulfan	BRD-K23204545	0.908447	0.999958
azacitidine	BRD-A11263757	0.908919	0.999958
edrophonium	BRD-K81128206	0.909512	0.999958
esmolol	BRD-A07395371	0.910848	0.999958
digoxin	BRD-A94756469	0.911057	0.999958
phenylpropanolamine	BRD-K27853494	0.911201	0.999958
fomepizole	BRD-K56810756	0.911783	0.999958
midostaurin	BRD-K13646352	0.913393	0.999958
triclabendazole	BRD-K81916719	0.913778	0.999958
modafinil	BRD-A16332958	0.91412	0.999958
calcitriol	BRD-K27316855	0.914129	0.999958
cimetidine	BRD-K18618618	0.914672	0.999958
benzatropine	BRD-A25067867	0.915118	0.999958
sorafenib	BRD-K49810818	0.91549	0.999958
argatroban	BRD-A48261811	0.916644	0.999958
ethambutol	BRD-K54556307	0.916953	0.999958
nimesulide	BRD-K76775527	0.918243	0.999958
methenamine	BRD-K30114692	0.918271	0.999958
iloprost	BRD-A45664787	0.919207	0.999958
noscapine	BRD-K66043364	0.919891	0.999958
parachlorophenol	BRD-K40992116	0.920819	0.999958
gemfibrozil	BRD-K11129031	0.920937	0.999958
mephentermine	BRD-K18194590	0.921731	0.999958
acipimox	BRD-K63736853	0.922661	0.999958
mephenesin	BRD-A55469827	0.922783	0.999958
trimetazidine	BRD-K88366685	0.923696	0.999958
novobiocin	BRD-K85307935	0.925026	0.999958
ticarcillin	BRD-A80869209	0.927122	0.999958
trimethoprim	BRD-K07208025	0.927775	0.999958
fluphenazine	BRD-K55127134	0.928631	0.999958
econazole	BRD-A51820102	0.928721	0.999958
tolterodine	BRD-K54316499	0.929015	0.999958
quinapril	BRD-K72222507	0.92914	0.999958
cyclizine	BRD-K79501723	0.929427	0.999958
naproxen	BRD-K33299843	0.931003	0.999958
noscapine	BRD-K91301684	0.931467	0.999958
mitoxantrone	BRD-K21680192	0.93221	0.999958
yohimbine	BRD-A51410489	0.932907	0.999958
neostigmine	BRD-K18922609	0.933308	0.999958
fluticasone	BRD-K11469942	0.933765	0.999958
metamizole	BRD-K76812510	0.935354	0.999958
calcifediol	BRD-K77175907	0.936589	0.999958
axitinib	BRD-K29905972	0.936813	0.999958
omeprazole	BRD-A55962179	0.937851	0.999958
idarubicin	BRD-A71390734	0.93817	0.999958
bisacodyl	BRD-K39987650	0.938467	0.999958
tiagabine	BRD-K60160658	0.939687	0.999958
levobunolol	BRD-K73323637	0.939741	0.999958
cyproheptadine	BRD-K28143534	0.940275	0.999958
propranolol	BRD-K13994703	0.94045	0.999958
sertaconazole	BRD-A95939040	0.941653	0.999958
bretylium	BRD-K49669424	0.942125	0.999958
dioxybenzone	BRD-K22193694	0.942591	0.999958
polydatin	BRD-K43236057	0.943884	0.999958
letrozole	BRD-K88789588	0.944317	0.999958
ampicillin	BRD-K68432770	0.944727	0.999958
mexiletine	BRD-A64092382	0.944936	0.999958
epirubicin	BRD-K04548931	0.945102	0.999958
cinnarizine	BRD-K74927006	0.945252	0.999958
nabumetone	BRD-K65146499	0.947058	0.999958
alitretinoin	BRD-K35483542	0.947167	0.999958
enoxacin	BRD-K78113049	0.947532	0.999958
meclizine	BRD-A50311610	0.947769	0.999958
ranolazine	BRD-A97674275	0.948123	0.999958
valsartan	BRD-A14792000	0.948605	0.999958
cefadroxil	BRD-K63242551	0.94891	0.999958
isosorbide	BRD-K82225283	0.949264	0.999958
doxylamine	BRD-A44008656	0.949945	0.999958
bromocriptine	BRD-A69960130	0.949969	0.999958
lovastatin	BRD-A70155556	0.95027	0.999958
vidarabine	BRD-K72093121	0.950433	0.999958
paroxetine	BRD-K19277754	0.95067	0.999958
aceclidine	BRD-A80567352	0.951515	0.999958
xanthinol	BRD-A01826957	0.951762	0.999958
dacomitinib	BRD-K57169635	0.951883	0.999958
dosulepin	BRD-K54759182	0.952156	0.999958
clenbuterol	BRD-A75726477	0.952745	0.999958
thiotepa	BRD-K09631521	0.95353	0.999958
carprofen	BRD-A17411484	0.954761	0.999958
altretamine	BRD-K67043667	0.954901	0.999958
ioversol	BRD-A65818372	0.955113	0.999958
pivmecillinam	BRD-K67100011	0.95615	0.999958
fluticasone	BRD-A59943784	0.957611	0.999958
methazolamide	BRD-K13356952	0.958418	0.999958
nalbuphine	BRD-A92651262	0.959588	0.999958
promazine	BRD-K06980535	0.960294	0.999958
liothyronine	BRD-K89152108	0.962056	0.999958
olopatadine	BRD-K37130586	0.962493	0.999958
fenofibrate	BRD-K50388907	0.963172	0.999958
emedastine	BRD-K15010214	0.9638	0.999958
chlorcyclizine	BRD-A57133233	0.964316	0.999958
halcinonide	BRD-K71451869	0.964957	0.999958
roxithromycin	BRD-K14036801	0.965592	0.999958
mesalazine	BRD-K28849549	0.966308	0.999958
cerivastatin	BRD-K81169441	0.96643	0.999958
curcumin	BRD-K07572174	0.966456	0.999958
loratadine	BRD-K82795137	0.967129	0.999958
atorvastatin	BRD-A82307304	0.968483	0.999958
sulpiride	BRD-A55272860	0.968563	0.999958
cefixime	BRD-K04993501	0.969286	0.999958
alimemazine	BRD-M58473998	0.969446	0.999958
fosinopril	BRD-A51382177	0.971638	0.999958
nitrazepam	BRD-K57930253	0.97225	0.999958
vorinostat	BRD-K81418486	0.973354	0.999958
oxetacaine	BRD-K56940463	0.973381	0.999958
moexipril	BRD-K34441861	0.973567	0.999958
rifampicin	BRD-K99912150	0.973678	0.999958
cytarabine	BRD-K33106058	0.974709	0.999958
acetylcholine	BRD-K82381502	0.97507	0.999958
telmisartan	BRD-K73999723	0.975102	0.999958
chlorprothixene	BRD-K81091703	0.97543	0.999958
clofibrate	BRD-K45252063	0.975845	0.999958
lamotrigine	BRD-K93460210	0.975955	0.999958
gemcitabine	BRD-K15108141	0.976228	0.999958
felbamate	BRD-K99107520	0.97653	0.999958
crizotinib	BRD-K78431006	0.976684	0.999958
procyclidine	BRD-A31800922	0.976827	0.999958
tacrolimus	BRD-K44094599	0.976985	0.999958
dexrazoxane	BRD-K07265709	0.977194	0.999958
methocarbamol	BRD-A31521121	0.978285	0.999958
cefixime	BRD-K54283240	0.978289	0.999958
pyrantel	BRD-K63072637	0.978356	0.999958
olmesartan	BRD-K83144676	0.978558	0.999958
rofecoxib	BRD-K21733600	0.9791	0.999958
naltrexone	BRD-A66559694	0.979285	0.999958
pazopanib	BRD-K74514084	0.979344	0.999958
danazol	BRD-A92537424	0.979389	0.999958
ibuprofen	BRD-A17655518	0.979651	0.999958
chlortetracycline	BRD-A41555725	0.97985	0.999958
propranolol	BRD-A10070317	0.979883	0.999958
ritonavir	BRD-A03323675	0.980529	0.999958
nifedipine	BRD-A30977374	0.980785	0.999958
spironolactone	BRD-K90027355	0.980794	0.999958
acetohexamide	BRD-K52960356	0.981543	0.999958
goserelin	BRD-A62434282	0.98204	0.999958
betazole	BRD-K20075662	0.982651	0.999958
sulfaphenazole	BRD-K10671814	0.982803	0.999958
rifabutin	BRD-K30563334	0.982893	0.999958
enalaprilat	BRD-K99447003	0.983103	0.999958
nicorandil	BRD-K97752965	0.983195	0.999958
nadolol	BRD-A87606379	0.983877	0.999958
dyphylline	BRD-A00827783	0.98399	0.999958
aceclofenac	BRD-K68538666	0.984019	0.999958
rabeprazole	BRD-A39390670	0.984235	0.999958
dexbrompheniramine	BRD-K22947005	0.984597	0.999958
testosterone	BRD-K84036904	0.985276	0.999958
zolmitriptan	BRD-K54314721	0.985301	0.999958
norethisterone	BRD-A39415247	0.985886	0.999958
bufexamac	BRD-K36660044	0.986375	0.999958
hydroflumethiazide	BRD-K36862742	0.987196	0.999958
valaciclovir	BRD-K46435977	0.98727	0.999958
tranylcypromine	BRD-A43974575	0.987484	0.999958
cefepime	BRD-K58662656	0.987844	0.999958
doxycycline	BRD-A88774919	0.987895	0.999958
ritodrine	BRD-K51465424	0.988097	0.999958
acitretin	BRD-K62012036	0.988398	0.999958
cefmetazole	BRD-K48470486	0.988695	0.999958
panobinostat	BRD-K02130563	0.988976	0.999958
penciclovir	BRD-K47780086	0.989388	0.999958
duloxetine	BRD-K71103788	0.989704	0.999958
atovaquone	BRD-A84493640	0.990238	0.999958
fluconazole	BRD-K05977355	0.990504	0.999958
molsidomine	BRD-K35531059	0.99107	0.999958
diosmin	BRD-K94436377	0.991796	0.999958
dantron	BRD-K10065684	0.992005	0.999958
butoconazole	BRD-A16665823	0.99217	0.999958
naloxone	BRD-A70461345	0.992475	0.999958
sulfamerazine	BRD-K93524252	0.992734	0.999958
doxapram	BRD-A46179541	0.992774	0.999958
balsalazide	BRD-K41410256	0.992892	0.999958
ziprasidone	BRD-K29582115	0.99297	0.999958
exemestane	BRD-K33425534	0.993201	0.999958
naloxone	BRD-A41833852	0.993278	0.999958
toremifene	BRD-K67174588	0.99352	0.999958
griseofulvin	BRD-K08273968	0.993643	0.999958
deflazacort	BRD-K96006502	0.993727	0.999958
nizatidine	BRD-K73589491	0.99385	0.999958
losartan	BRD-K66198023	0.994089	0.999958
nitrofural	BRD-K53815609	0.994214	0.999958
fenoldopam	BRD-A50684349	0.994355	0.999958
cimetidine	BRD-K34157611	0.99473	0.999958
troglitazone	BRD-A13084692	0.994906	0.999958
floxuridine	BRD-A80638690	0.994949	0.999958
artesunate	BRD-K79759031	0.995338	0.999958
doxorubicin	BRD-K92093830	0.995369	0.999958
noscapine	BRD-K89237706	0.995464	0.999958
cefoxitin	BRD-K70976396	0.995478	0.999958
diphenoxylate	BRD-K41903098	0.99565	0.999958
dimenhydrinate	BRD-M98649031	0.995832	0.999958
tolmetin	BRD-K82562631	0.996073	0.999958
methotrexate	BRD-A55424491	0.996149	0.999958
diflunisal	BRD-K22031190	0.996376	0.999958
tretinoin	BRD-K71879491	0.99649	0.999958
olaparib	BRD-K02113016	0.996734	0.999958
flucloxacillin	BRD-A60052764	0.996869	0.999958
pancuronium	BRD-K87210992	0.997124	0.999958
phenformin	BRD-K11399644	0.997353	0.999958
belinostat	BRD-K17743125	0.997381	0.999958
tropisetron	BRD-A83859836	0.997759	0.999958
phensuximide	BRD-A18043272	0.997768	0.999958
dyclonine	BRD-K72259270	0.998159	0.999958
ouabain	BRD-K35708212	0.998198	0.999958
bortezomib	BRD-K50691590	0.998483	0.999958
alclometasone	BRD-A90131694	0.998535	0.999958
nifedipine	BRD-K96354014	0.998557	0.999958
homatropine	BRD-A74975734	0.998642	0.999958
ephedrine	BRD-A98431941	0.998743	0.999958
lidoflazine	BRD-K62996583	0.998777	0.999958
acitretin	BRD-K90699611	0.998808	0.999958
rifapentine	BRD-K55889443	0.998903	0.999958
diltiazem	BRD-K81029756	0.998979	0.999958
glipizide	BRD-K12219985	0.999006	0.999958
palbociclib	BRD-K51313569	0.999374	0.999958
propylthiouracil	BRD-K48168960	0.999554	0.999958
capsaicin	BRD-K50590187	0.999569	0.999958
tetrabenazine	BRD-K95739795	0.999607	0.999958
diphenylpyraline	BRD-K22936972	0.99966	0.999958
pentoxifylline	BRD-K57569181	0.999711	0.999958
dorzolamide	BRD-K48617017	0.999726	0.999958
teicoplanin	BRD-U97083655	0.999733	0.999958
metoclopramide	BRD-K75641298	0.999874	0.999958
aminophylline	BRD-M53001068	0.999875	0.999958
budesonide	BRD-A82238138	0.999895	0.999958
flucytosine	BRD-K82143716	0.999895	0.999958
carbidopa	BRD-K78712176	0.999917	0.999958
apomorphine	BRD-M73371355	0.999941	0.999958
pseudoephedrine	BRD-K84175871	0.999957	0.999958
amisulpride	BRD-A60197193	0.999958	0.999958

## Sheet: C3
Drug.name	Drug.id	P.value	FDR
vincristine	BRD-A76528577	0.000132438	0.175083
ponatinib	BRD-K44227013	0.000341053	0.225436
dexamethasone	BRD-K38775274	0.00157002	0.691855
afatinib	BRD-A58767537	0.00427541	0.999999
colchicine	BRD-K00259736	0.00462806	0.999999
lamivudine	BRD-K02992638	0.00489446	0.999999
gefitinib	BRD-K64052750	0.00781287	0.999999
fostamatinib	BRD-K20285085	0.00799413	0.999999
sorafenib	BRD-K23984367	0.00984227	0.999999
bumetanide	BRD-K38197229	0.0186357	0.999999
praziquantel	BRD-A21858158	0.0193985	0.999999
ketotifen	BRD-K28936863	0.0199338	0.999999
eplerenone	BRD-A39969961	0.0203199	0.999999
chlordiazepoxide	BRD-K86595100	0.020965	0.999999
sirolimus	BRD-K84937637	0.0210764	0.999999
cisapride	BRD-K59163477	0.0213319	0.999999
estrone	BRD-K81839095	0.0215698	0.999999
clofazimine	BRD-K56614220	0.0237339	0.999999
estriol	BRD-K17016787	0.0256753	0.999999
dasatinib	BRD-K49328571	0.0259832	0.999999
ceforanide	BRD-K37848908	0.0260931	0.999999
nicardipine	BRD-A63445921	0.0267986	0.999999
somatostatin	BRD-K14681867	0.0271335	0.999999
bromperidol	BRD-K78643075	0.0273507	0.999999
ibrutinib	BRD-A35869383	0.0282201	0.999999
chloroxine	BRD-K17075857	0.0293887	0.999999
kanamycin	BRD-K08327065	0.0295282	0.999999
etodolac	BRD-A16998493	0.0312507	0.999999
imatinib	BRD-K92723993	0.0317653	0.999999
sirolimus	BRD-A79768653	0.0326571	0.999999
tretinoin	BRD-K06926592	0.0336098	0.999999
levocabastine	BRD-K33453211	0.0343023	0.999999
amoxicillin	BRD-K55044200	0.0349414	0.999999
rolitetracycline	BRD-A27489425	0.0352245	0.999999
terbutaline	BRD-M79902621	0.0356779	0.999999
tocainide	BRD-A92670106	0.0361925	0.999999
clomifene	BRD-K91328526	0.0365377	0.999999
nintedanib	BRD-K49075727	0.036794	0.999999
bromocriptine	BRD-A60274948	0.0375735	0.999999
gatifloxacin	BRD-A74980173	0.0381446	0.999999
fluoxetine	BRD-A31159102	0.0393983	0.999999
quetiapine	BRD-K68867920	0.0414235	0.999999
tegafur	BRD-A79903587	0.0424948	0.999999
alosetron	BRD-K46742498	0.0441057	0.999999
meropenem	BRD-K74615293	0.0442149	0.999999
amitriptyline	BRD-K53737926	0.044666	0.999999
guanethidine	BRD-M18219129	0.0453194	0.999999
oxyphenonium	BRD-A14208071	0.0453566	0.999999
scopolamine	BRD-A33973768	0.0456552	0.999999
quinidine	BRD-K70799801	0.046409	0.999999
milrinone	BRD-K67080878	0.0469742	0.999999
profenamine	BRD-A16311756	0.0475477	0.999999
ipratropium	BRD-A07029265	0.047792	0.999999
mitotane	BRD-A31204924	0.0478624	0.999999
tubocurarine	BRD-K02607075	0.0484963	0.999999
paromomycin	BRD-A99314711	0.048575	0.999999
methimazole	BRD-K54416256	0.0525014	0.999999
hyoscyamine	BRD-K40530731	0.0530758	0.999999
naftifine	BRD-K43813806	0.0536299	0.999999
triclosan	BRD-K41731458	0.0537465	0.999999
quinidine	BRD-K99257182	0.0540163	0.999999
curcumin	BRD-K74148702	0.0545653	0.999999
clomipramine	BRD-K52989797	0.0562189	0.999999
ethosuximide	BRD-A99633051	0.0588818	0.999999
diethylstilbestrol	BRD-K17084514	0.0590206	0.999999
parecoxib	BRD-K13800121	0.0599532	0.999999
verteporfin	BRD-A35782587	0.0608504	0.999999
mercaptopurine	BRD-K91601245	0.0614227	0.999999
alpelisib	BRD-K54997624	0.061786	0.999999
gentamicin	BRD-M10279501	0.0618548	0.999999
trioxsalen	BRD-K54790157	0.0619382	0.999999
medrysone	BRD-K56515112	0.0620747	0.999999
torasemide	BRD-K30480208	0.0623647	0.999999
sulconazole	BRD-A70649075	0.062778	0.999999
amlodipine	BRD-A22032524	0.0628409	0.999999
riboflavin	BRD-K92760278	0.0645931	0.999999
cefixime	BRD-K71059170	0.0664677	0.999999
suprofen	BRD-A34006693	0.0675989	0.999999
fluorouracil	BRD-K24844714	0.0676932	0.999999
etoposide	BRD-A18419789	0.0680142	0.999999
clopidogrel	BRD-K27721098	0.0682748	0.999999
daunorubicin	BRD-K91966436	0.0692196	0.999999
rifapentine	BRD-K28346421	0.072118	0.999999
tizanidine	BRD-K06335600	0.0739951	0.999999
mebendazole	BRD-K77987382	0.0746745	0.999999
nateglinide	BRD-K44353683	0.0754528	0.999999
flucloxacillin	BRD-A13650332	0.0758499	0.999999
nadolol	BRD-A97454584	0.0759067	0.999999
nilutamide	BRD-K23566484	0.0762082	0.999999
ribavirin	BRD-K60369935	0.0767637	0.999999
quinethazone	BRD-A59303141	0.0771	0.999999
nilotinib	BRD-K81528515	0.0775708	0.999999
olopatadine	BRD-K67637637	0.0777444	0.999999
trichlormethiazide	BRD-A28940325	0.0796177	0.999999
fenoprofen	BRD-M61246020	0.0808067	0.999999
mirtazapine	BRD-A64977602	0.0821971	0.999999
clozapine	BRD-K37289225	0.082371	0.999999
orphenadrine	BRD-A53576514	0.082457	0.999999
thonzonium	BRD-K13387373	0.0826779	0.999999
ethinylestradiol	BRD-K88969189	0.0832888	0.999999
bortezomib	BRD-K88510285	0.0845314	0.999999
betamethasone	BRD-K39188321	0.0845835	0.999999
tolazoline	BRD-K46211610	0.0848838	0.999999
verteporfin	BRD-M45964048	0.0859035	0.999999
enzalutamide	BRD-K56851771	0.0862086	0.999999
sulfinpyrazone	BRD-A36217750	0.0871711	0.999999
sulfadoxine	BRD-K55250441	0.0876668	0.999999
carbimazole	BRD-K87156652	0.0899886	0.999999
maprotiline	BRD-K25433859	0.0906744	0.999999
thiothixene	BRD-K55070890	0.0930258	0.999999
flurandrenolide	BRD-K58746048	0.0945745	0.999999
acarbose	BRD-K44276885	0.0949233	0.999999
cefotiam	BRD-K02275692	0.095186	0.999999
simvastatin	BRD-K28026280	0.0958006	0.999999
carbetocin	BRD-A32161980	0.0963496	0.999999
ropinirole	BRD-K15933101	0.0979536	0.999999
aripiprazole	BRD-K70358946	0.0993276	0.999999
benperidol	BRD-K79425933	0.100629	0.999999
dibenzepin	BRD-K79145749	0.101134	0.999999
digitoxin	BRD-A93236127	0.10174	0.999999
neratinib	BRD-K85606544	0.102984	0.999999
mestranol	BRD-K10481964	0.105843	0.999999
methoxsalen	BRD-K63430059	0.106963	0.999999
cyclophosphamide	BRD-A09722536	0.108295	0.999999
hydrocortisone	BRD-A75172220	0.109063	0.999999
amoxapine	BRD-K02265150	0.10937	0.999999
rimantadine	BRD-A75479906	0.110051	0.999999
leucovorin	BRD-A75919782	0.110356	0.999999
sunitinib	BRD-M64432851	0.110893	0.999999
celiprolol	BRD-A95602221	0.113447	0.999999
testosterone	BRD-K90553655	0.113604	0.999999
dexamethasone	BRD-A35108200	0.115393	0.999999
norethisterone	BRD-K92073408	0.115647	0.999999
homatropine	BRD-A09539288	0.118854	0.999999
tioguanine	BRD-K75649340	0.119585	0.999999
ruxolitinib	BRD-K53972329	0.119725	0.999999
sulfasalazine	BRD-K10670311	0.119938	0.999999
cefotiam	BRD-K21815137	0.1204	0.999999
lomefloxacin	BRD-A75850590	0.121878	0.999999
trimebutine	BRD-A92630576	0.122291	0.999999
finasteride	BRD-K59720958	0.122374	0.999999
triprolidine	BRD-K56231354	0.12337	0.999999
irbesartan	BRD-K60038276	0.123441	0.999999
sulfadimethoxine	BRD-K71125014	0.124289	0.999999
doxepin	BRD-K37694030	0.125696	0.999999
haloprogin	BRD-K13238168	0.126057	0.999999
donepezil	BRD-A49160188	0.127253	0.999999
vinorelbine	BRD-M30523314	0.127844	0.999999
rifampicin	BRD-K01507359	0.128581	0.999999
rifabutin	BRD-K31484631	0.128788	0.999999
yohimbine	BRD-A51410489	0.128874	0.999999
amikacin	BRD-K88043978	0.129046	0.999999
fluvastatin	BRD-K66296774	0.129358	0.999999
acamprosate	BRD-M41783010	0.129832	0.999999
baclofen	BRD-A84174873	0.13017	0.999999
fludarabine	BRD-K72238567	0.131476	0.999999
metoprolol	BRD-M45038741	0.131564	0.999999
secnidazole	BRD-A70083328	0.13292	0.999999
pirfenidone	BRD-K96862998	0.132968	0.999999
tubocurarine	BRD-K99621550	0.134218	0.999999
naltrexone	BRD-A83855350	0.13599	0.999999
pentamidine	BRD-K13183738	0.13617	0.999999
tolazamide	BRD-K32164935	0.136238	0.999999
pramocaine	BRD-K46523383	0.136529	0.999999
albendazole	BRD-K79131256	0.136613	0.999999
mifepristone	BRD-K37270826	0.136667	0.999999
rivaroxaban	BRD-K37130656	0.136799	0.999999
cycloserine	BRD-K53226837	0.13879	0.999999
dequalinium	BRD-K77685957	0.140527	0.999999
primidone	BRD-K32247306	0.140733	0.999999
benazepril	BRD-K49807096	0.140914	0.999999
metaxalone	BRD-A94709349	0.141079	0.999999
edaravone	BRD-K35458079	0.142281	0.999999
iobenguane	BRD-K43860855	0.143009	0.999999
tibolone	BRD-K10467831	0.14377	0.999999
irinotecan	BRD-K08547377	0.144321	0.999999
alfuzosin	BRD-A09056319	0.145185	0.999999
benzatropine	BRD-K68804560	0.145742	0.999999
pivmecillinam	BRD-K54978501	0.147353	0.999999
nisoldipine	BRD-A96107863	0.147925	0.999999
dicloxacillin	BRD-K05673000	0.148245	0.999999
etoposide	BRD-K46503544	0.150035	0.999999
mefloquine	BRD-K40645748	0.150228	0.999999
lovastatin	BRD-K09416995	0.150693	0.999999
arbutin	BRD-K08037784	0.15139	0.999999
pinacidil	BRD-A43882281	0.1521	0.999999
daunorubicin	BRD-K17210248	0.15246	0.999999
hydralazine	BRD-A37444045	0.152655	0.999999
benzocaine	BRD-K75466013	0.153438	0.999999
eprosartan	BRD-K67977190	0.155012	0.999999
ciprofibrate	BRD-A49358627	0.156063	0.999999
idarubicin	BRD-K69650333	0.157596	0.999999
perindopril	BRD-K86940322	0.158397	0.999999
diazoxide	BRD-K73109821	0.160974	0.999999
amiloride	BRD-K97181089	0.161247	0.999999
cabozantinib	BRD-K51544265	0.163489	0.999999
fluvoxamine	BRD-K31534764	0.163883	0.999999
metronidazole	BRD-K52020312	0.166677	0.999999
minoxidil	BRD-K14888893	0.16797	0.999999
testosterone	BRD-A55393291	0.168807	0.999999
entacapone	BRD-K92977333	0.16961	0.999999
salmeterol	BRD-A01320529	0.16976	0.999999
amifostine	BRD-K73947551	0.171267	0.999999
diphemanil	BRD-K93441486	0.173655	0.999999
perphenazine	BRD-K10995081	0.174936	0.999999
pravastatin	BRD-K60511616	0.175538	0.999999
bacitracin	BRD-A23712469	0.176237	0.999999
sibutramine	BRD-A23359898	0.177278	0.999999
cefotaxime	BRD-K76018977	0.177758	0.999999
diethyltoluamide	BRD-K94080537	0.18094	0.999999
trimipramine	BRD-A19195498	0.181405	0.999999
cefazolin	BRD-A65282128	0.181603	0.999999
everolimus	BRD-A25736793	0.181682	0.999999
amodiaquine	BRD-K91290917	0.183442	0.999999
amantadine	BRD-K70330367	0.184721	0.999999
desipramine	BRD-K60762818	0.186041	0.999999
procaterol	BRD-A22684332	0.18808	0.999999
thiothixene	BRD-K97309399	0.188785	0.999999
pinacidil	BRD-A22897758	0.189582	0.999999
lisinopril	BRD-K67966701	0.189925	0.999999
bicalutamide	BRD-A29485665	0.190791	0.999999
metformin	BRD-K79602928	0.191156	0.999999
valdecoxib	BRD-K12994359	0.19148	0.999999
terbutaline	BRD-A50157456	0.192449	0.999999
ofloxacin	BRD-A24228527	0.19262	0.999999
xamoterol	BRD-M39942365	0.193952	0.999999
halofantrine	BRD-A51964809	0.194648	0.999999
hexylcaine	BRD-A97730597	0.194749	0.999999
progesterone	BRD-K64994968	0.196274	0.999999
fluocinonide	BRD-K57886322	0.196865	0.999999
diclofenamide	BRD-K71499074	0.197641	0.999999
nimodipine	BRD-A58048407	0.197726	0.999999
thiethylperazine	BRD-K69600043	0.197817	0.999999
sulfacetamide	BRD-K21520694	0.197974	0.999999
dacarbazine	BRD-K35520305	0.199099	0.999999
atracurium	BRD-A75935363	0.19939	0.999999
isocarboxazid	BRD-K93332168	0.199599	0.999999
auranofin	BRD-K45995181	0.199837	0.999999
brimonidine	BRD-K68264559	0.201403	0.999999
aminoglutethimide	BRD-A25234499	0.202347	0.999999
physostigmine	BRD-K25650355	0.202769	0.999999
astemizole	BRD-K37249724	0.2029	0.999999
rutin	BRD-A34907681	0.206994	0.999999
acetazolamide	BRD-K43457670	0.207236	0.999999
procarbazine	BRD-K13032584	0.208434	0.999999
ritodrine	BRD-A59174698	0.209062	0.999999
mestranol	BRD-K31920458	0.209937	0.999999
galantamine	BRD-K49481516	0.21063	0.999999
trifluoperazine	BRD-K89732114	0.210878	0.999999
paclitaxel	BRD-A28746609	0.211433	0.999999
metoprolol	BRD-A03623303	0.212005	0.999999
dienestrol	BRD-K95309561	0.213161	0.999999
amiodarone	BRD-K17561142	0.215451	0.999999
estriol	BRD-A18620900	0.216347	0.999999
raltitrexed	BRD-K89839824	0.218581	0.999999
esmolol	BRD-A07395371	0.218759	0.999999
nafcillin	BRD-K18574842	0.219115	0.999999
gliclazide	BRD-A61154809	0.219233	0.999999
pemetrexed	BRD-K55395145	0.219359	0.999999
phenelzine	BRD-K87024524	0.22198	0.999999
nisoldipine	BRD-A84465106	0.222271	0.999999
trazodone	BRD-K70778732	0.223137	0.999999
niclosamide	BRD-K35960502	0.223522	0.999999
phthalylsulfathiazole	BRD-K64659768	0.224185	0.999999
dextromethorphan	BRD-K33211335	0.224821	0.999999
nialamide	BRD-K12102668	0.225774	0.999999
hexylresorcinol	BRD-K99946902	0.225852	0.999999
ezetimibe	BRD-A41519720	0.226177	0.999999
sertraline	BRD-K57174586	0.227398	0.999999
phenazopyridine	BRD-K76304753	0.227597	0.999999
cabergoline	BRD-A63043573	0.22973	0.999999
diltiazem	BRD-A69636825	0.231097	0.999999
loxoprofen	BRD-A43082555	0.232733	0.999999
ezetimibe	BRD-K42260897	0.233521	0.999999
fluocinonide	BRD-K47036706	0.233784	0.999999
cinchocaine	BRD-K99121711	0.236159	0.999999
piperacillin	BRD-K86873305	0.236822	0.999999
vancomycin	BRD-A20794617	0.237087	0.999999
flutamide	BRD-K28307902	0.238624	0.999999
rucaparib	BRD-K88560311	0.240919	0.999999
tigecycline	BRD-A34462049	0.241522	0.999999
mianserin	BRD-A19661776	0.242766	0.999999
droperidol	BRD-K97158071	0.242909	0.999999
cimetidine	BRD-K18618618	0.243379	0.999999
bimatoprost	BRD-A87848830	0.243649	0.999999
flunarizine	BRD-K12184470	0.244055	0.999999
clobetasol	BRD-A63894585	0.245817	0.999999
tamoxifen	BRD-K43744935	0.246743	0.999999
bromfenac	BRD-K47679368	0.247178	0.999999
bezafibrate	BRD-K46018455	0.248722	0.999999
dydrogesterone	BRD-K68620903	0.249915	0.999999
benzatropine	BRD-A25067867	0.250327	0.999999
testosterone	BRD-A79479878	0.250602	0.999999
vincristine	BRD-K82109576	0.251566	0.999999
docetaxel	BRD-K30618791	0.252394	0.999999
isotretinoin	BRD-K76723084	0.252517	0.999999
simvastatin	BRD-A81772229	0.252671	0.999999
nefopam	BRD-A78877355	0.253495	0.999999
homatropine	BRD-A39671870	0.25364	0.999999
pivampicillin	BRD-K69260336	0.257541	0.999999
regorafenib	BRD-K16730910	0.257696	0.999999
atomoxetine	BRD-K20141153	0.258988	0.999999
formoterol	BRD-M00539986	0.25912	0.999999
carisoprodol	BRD-A99939097	0.259505	0.999999
palonosetron	BRD-K08924299	0.26035	0.999999
elvitegravir	BRD-K54472332	0.261479	0.999999
stiripentol	BRD-A72441487	0.262044	0.999999
viomycin	BRD-K88365400	0.263036	0.999999
noscapine	BRD-K91301684	0.264457	0.999999
sertindole	BRD-K69116396	0.265312	0.999999
vinorelbine	BRD-K10916986	0.267026	0.999999
mecamylamine	BRD-A20119038	0.267743	0.999999
artemether	BRD-K39621635	0.268317	0.999999
didanosine	BRD-K99063460	0.26989	0.999999
rilmenidine	BRD-M62162320	0.270765	0.999999
entecavir	BRD-K08206212	0.271199	0.999999
crotamiton	BRD-K57179821	0.271422	0.999999
dienestrol	BRD-K55106630	0.272067	0.999999
varenicline	BRD-K18855837	0.272212	0.999999
methysergide	BRD-A98725278	0.272937	0.999999
bromhexine	BRD-K47631482	0.273436	0.999999
amcinonide	BRD-A16478930	0.274682	0.999999
escitalopram	BRD-K70301876	0.276361	0.999999
methylergometrine	BRD-A63667919	0.276434	0.999999
isosorbide	BRD-K31616564	0.276726	0.999999
dexfenfluramine	BRD-K58626373	0.276873	0.999999
glimepiride	BRD-K34776109	0.277178	0.999999
fluvastatin	BRD-K39716612	0.277312	0.999999
isometheptene	BRD-M59543297	0.281138	0.999999
pregnenolone	BRD-K39356024	0.283064	0.999999
zuclopenthixol	BRD-K00198051	0.283212	0.999999
dantrolene	BRD-K31333309	0.283509	0.999999
isradipine	BRD-A69927616	0.283806	0.999999
papaverine	BRD-K15567136	0.284445	0.999999
sulfamethoxazole	BRD-K28494619	0.285593	0.999999
citalopram	BRD-A47598013	0.286014	0.999999
ethinylestradiol	BRD-K48195008	0.28619	0.999999
atropine	BRD-M35773784	0.287387	0.999999
salbutamol	BRD-A88254928	0.288674	0.999999
levothyroxine	BRD-K30685142	0.289638	0.999999
bithionol	BRD-K39120595	0.291536	0.999999
dihydroergocristine	BRD-K97440753	0.293414	0.999999
vinblastine	BRD-A22783572	0.294324	0.999999
formoterol	BRD-K54006094	0.294932	0.999999
carteolol	BRD-A42167015	0.295087	0.999999
mepyramine	BRD-K97564742	0.295786	0.999999
benzethonium	BRD-K72723676	0.297066	0.999999
chlorzoxazone	BRD-K98174813	0.300898	0.999999
pindolol	BRD-A97701745	0.303906	0.999999
dinoprost	BRD-M90449146	0.30445	0.999999
methylergometrine	BRD-K34685430	0.304862	0.999999
naltrexone	BRD-K88172511	0.304872	0.999999
fluticasone	BRD-K14791739	0.305846	0.999999
chlorprothixene	BRD-K59058766	0.306747	0.999999
domperidone	BRD-K38305202	0.306874	0.999999
nicotinamide	BRD-K28912512	0.3075	0.999999
entacapone	BRD-K83636919	0.308025	0.999999
topotecan	BRD-K55696337	0.308438	0.999999
triprolidine	BRD-K11742128	0.309274	0.999999
tenoxicam	BRD-A22844106	0.309742	0.999999
iopromide	BRD-A72075775	0.3099	0.999999
tetracycline	BRD-A15493168	0.31084	0.999999
reserpine	BRD-K44495371	0.31131	0.999999
phenolphthalein	BRD-K19227686	0.313974	0.999999
chlorambucil	BRD-K29458283	0.317505	0.999999
levodopa	BRD-K34730807	0.317782	0.999999
vandetanib	BRD-K77625799	0.318019	0.999999
diethylstilbestrol	BRD-K45330754	0.318177	0.999999
methylprednisolone	BRD-K35240538	0.318418	0.999999
flunisolide	BRD-K18674849	0.318577	0.999999
fluorometholone	BRD-K13027675	0.319213	0.999999
norgestimate	BRD-A04756508	0.321167	0.999999
moxonidine	BRD-K77771411	0.321787	0.999999
nalbuphine	BRD-K66404838	0.322922	0.999999
oxytetracycline	BRD-A22740840	0.323046	0.999999
probucol	BRD-K72029282	0.324113	0.999999
tranylcypromine	BRD-K47029922	0.324184	0.999999
scopolamine	BRD-A62035778	0.324651	0.999999
estrone	BRD-K69743918	0.327066	0.999999
tropicamide	BRD-A79672927	0.327401	0.999999
vinblastine	BRD-A55594068	0.329011	0.999999
maprotiline	BRD-K03319035	0.329702	0.999999
tadalafil	BRD-K93645900	0.330586	0.999999
levonorgestrel	BRD-K90543092	0.330789	0.999999
toremifene	BRD-K63460351	0.331601	0.999999
docetaxel	BRD-K42125900	0.332577	0.999999
idebenone	BRD-K37516142	0.333208	0.999999
rilmenidine	BRD-K01638814	0.333718	0.999999
triamcinolone	BRD-K23714869	0.335024	0.999999
paclitaxel	BRD-K86858124	0.335188	0.999999
tetracycline	BRD-A52997285	0.335679	0.999999
benserazide	BRD-A61194565	0.33617	0.999999
cyanocobalamin	BRD-A31836915	0.337646	0.999999
acenocoumarol	BRD-A65051990	0.341103	0.999999
diethylcarbamazine	BRD-K45542189	0.3412	0.999999
mifepristone	BRD-K44094313	0.342094	0.999999
abiraterone	BRD-K55301415	0.342756	0.999999
nateglinide	BRD-K84658672	0.346241	0.999999
caffeine	BRD-K02404261	0.346338	0.999999
lacidipine	BRD-A52282606	0.347073	0.999999
reboxetine	BRD-K32480324	0.348407	0.999999
tazobactam	BRD-K14312455	0.353098	0.999999
tolnaftate	BRD-K44273375	0.353434	0.999999
bromocriptine	BRD-A69960130	0.355118	0.999999
teniposide	BRD-A35588707	0.356825	0.999999
bosutinib	BRD-K99964838	0.357517	0.999999
biperiden	BRD-A00546892	0.357712	0.999999
brompheniramine	BRD-A68723818	0.359385	0.999999
gestrinone	BRD-A94793051	0.360025	0.999999
lansoprazole	BRD-A49172652	0.36245	0.999999
selumetinib	BRD-K57080016	0.363077	0.999999
floxuridine	BRD-K47832606	0.363475	0.999999
piroxicam	BRD-A57382968	0.363925	0.999999
allopurinol	BRD-K86307448	0.364796	0.999999
guanabenz	BRD-K67847053	0.366531	0.999999
dactinomycin	BRD-K70578146	0.36685	0.999999
labetalol	BRD-A07440155	0.36825	0.999999
atorvastatin	BRD-K69726342	0.368824	0.999999
paclitaxel	BRD-A23723433	0.369148	0.999999
danazol	BRD-K21401044	0.369254	0.999999
fludarabine	BRD-A31374339	0.369426	0.999999
clobetasol	BRD-K84443303	0.369598	0.999999
ethambutol	BRD-A74500471	0.371148	0.999999
tramadol	BRD-K04412738	0.371407	0.999999
azithromycin	BRD-K74501079	0.37246	0.999999
tioconazole	BRD-A33084557	0.372615	0.999999
exemestane	BRD-K93923542	0.373393	0.999999
ambrisentan	BRD-A34578416	0.373653	0.999999
cephalexin	BRD-K90733503	0.374417	0.999999
temsirolimus	BRD-A62025033	0.374431	0.999999
nitazoxanide	BRD-K96471533	0.374605	0.999999
nonoxynol-9	BRD-K88625236	0.376252	0.999999
liothyronine	BRD-K89152108	0.376747	0.999999
cefalotin	BRD-K87116849	0.37686	0.999999
milnacipran	BRD-K02227374	0.377294	0.999999
sirolimus	BRD-K99369265	0.377381	0.999999
ribavirin	BRD-A96255180	0.377729	0.999999
propafenone	BRD-A26334849	0.377993	0.999999
tetracaine	BRD-K45071273	0.379121	0.999999
progesterone	BRD-K47244735	0.379731	0.999999
amsacrine	BRD-K98490050	0.38088	0.999999
ramipril	BRD-K05111602	0.38104	0.999999
lopinavir	BRD-K99451608	0.38139	0.999999
lorazepam	BRD-A11990600	0.382001	0.999999
fenoterol	BRD-A97104540	0.383079	0.999999
indinavir	BRD-K33226500	0.384015	0.999999
debrisoquine	BRD-M09350392	0.38419	0.999999
oxybenzone	BRD-K59037100	0.38502	0.999999
sonidegib	BRD-K19796430	0.386385	0.999999
mefloquine	BRD-A89585551	0.388674	0.999999
dexamethasone	BRD-A10188456	0.388833	0.999999
timolol	BRD-K08806317	0.389581	0.999999
spiramycin	BRD-U19872303	0.389644	0.999999
hexetidine	BRD-A18605525	0.389733	0.999999
chlormezanone	BRD-A20348246	0.389997	0.999999
sulfapyridine	BRD-K41406082	0.390351	0.999999
pitavastatin	BRD-K30097969	0.390527	0.999999
acebutolol	BRD-A29260609	0.390938	0.999999
fulvestrant	BRD-A17828570	0.391323	0.999999
carbamazepine	BRD-K71799949	0.391495	0.999999
zimelidine	BRD-K47207162	0.392916	0.999999
nortriptyline	BRD-K91263825	0.393192	0.999999
yohimbine	BRD-K35586044	0.393271	0.999999
triamcinolone	BRD-A30717181	0.395667	0.999999
montelukast	BRD-A31312900	0.396913	0.999999
fluspirilene	BRD-K77947974	0.398491	0.999999
vindesine	BRD-K59753975	0.398695	0.999999
triclabendazole	BRD-K81916719	0.401286	0.999999
chloramphenicol	BRD-A51182606	0.401554	0.999999
cetirizine	BRD-A42571354	0.401902	0.999999
sulbactam	BRD-K44133266	0.401912	0.999999
benzydamine	BRD-K76133116	0.402002	0.999999
azathioprine	BRD-K32821942	0.403972	0.999999
sirolimus	BRD-K89626439	0.404782	0.999999
fluorometholone	BRD-A13133631	0.405051	0.999999
modafinil	BRD-A16332958	0.406255	0.999999
minocycline	BRD-A41020680	0.40658	0.999999
bendroflumethiazide	BRD-A80017228	0.406827	0.999999
rifapentine	BRD-K81601344	0.40685	0.999999
primaquine	BRD-A55913614	0.407125	0.999999
tropisetron	BRD-K50866992	0.40748	0.999999
crotamiton	BRD-K13240564	0.408201	0.999999
hyoscyamine	BRD-K39330046	0.408472	0.999999
methantheline	BRD-K09859624	0.409387	0.999999
estrone	BRD-A37959677	0.410458	0.999999
oxiconazole	BRD-K23369905	0.411271	0.999999
busulfan	BRD-K23204545	0.412136	0.999999
tranylcypromine	BRD-K88809146	0.41272	0.999999
viloxazine	BRD-A59198242	0.415441	0.999999
norfloxacin	BRD-K11196887	0.417715	0.999999
levetiracetam	BRD-K49404994	0.417916	0.999999
prednicarbate	BRD-K95391106	0.419538	0.999999
hydrochlorothiazide	BRD-K13078532	0.419629	0.999999
mifepristone	BRD-A44780397	0.41972	0.999999
amlexanox	BRD-K29530284	0.419812	0.999999
acyclovir	BRD-K32318651	0.419857	0.999999
naloxone	BRD-A37541666	0.420177	0.999999
ganciclovir	BRD-K22662435	0.420754	0.999999
saquinavir	BRD-K70158168	0.422279	0.999999
hydroxychloroquine	BRD-A99117172	0.423652	0.999999
diflorasone	BRD-K17674993	0.426495	0.999999
oxyphenbutazone	BRD-A33749298	0.426863	0.999999
promethazine	BRD-A46335897	0.427047	0.999999
ceftazidime	BRD-K59935627	0.427414	0.999999
cinnarizine	BRD-K07220430	0.428334	0.999999
loteprednol	BRD-K39983086	0.429531	0.999999
spironolactone	BRD-K90027355	0.430489	0.999999
disulfiram	BRD-K32744045	0.431338	0.999999
labetalol	BRD-K04389336	0.433408	0.999999
dofetilide	BRD-K86887724	0.434703	0.999999
loratadine	BRD-K82795137	0.434737	0.999999
levofloxacin	BRD-K09471561	0.435258	0.999999
estriol	BRD-A84205515	0.436185	0.999999
terazosin	BRD-A22256192	0.436651	0.999999
benzthiazide	BRD-K21450440	0.437263	0.999999
quinidine	BRD-K59632282	0.437762	0.999999
omeprazole	BRD-A55962179	0.438098	0.999999
mestranol	BRD-A14798026	0.438226	0.999999
alfacalcidol	BRD-K93433262	0.438505	0.999999
benzydamine	BRD-K28542495	0.438784	0.999999
ouabain	BRD-A68930007	0.439843	0.999999
tacrolimus	BRD-K65261396	0.440085	0.999999
dactinomycin	BRD-A73909368	0.440271	0.999999
budesonide	BRD-A60571864	0.440299	0.999999
ketoprofen	BRD-A97739905	0.44071	0.999999
triflusal	BRD-K71696703	0.440923	0.999999
mizolastine	BRD-K21884483	0.441016	0.999999
nelfinavir	BRD-K60460488	0.441295	0.999999
tinidazole	BRD-K89125793	0.443082	0.999999
tacrine	BRD-K81473089	0.443148	0.999999
roxithromycin	BRD-K14036801	0.444279	0.999999
dicoumarol	BRD-K82236179	0.444372	0.999999
granisetron	BRD-K10860596	0.44512	0.999999
chlorthalidone	BRD-A26384407	0.447301	0.999999
amantadine	BRD-M94527406	0.447551	0.999999
ergometrine	BRD-A73581086	0.447645	0.999999
ramipril	BRD-A65739223	0.448676	0.999999
formestane	BRD-A31801025	0.449895	0.999999
piperacillin	BRD-K39397585	0.453088	0.999999
oxiconazole	BRD-K88538023	0.453276	0.999999
dobutamine	BRD-A78322124	0.453484	0.999999
demeclocycline	BRD-A75368507	0.453747	0.999999
iloperidone	BRD-K48722833	0.454218	0.999999
bifonazole	BRD-A94543220	0.454971	0.999999
doxercalciferol	BRD-K14550461	0.455254	0.999999
capecitabine	BRD-K61192372	0.455913	0.999999
cefuroxime	BRD-K63641886	0.456385	0.999999
venlafaxine	BRD-A51714012	0.457605	0.999999
tolbutamide	BRD-K85119730	0.457674	0.999999
isoxsuprine	BRD-A16700644	0.458461	0.999999
colistin	BRD-K57773246	0.45865	0.999999
haloperidol	BRD-K67783091	0.458819	0.999999
alprazolam	BRD-K32398298	0.459974	0.999999
norethisterone	BRD-A39415247	0.463572	0.999999
stavudine	BRD-K93880783	0.464178	0.999999
moclobemide	BRD-K07237224	0.464377	0.999999
cabergoline	BRD-K86882815	0.466516	0.999999
sertraline	BRD-K82036761	0.466982	0.999999
osimertinib	BRD-K42805893	0.467321	0.999999
ixazomib	BRD-K78659596	0.467458	0.999999
practolol	BRD-A41304429	0.467463	0.999999
tacrolimus	BRD-K69608737	0.467799	0.999999
sildenafil	BRD-K79759585	0.468301	0.999999
cefotaxime	BRD-A67981824	0.468323	0.999999
loperamide	BRD-K61250553	0.469338	0.999999
curcumin	BRD-K07572174	0.470315	0.999999
docetaxel	BRD-K63265447	0.472994	0.999999
topotecan	BRD-A59985574	0.473471	0.999999
isoprenaline	BRD-K24473282	0.47567	0.999999
gestrinone	BRD-K59850506	0.476723	0.999999
bepridil	BRD-A91008255	0.477244	0.999999
sorafenib	BRD-K49810818	0.478847	0.999999
azacitidine	BRD-K03406345	0.478958	0.999999
prilocaine	BRD-A53952395	0.47922	0.999999
vecuronium	BRD-K31374463	0.481709	0.999999
maraviroc	BRD-A04352665	0.481997	0.999999
dydrogesterone	BRD-K11439261	0.482286	0.999999
lacidipine	BRD-K05851096	0.482478	0.999999
cefdinir	BRD-K52735702	0.482766	0.999999
valsartan	BRD-K45158365	0.482886	0.999999
thalidomide	BRD-A93255169	0.483905	0.999999
rivastigmine	BRD-K10706131	0.485267	0.999999
decitabine	BRD-K79254416	0.485839	0.999999
orlistat	BRD-K63343048	0.486134	0.999999
rimexolone	BRD-K31627533	0.486327	0.999999
chlortetracycline	BRD-A39210489	0.486712	0.999999
sunitinib	BRD-K42828737	0.489044	0.999999
cilastatin	BRD-A90311807	0.489123	0.999999
digoxin	BRD-A75144621	0.489895	0.999999
mepenzolate	BRD-A62421304	0.491151	0.999999
clobetasol	BRD-K10799896	0.492408	0.999999
carbidopa	BRD-A69512159	0.492481	0.999999
minoxidil	BRD-K06902185	0.492891	0.999999
ipratropium	BRD-A05352148	0.493137	0.999999
tamoxifen	BRD-K04210847	0.493181	0.999999
imiquimod	BRD-K26657438	0.493472	0.999999
dorzolamide	BRD-K48617017	0.494343	0.999999
granisetron	BRD-K05510762	0.495408	0.999999
betaxolol	BRD-A02759312	0.49564	0.999999
clomifene	BRD-K29950728	0.497058	0.999999
prednisolone	BRD-K82481048	0.498219	0.999999
doxazosin	BRD-A13188892	0.498392	0.999999
aztreonam	BRD-K12437696	0.500064	0.999999
reboxetine	BRD-A43974499	0.50055	0.999999
diltiazem	BRD-K24023109	0.502086	0.999999
articaine	BRD-A70514680	0.502308	0.999999
pravastatin	BRD-A71816415	0.506973	0.999999
misoprostol	BRD-A50310035	0.507168	0.999999
rimexolone	BRD-K27218697	0.507753	0.999999
niacin	BRD-K61993165	0.508046	0.999999
estriol	BRD-K32793530	0.508436	0.999999
selegiline	BRD-K86434416	0.509118	0.999999
ivermectin	BRD-K24652731	0.509607	0.999999
norgestrel	BRD-A50928468	0.510095	0.999999
clocortolone	BRD-K81925854	0.510486	0.999999
pramipexole	BRD-K06388322	0.510584	0.999999
epirubicin	BRD-K04548931	0.512456	0.999999
xanthinol	BRD-A01826957	0.515179	0.999999
ivermectin	BRD-A48570745	0.516354	0.999999
fluphenazine	BRD-K53987533	0.518216	0.999999
terbinafine	BRD-K68132782	0.520966	0.999999
digoxin	BRD-K23478508	0.521748	0.999999
mephenytoin	BRD-A83937277	0.522077	0.999999
dihydroergocristine	BRD-A65076780	0.522927	0.999999
penciclovir	BRD-K47780086	0.523049	0.999999
aprepitant	BRD-K52827117	0.523221	0.999999
pantoprazole	BRD-A22380646	0.523327	0.999999
nizatidine	BRD-K46652470	0.523713	0.999999
pilocarpine	BRD-K85090592	0.523883	0.999999
telmisartan	BRD-K73999723	0.524619	0.999999
erythromycin	BRD-A44827100	0.524794	0.999999
ranitidine	BRD-K30816563	0.524861	0.999999
tegaserod	BRD-K21806131	0.525285	0.999999
lypressin	BRD-K93331255	0.527155	0.999999
acarbose	BRD-A16444946	0.527987	0.999999
methazolamide	BRD-K13356952	0.528057	0.999999
mephentermine	BRD-M61872305	0.528927	0.999999
demeclocycline	BRD-A72130500	0.529222	0.999999
trimetazidine	BRD-K88366685	0.529912	0.999999
temozolomide	BRD-K32107296	0.531504	0.999999
atenolol	BRD-K44993696	0.531785	0.999999
mirtazapine	BRD-K83153774	0.532376	0.999999
diphenidol	BRD-K01663662	0.532796	0.999999
parthenolide	BRD-K04949373	0.533363	0.999999
itraconazole	BRD-A34817987	0.53486	0.999999
alfacalcidol	BRD-K86284654	0.53504	0.999999
pemoline	BRD-A80793822	0.537124	0.999999
etoposide	BRD-K37798499	0.537753	0.999999
imipenem	BRD-K42870217	0.538597	0.999999
cladribine	BRD-K93034159	0.539995	0.999999
nicardipine	BRD-A26711594	0.540452	0.999999
lovastatin	BRD-K17113870	0.541168	0.999999
oxybuprocaine	BRD-K04185004	0.541669	0.999999
alprostadil	BRD-K52459643	0.543643	0.999999
voriconazole	BRD-K46212057	0.544435	0.999999
protriptyline	BRD-K42098891	0.545217	0.999999
pravastatin	BRD-K25841245	0.545921	0.999999
pyrvinium	BRD-M08470251	0.546119	0.999999
darifenacin	BRD-K95773607	0.547606	0.999999
halcinonide	BRD-K81709173	0.5483	0.999999
enalapril	BRD-K44497846	0.548399	0.999999
novobiocin	BRD-K85307935	0.548498	0.999999
carvedilol	BRD-A10977446	0.5486	0.999999
azelastine	BRD-A68888262	0.552887	0.999999
oxaprozin	BRD-K25394294	0.554671	0.999999
pentoxyverine	BRD-K06181161	0.556329	0.999999
cefpodoxime	BRD-A87387433	0.556641	0.999999
phentermine	BRD-K96319534	0.556972	0.999999
ropivacaine	BRD-K50938786	0.558828	0.999999
cefixime	BRD-K04993501	0.560022	0.999999
thioridazine	BRD-A84481105	0.560366	0.999999
nadolol	BRD-A87606379	0.561849	0.999999
doxepin	BRD-K54462405	0.562379	0.999999
dexketoprofen	BRD-K43764301	0.566394	0.999999
clomifene	BRD-K04218075	0.566717	0.999999
latanoprost	BRD-K10961822	0.566992	0.999999
ethambutol	BRD-K54556307	0.567789	0.999999
nicergoline	BRD-K76810206	0.568271	0.999999
rifaximin	BRD-K89708791	0.569284	0.999999
alectinib	BRD-K11267252	0.571843	0.999999
zopiclone	BRD-A34309505	0.571977	0.999999
doxepin	BRD-K36616567	0.572708	0.999999
furosemide	BRD-K78010432	0.573274	0.999999
rifabutin	BRD-A23801136	0.573872	0.999999
pralidoxime	BRD-K61327230	0.575569	0.999999
biotin	BRD-K63899271	0.576667	0.999999
alverine	BRD-K89055274	0.57881	0.999999
parachlorophenol	BRD-K40992116	0.580861	0.999999
metacycline	BRD-A49035384	0.581161	0.999999
anagrelide	BRD-K62200014	0.581233	0.999999
noscapine	BRD-A51393488	0.583858	0.999999
diazepam	BRD-K16508793	0.585657	0.999999
rofecoxib	BRD-K21733600	0.585746	0.999999
vinorelbine	BRD-K97514127	0.587156	0.999999
nitrendipine	BRD-A02006392	0.5889	0.999999
dinoprostone	BRD-K26521938	0.588956	0.999999
chlorhexidine	BRD-K52256627	0.589156	0.999999
midostaurin	BRD-K13646352	0.591056	0.999999
prenylamine	BRD-A10662413	0.592156	0.999999
prochlorperazine	BRD-K19352500	0.595651	0.999999
latamoxef	BRD-K40831222	0.596157	0.999999
troglitazone	BRD-A13084692	0.597049	0.999999
cinacalcet	BRD-K73838513	0.597357	0.999999
dihydroergotamine	BRD-A54845972	0.597457	0.999999
sulpiride	BRD-A10715913	0.600859	0.999999
loracarbef	BRD-K28935038	0.601659	0.999999
yohimbine	BRD-A87445400	0.601803	0.999999
everolimus	BRD-K13514097	0.60316	0.999999
iodixanol	BRD-A08660406	0.603361	0.999999
butoconazole	BRD-A16665823	0.603861	0.999999
quinine	BRD-U94846492	0.604861	0.999999
pefloxacin	BRD-K55034111	0.605045	0.999999
metergoline	BRD-K56699285	0.605752	0.999999
clarithromycin	BRD-K49668410	0.605894	0.999999
exemestane	BRD-A73741725	0.606378	0.999999
propantheline	BRD-K90885812	0.607168	0.999999
cyproheptadine	BRD-K28143534	0.607663	0.999999
memantine	BRD-K91938660	0.608064	0.999999
naloxone	BRD-K67511046	0.608615	0.999999
moxifloxacin	BRD-K66615216	0.60873	0.999999
danazol	BRD-A20243730	0.609765	0.999999
norgestrel	BRD-K74741811	0.611466	0.999999
clemastine	BRD-K30240666	0.612677	0.999999
tropisetron	BRD-A79226577	0.612687	0.999999
doconexent	BRD-K39965020	0.613367	0.999999
norgestimate	BRD-K22901619	0.613667	0.999999
phenylbutazone	BRD-K10843433	0.614031	0.999999
glimepiride	BRD-K42693031	0.614167	0.999999
ifosfamide	BRD-A67097164	0.614868	0.999999
daunorubicin	BRD-K43389675	0.615611	0.999999
imipramine	BRD-K38436528	0.616704	0.999999
propoxycaine	BRD-K18250272	0.61672	0.999999
cyclopenthiazide	BRD-A41250306	0.61771	0.999999
tacrolimus	BRD-K08845546	0.617869	0.999999
paroxetine	BRD-K37991163	0.617892	0.999999
gabapentin	BRD-K62737565	0.618269	0.999999
nelfinavir	BRD-K74117820	0.618569	0.999999
pyridoxine	BRD-K14349461	0.619469	0.999999
isoxsuprine	BRD-A74269027	0.62252	0.999999
idarubicin	BRD-A71390734	0.623107	0.999999
danazol	BRD-K48970916	0.623368	0.999999
rosiglitazone	BRD-A97437073	0.623995	0.999999
triamcinolone	BRD-K53790871	0.625969	0.999999
prednicarbate	BRD-K46137903	0.627124	0.999999
calcitriol	BRD-A84327315	0.627568	0.999999
desoximetasone	BRD-K30697463	0.628767	0.999999
amlodipine	BRD-A64297288	0.629567	0.999999
zalcitabine	BRD-K85925969	0.62966	0.999999
iloprost	BRD-A45664787	0.629766	0.999999
diphenhydramine	BRD-K47278471	0.629801	0.999999
propofol	BRD-K82255054	0.632627	0.999999
demecarium	BRD-K51471001	0.632663	0.999999
homosalate	BRD-A34751532	0.63298	0.999999
capsaicin	BRD-K16336526	0.633762	0.999999
nalbuphine	BRD-A16934955	0.634062	0.999999
triamcinolone	BRD-A37780065	0.634461	0.999999
procainamide	BRD-K75089421	0.637481	0.999999
digoxin	BRD-K40476324	0.638354	0.999999
spectinomycin	BRD-K11905747	0.638416	0.999999
triflupromazine	BRD-K63675182	0.639546	0.999999
antazoline	BRD-K99300445	0.640948	0.999999
sulindac	BRD-A13946108	0.641047	0.999999
nomifensine	BRD-A29644307	0.641167	0.999999
hyoscyamine	BRD-A78303415	0.641247	0.999999
vigabatrin	BRD-A07893380	0.641446	0.999999
afatinib	BRD-K66175015	0.641746	0.999999
pargyline	BRD-K83597974	0.642366	0.999999
amiodarone	BRD-K87555556	0.644238	0.999999
methotrexate	BRD-K59456551	0.64582	0.999999
diflunisal	BRD-K22031190	0.64598	0.999999
dextromethorphan	BRD-K24053527	0.646276	0.999999
cisapride	BRD-K06895174	0.646357	0.999999
penbutolol	BRD-M30251550	0.646629	0.999999
quinidine	BRD-A64479082	0.647127	0.999999
olanzapine	BRD-K18895904	0.647722	0.999999
ouabain	BRD-A46747628	0.647825	0.999999
dantrolene	BRD-K81272440	0.648849	0.999999
fludarabine	BRD-K66788707	0.648879	0.999999
lenalidomide	BRD-K05926469	0.649418	0.999999
cefaclor	BRD-K20338176	0.653564	0.999999
trifluridine	BRD-K03243820	0.654094	0.999999
biperiden	BRD-A36471396	0.654193	0.999999
loxapine	BRD-K39915878	0.656248	0.999999
disopyramide	BRD-A29734509	0.656354	0.999999
cefazolin	BRD-K52237148	0.656778	0.999999
nevirapine	BRD-K15502390	0.658835	0.999999
zolmitriptan	BRD-K54314721	0.659817	0.999999
belinostat	BRD-K17743125	0.660971	0.999999
terconazole	BRD-K86204871	0.662694	0.999999
ataluren	BRD-K94830329	0.664915	0.999999
phenylpropanolamine	BRD-K27853494	0.665113	0.999999
theophylline	BRD-K97799481	0.665639	0.999999
nystatin	BRD-A56702968	0.666005	0.999999
montelukast	BRD-K69470111	0.6665	0.999999
montelukast	BRD-K99673372	0.666797	0.999999
guanabenz	BRD-K56800335	0.668283	0.999999
doxorubicin	BRD-A76941896	0.66848	0.999999
fluphenazine	BRD-K55127134	0.668938	0.999999
midodrine	BRD-A79981887	0.669451	0.999999
tyloxapol	BRD-K46156294	0.670064	0.999999
flumethasone	BRD-K81774264	0.670459	0.999999
pancuronium	BRD-K87210992	0.671844	0.999999
propranolol	BRD-K92830582	0.67214	0.999999
pimethixene	BRD-K88090157	0.672832	0.999999
scopolamine	BRD-K89923877	0.672847	0.999999
phylloquinone	BRD-A55815733	0.673425	0.999999
fulvestrant	BRD-A90490067	0.675465	0.999999
mebeverine	BRD-A09467419	0.676101	0.999999
mepivacaine	BRD-A03216249	0.676269	0.999999
fexofenadine	BRD-A73368467	0.676601	0.999999
erythromycin	BRD-K63550407	0.676694	0.999999
lofexidine	BRD-A02990301	0.678013	0.999999
fludrocortisone	BRD-A56470328	0.678163	0.999999
hydralazine	BRD-A77722753	0.680134	0.999999
pirenzepine	BRD-K89375097	0.680173	0.999999
ioversol	BRD-A65818372	0.680233	0.999999
ranitidine	BRD-K70505054	0.680528	0.999999
norepinephrine	BRD-A91555231	0.681611	0.999999
indapamide	BRD-A95869247	0.682455	0.999999
mesoridazine	BRD-A14395271	0.682512	0.999999
budesonide	BRD-A58753560	0.682989	0.999999
desloratadine	BRD-K82357231	0.683724	0.999999
biotin	BRD-K89210380	0.683875	0.999999
efavirenz	BRD-K40758068	0.684141	0.999999
dipyridamole	BRD-K86301799	0.684168	0.999999
scopolamine	BRD-A14566392	0.686529	0.999999
miconazole	BRD-A82396632	0.688885	0.999999
diflorasone	BRD-K17041687	0.689572	0.999999
ambroxol	BRD-K56558538	0.691407	0.999999
captopril	BRD-K54529596	0.69157	0.999999
pizotifen	BRD-K75958195	0.692093	0.999999
yohimbine	BRD-K99712306	0.69212	0.999999
sulfamethizole	BRD-K31682896	0.692708	0.999999
leflunomide	BRD-K78692225	0.693924	0.999999
lovastatin	BRD-A70155556	0.695253	0.999999
butamben	BRD-K27217864	0.700331	0.999999
procaine	BRD-K24616672	0.700916	0.999999
etodolac	BRD-A74667430	0.701114	0.999999
ciprofloxacin	BRD-K04804440	0.702475	0.999999
idelalisib	BRD-K60866521	0.702651	0.999999
phentolamine	BRD-K90333595	0.702762	0.999999
dolasetron	BRD-K28029915	0.704001	0.999999
curcumin	BRD-K69690935	0.705783	0.999999
amcinonide	BRD-K45149020	0.705978	0.999999
finasteride	BRD-A83081521	0.706755	0.999999
etoricoxib	BRD-K54770957	0.707823	0.999999
fluvoxamine	BRD-K72676686	0.707987	0.999999
sildenafil	BRD-K50128260	0.708007	0.999999
lymecycline	BRD-A76229785	0.708017	0.999999
calcipotriol	BRD-K96390176	0.7086	0.999999
alimemazine	BRD-A49225603	0.709182	0.999999
meloxicam	BRD-A84174393	0.711318	0.999999
ceforanide	BRD-K06319591	0.712283	0.999999
cefdinir	BRD-K03012696	0.712863	0.999999
molindone	BRD-A65280694	0.712904	0.999999
brinzolamide	BRD-K74913225	0.712922	0.999999
allantoin	BRD-A96407378	0.714217	0.999999
mephenesin	BRD-A55469827	0.714604	0.999999
dihydroergocristine	BRD-A44701612	0.714991	0.999999
xylometazoline	BRD-K08356259	0.717018	0.999999
methotrexate	BRD-A55424491	0.717664	0.999999
kinetin	BRD-K65667145	0.71779	0.999999
methoxamine	BRD-A39189014	0.717886	0.999999
cloxacillin	BRD-K23933163	0.719525	0.999999
levocetirizine	BRD-K27184429	0.720488	0.999999
flunisolide	BRD-K49577446	0.720702	0.999999
clioquinol	BRD-K09255212	0.721246	0.999999
olopatadine	BRD-K37130586	0.722027	0.999999
prazosin	BRD-K49111258	0.722483	0.999999
bupropion	BRD-A05186015	0.722718	0.999999
simvastatin	BRD-K22134346	0.723156	0.999999
cilostazol	BRD-K67017579	0.724796	0.999999
sirolimus	BRD-A23770159	0.725004	0.999999
cilastatin	BRD-K85518562	0.727591	0.999999
esomeprazole	BRD-A56892734	0.728452	0.999999
trimethobenzamide	BRD-K34415467	0.730128	0.999999
erlotinib	BRD-K70401845	0.73054	0.999999
sparfloxacin	BRD-K07612980	0.730842	0.999999
flecainide	BRD-A09472452	0.731064	0.999999
piracetam	BRD-K19456237	0.731128	0.999999
daunorubicin	BRD-A68009927	0.731396	0.999999
mafenide	BRD-K30649484	0.73196	0.999999
asenapine	BRD-K57875380	0.732369	0.999999
metamizole	BRD-K76812510	0.733036	0.999999
ramipril	BRD-K89348303	0.733973	0.999999
bupivacaine	BRD-A01636364	0.734465	0.999999
panobinostat	BRD-K02130563	0.735233	0.999999
phentolamine	BRD-K21317336	0.735607	0.999999
cisplatin	BRD-K01228321	0.735724	0.999999
vincristine	BRD-A60414806	0.738267	0.999999
flunisolide	BRD-A65449987	0.739594	0.999999
vecuronium	BRD-K20168442	0.741866	0.999999
carprofen	BRD-A17411484	0.744165	0.999999
carbinoxamine	BRD-A29426959	0.744183	0.999999
ritonavir	BRD-K51485625	0.745643	0.999999
isradipine	BRD-A90799790	0.746699	0.999999
altretamine	BRD-K67043667	0.74829	0.999999
letrozole	BRD-K88789588	0.749	0.999999
estradiol	BRD-A18917088	0.749053	0.999999
famotidine	BRD-K00673382	0.751084	0.999999
safinamide	BRD-K84639753	0.751095	0.999999
finasteride	BRD-K01095011	0.751217	0.999999
calcipotriol	BRD-K56429665	0.751614	0.999999
aprepitant	BRD-K17306061	0.751939	0.999999
troleandomycin	BRD-K38310698	0.752875	0.999999
benazepril	BRD-A15131297	0.753264	0.999999
naproxen	BRD-A87719232	0.753336	0.999999
bromocriptine	BRD-A80151636	0.753646	0.999999
flumazenil	BRD-K98769987	0.754063	0.999999
oxolamine	BRD-K42596464	0.754465	0.999999
flunarizine	BRD-K29582677	0.755857	0.999999
calcifediol	BRD-K77175907	0.756332	0.999999
fluticasone	BRD-K11469942	0.756425	0.999999
nimesulide	BRD-K76775527	0.75644	0.999999
febuxostat	BRD-K48367671	0.757264	0.999999
clofibrate	BRD-K45252063	0.757529	0.999999
famciclovir	BRD-K45033733	0.757597	0.999999
naloxone	BRD-A70461345	0.75773	0.999999
lidocaine	BRD-K52662033	0.758073	0.999999
ritonavir	BRD-A03323675	0.75866	0.999999
chlorpromazine	BRD-K89997465	0.75889	0.999999
benzonatate	BRD-K91699951	0.760353	0.999999
ondansetron	BRD-A19736161	0.761302	0.999999
desoximetasone	BRD-A49447682	0.761327	0.999999
sertaconazole	BRD-A95939040	0.7636	0.999999
lenalidomide	BRD-A17883755	0.763948	0.999999
reserpine	BRD-K95921201	0.764225	0.999999
pheniramine	BRD-A23072235	0.765887	0.999999
orciprenaline	BRD-A07780951	0.767192	0.999999
bisoprolol	BRD-A89175223	0.767316	0.999999
orciprenaline	BRD-M02190957	0.76764	0.999999
atorvastatin	BRD-U88459701	0.77049	0.999999
tacrolimus	BRD-K44094599	0.770949	0.999999
progesterone	BRD-A67479912	0.771407	0.999999
topiramate	BRD-K29653726	0.771676	0.999999
benzylpenicillin	BRD-K55191674	0.771793	0.999999
eugenol	BRD-K32977963	0.772232	0.999999
ticarcillin	BRD-A80869209	0.773788	0.999999
idoxuridine	BRD-K76634210	0.773879	0.999999
pinacidil	BRD-A58207013	0.774976	0.999999
pyrazinamide	BRD-K28667793	0.774976	0.999999
tropisetron	BRD-A83859836	0.775797	0.999999
digoxin	BRD-A94756469	0.776271	0.999999
bosentan	BRD-K74763371	0.776395	0.999999
oxymetazoline	BRD-K16195444	0.777346	0.999999
iopamidol	BRD-K75868704	0.777619	0.999999
etodolac	BRD-K99260425	0.77771	0.999999
phenoxybenzamine	BRD-A67799922	0.778133	0.999999
hydrocortisone	BRD-K93568044	0.780072	0.999999
pentobarbital	BRD-A44448661	0.780381	0.999999
clobetasol	BRD-A26095496	0.78412	0.999999
tripelennamine	BRD-K57033106	0.784856	0.999999
guanfacine	BRD-K32830106	0.786767	0.999999
stanozolol	BRD-K79199004	0.787473	0.999999
zafirlukast	BRD-K71289571	0.787556	0.999999
midazolam	BRD-K00532621	0.788281	0.999999
nabumetone	BRD-K65146499	0.788543	0.999999
meticrane	BRD-K58265391	0.78864	0.999999
guaiacol	BRD-K96282009	0.788819	0.999999
moexipril	BRD-K34441861	0.789088	0.999999
oxandrolone	BRD-K43544024	0.789804	0.999999
pioglitazone	BRD-A48430263	0.790372	0.999999
gliquidone	BRD-K80396088	0.791012	0.999999
oxacillin	BRD-K96786677	0.791324	0.999999
econazole	BRD-A51820102	0.793376	0.999999
ribostamycin	BRD-A58837096	0.79471	0.999999
bromocriptine	BRD-K72853990	0.795332	0.999999
paroxetine	BRD-K19277754	0.796751	0.999999
dapsone	BRD-K62363391	0.798866	0.999999
ifenprodil	BRD-A24191444	0.800862	0.999999
dabrafenib	BRD-K09951645	0.801396	0.999999
parthenolide	BRD-K81651477	0.802134	0.999999
sulfaphenazole	BRD-K10671814	0.802222	0.999999
bretylium	BRD-K49669424	0.80231	0.999999
diacerein	BRD-K69122748	0.802398	0.999999
dihydrostreptomycin	BRD-M15413738	0.8031	0.999999
bisacodyl	BRD-K39987650	0.804186	0.999999
sulfathiazole	BRD-K14705039	0.804503	0.999999
cimetidine	BRD-K34157611	0.805017	0.999999
sumatriptan	BRD-K50938287	0.806565	0.999999
lincomycin	BRD-K49384696	0.808864	0.999999
ranitidine	BRD-K14204120	0.809906	0.999999
dihydroergotamine	BRD-M19787235	0.810253	0.999999
vardenafil	BRD-K13926615	0.811542	0.999999
thiamine	BRD-K95785345	0.812504	0.999999
nefazodone	BRD-K90789829	0.81508	0.999999
tolmetin	BRD-K82562631	0.815439	0.999999
minaprine	BRD-K02867583	0.816356	0.999999
icosapent	BRD-K47192521	0.816463	0.999999
solifenacin	BRD-A54596827	0.817492	0.999999
tiagabine	BRD-K60160658	0.817834	0.999999
oxymetholone	BRD-A23637604	0.818005	0.999999
tramadol	BRD-K51033547	0.818347	0.999999
halcinonide	BRD-K71451869	0.819202	0.999999
pancuronium	BRD-A84134924	0.819884	0.999999
ketoconazole	BRD-K29113274	0.82014	0.999999
aceclofenac	BRD-K68538666	0.821501	0.999999
naproxen	BRD-K59197931	0.821756	0.999999
clonidine	BRD-K98530306	0.821999	0.999999
meclizine	BRD-A50311610	0.825023	0.999999
isoxicam	BRD-A75552914	0.825084	0.999999
nicergoline	BRD-K79062806	0.826492	0.999999
warfarin	BRD-K25991148	0.826576	0.999999
pregnenolone	BRD-K43880410	0.827081	0.999999
formestane	BRD-A42153648	0.828005	0.999999
flavoxate	BRD-K47639036	0.830605	0.999999
testosterone	BRD-K84036904	0.831184	0.999999
paroxetine	BRD-A62326914	0.831601	0.999999
physostigmine	BRD-A37052580	0.832184	0.999999
axitinib	BRD-K29905972	0.832849	0.999999
mupirocin	BRD-K15262564	0.834011	0.999999
naloxone	BRD-A41833852	0.834591	0.999999
azacitidine	BRD-A11263757	0.834839	0.999999
neomycin	BRD-K71013094	0.837974	0.999999
zileuton	BRD-A56359832	0.838583	0.999999
cyclopentolate	BRD-A77291778	0.839242	0.999999
guaifenesin	BRD-A90515964	0.839843	0.999999
dioxybenzone	BRD-K22193694	0.84095	0.999999
sulfamerazine	BRD-K93524252	0.841821	0.999999
tofacitinib	BRD-K31283835	0.843123	0.999999
oxprenolol	BRD-A43671941	0.843763	0.999999
isosorbide	BRD-K82225283	0.848533	0.999999
methenamine	BRD-K30114692	0.849335	0.999999
aliskiren	BRD-K30020243	0.850984	0.999999
linezolid	BRD-K66876909	0.852074	0.999999
levobunolol	BRD-K73323637	0.853557	0.999999
pimozide	BRD-K01292756	0.854501	0.999999
budesonide	BRD-A34299591	0.855085	0.999999
rescinnamine	BRD-K52930707	0.855533	0.999999
warfarin	BRD-A24514565	0.856277	0.999999
tamoxifen	BRD-K93754473	0.85686	0.999999
clotrimazole	BRD-K15916496	0.856923	0.999999
vecuronium	BRD-K61341215	0.857264	0.999999
rifabutin	BRD-K30563334	0.859533	0.999999
balsalazide	BRD-K41410256	0.859611	0.999999
azlocillin	BRD-K73437736	0.859923	0.999999
cyclobenzaprine	BRD-K42348709	0.860391	0.999999
sulindac	BRD-A03427350	0.860546	0.999999
lapatinib	BRD-K19687926	0.860743	0.999999
ciclopirox	BRD-K13044802	0.861013	0.999999
argatroban	BRD-A48261811	0.861835	0.999999
dexamethasone	BRD-K00835182	0.863954	0.999999
fenofibrate	BRD-K50388907	0.864784	0.999999
monobenzone	BRD-K54262262	0.865339	0.999999
proguanil	BRD-K28183345	0.866033	0.999999
fluticasone	BRD-A59943784	0.866412	0.999999
ritodrine	BRD-K51465424	0.867177	0.999999
etomidate	BRD-A54880345	0.867451	0.999999
medrysone	BRD-A20126139	0.867787	0.999999
doxapram	BRD-A46179541	0.869157	0.999999
spironolactone	BRD-K67919934	0.870067	0.999999
hydrocortisone	BRD-K73978287	0.871729	0.999999
nimodipine	BRD-A24891640	0.873383	0.999999
amcinonide	BRD-A36010170	0.874277	0.999999
chlortetracycline	BRD-A41555725	0.87458	0.999999
losartan	BRD-K76205745	0.874878	0.999999
zonisamide	BRD-K48300629	0.875228	0.999999
betahistine	BRD-K91315211	0.875703	0.999999
tolterodine	BRD-K54316499	0.877406	0.999999
risperidone	BRD-K53857191	0.877667	0.999999
metaraminol	BRD-K96253961	0.879031	0.999999
lapatinib	BRD-M07438658	0.879251	0.999999
benfotiamine	BRD-K02571615	0.879325	0.999999
repaglinide	BRD-K82846253	0.880685	0.999999
lynestrenol	BRD-K79224779	0.881524	0.999999
cefepime	BRD-K58662656	0.881743	0.999999
deferiprone	BRD-K06878038	0.881962	0.999999
levonorgestrel	BRD-K35189033	0.883602	0.999999
perhexiline	BRD-A19633847	0.883962	0.999999
doxylamine	BRD-A44008656	0.885756	0.999999
methyldopa	BRD-K48578705	0.888381	0.999999
resorcinol	BRD-K85603128	0.888705	0.999999
ticlopidine	BRD-K00603606	0.888785	0.999999
gemcitabine	BRD-K15108141	0.889673	0.999999
probenecid	BRD-K95237249	0.892331	0.999999
propranolol	BRD-A10070317	0.893397	0.999999
pivmecillinam	BRD-K67100011	0.894003	0.999999
edrophonium	BRD-K81128206	0.894761	0.999999
danazol	BRD-A92537424	0.896103	0.999999
fomepizole	BRD-K56810756	0.897631	0.999999
vemurafenib	BRD-K56343971	0.898883	0.999999
ampicillin	BRD-A16754160	0.898935	0.999999
thiotepa	BRD-K09631521	0.899138	0.999999
ethotoin	BRD-A30205217	0.900696	0.999999
clofarabine	BRD-A82371568	0.901048	0.999999
polydatin	BRD-K43236057	0.901252	0.999999
pregnenolone	BRD-K35862502	0.901658	0.999999
phenytoin	BRD-K55930204	0.902199	0.999999
acemetacin	BRD-K67563174	0.902873	0.999999
vidarabine	BRD-K72093121	0.905783	0.999999
ethionamide	BRD-K51207550	0.906083	0.999999
alitretinoin	BRD-K35483542	0.907888	0.999999
phenindione	BRD-K70592963	0.908328	0.999999
dexamethasone	BRD-A69951442	0.90846	0.999999
oxybutynin	BRD-A65013509	0.908722	0.999999
fenbufen	BRD-K12513978	0.909652	0.999999
triamterene	BRD-K92049597	0.909717	0.999999
betamethasone	BRD-A02180903	0.910368	0.999999
prednisolone	BRD-K70504303	0.910941	0.999999
chloramphenicol	BRD-K08111712	0.91146	0.999999
dexamethasone	BRD-K30207000	0.912429	0.999999
triamcinolone	BRD-K77554836	0.912751	0.999999
trametinib	BRD-K12343256	0.913316	0.999999
naftifine	BRD-K74141488	0.91365	0.999999
riluzole	BRD-K21283037	0.914193	0.999999
rifapentine	BRD-K55889443	0.914799	0.999999
bethanechol	BRD-A99833829	0.915749	0.999999
neostigmine	BRD-K18922609	0.916069	0.999999
mephentermine	BRD-K18194590	0.91639	0.999999
flucloxacillin	BRD-A60052764	0.917582	0.999999
menadione	BRD-K78126613	0.918695	0.999999
oxetacaine	BRD-K56940463	0.918958	0.999999
rifampicin	BRD-A83892713	0.919083	0.999999
procyclidine	BRD-A31800922	0.920792	0.999999
sulfabenzamide	BRD-K59983611	0.920819	0.999999
miglitol	BRD-K44779798	0.921533	0.999999
dopamine	BRD-K43887077	0.923307	0.999999
tetrabenazine	BRD-K95739795	0.925508	0.999999
treprostinil	BRD-A67438293	0.925808	0.999999
pyrimethamine	BRD-K88429204	0.925992	0.999999
tolcapone	BRD-K10852020	0.926048	0.999999
mitoxantrone	BRD-K21680192	0.926258	0.999999
toremifene	BRD-K51350053	0.926469	0.999999
trimethadione	BRD-K16606819	0.926824	0.999999
sulfadiazine	BRD-K32273377	0.927063	0.999999
atovaquone	BRD-A38161572	0.927775	0.999999
butalbital	BRD-K71350836	0.929074	0.999999
valsartan	BRD-A14792000	0.930246	0.999999
zaleplon	BRD-K92657060	0.93077	0.999999
nitrofural	BRD-K79092138	0.931119	0.999999
ranolazine	BRD-A97674275	0.931302	0.999999
cerivastatin	BRD-K81169441	0.93216	0.999999
dexrazoxane	BRD-K07265709	0.93239	0.999999
hesperidin	BRD-K38903228	0.933423	0.999999
zuclopenthixol	BRD-K28761384	0.934562	0.999999
pentoxifylline	BRD-K57569181	0.93466	0.999999
crizotinib	BRD-K78431006	0.934956	0.999999
medrysone	BRD-K13688115	0.935241	0.999999
esculin	BRD-A99411506	0.935354	0.999999
pentolinium	BRD-K44942604	0.935579	0.999999
dosulepin	BRD-K54759182	0.935692	0.999999
rosuvastatin	BRD-K82941592	0.937088	0.999999
prednisolone	BRD-A27887842	0.937633	0.999999
acetylcysteine	BRD-K59058747	0.938537	0.999999
prednisone	BRD-K82624463	0.938699	0.999999
verapamil	BRD-A09533288	0.939317	0.999999
cefadroxil	BRD-K63242551	0.939905	0.999999
nomegestrol	BRD-K71552035	0.940993	0.999999
parthenolide	BRD-K98548675	0.942383	0.999999
zidovudine	BRD-K72903603	0.94264	0.999999
calcitriol	BRD-K27316855	0.942867	0.999999
duloxetine	BRD-K71103788	0.943424	0.999999
butenafine	BRD-K90630139	0.943672	0.999999
gemfibrozil	BRD-K11129031	0.945287	0.999999
nalbuphine	BRD-A92651262	0.945982	0.999999
phenformin	BRD-K11399644	0.946143	0.999999
fulvestrant	BRD-A83237092	0.946699	0.999999
losartan	BRD-K66198023	0.947121	0.999999
fluconazole	BRD-K05977355	0.947276	0.999999
cefuroxime	BRD-K37187815	0.947737	0.999999
mesalazine	BRD-K28849549	0.947893	0.999999
atorvastatin	BRD-A82307304	0.948044	0.999999
nitrazepam	BRD-K57930253	0.948249	0.999999
zolpidem	BRD-K44876623	0.949474	0.999999
enalapril	BRD-K57545991	0.950111	0.999999
zimelidine	BRD-K94173644	0.951068	0.999999
artesunate	BRD-K79759031	0.951663	0.999999
perindopril	BRD-K92731339	0.952574	0.999999
celecoxib	BRD-K02637541	0.952728	0.999999
galantamine	BRD-A49148672	0.953184	0.999999
goserelin	BRD-A62434282	0.95333	0.999999
diphenylpyraline	BRD-K22936972	0.953815	0.999999
mexiletine	BRD-A64092382	0.954021	0.999999
memantine	BRD-A79803969	0.954354	0.999999
raltegravir	BRD-K05658747	0.954394	0.999999
meropenem	BRD-K01612348	0.954456	0.999999
fursultiamine	BRD-A71157293	0.954778	0.999999
rutin	BRD-K20482099	0.954782	0.999999
ipratropium	BRD-A37432947	0.955113	0.999999
terfenadine	BRD-A06352418	0.955536	0.999999
voriconazole	BRD-K06557128	0.956108	0.999999
dacomitinib	BRD-K57169635	0.956336	0.999999
sotalol	BRD-A33168282	0.9567	0.999999
bortezomib	BRD-K50691590	0.95702	0.999999
exemestane	BRD-K33425534	0.957332	0.999999
nifedipine	BRD-K96354014	0.958207	0.999999
tretinoin	BRD-K64634304	0.959066	0.999999
methocarbamol	BRD-A31521121	0.959391	0.999999
alclometasone	BRD-A90131694	0.960002	0.999999
fenoldopam	BRD-A50684349	0.960161	0.999999
iohexol	BRD-A60217728	0.960538	0.999999
cytarabine	BRD-K33106058	0.962305	0.999999
rabeprazole	BRD-A39390670	0.96354	0.999999
doxorubicin	BRD-A52530684	0.964676	0.999999
phensuximide	BRD-A18043272	0.965834	0.999999
rizatriptan	BRD-K75699339	0.966195	0.999999
nizatidine	BRD-K92193792	0.96643	0.999999
ephedrine	BRD-A98431941	0.966472	0.999999
methysergide	BRD-K35941380	0.966596	0.999999
aminophylline	BRD-M53001068	0.967135	0.999999
pazopanib	BRD-K74514084	0.967447	0.999999
chlorprothixene	BRD-K81091703	0.968118	0.999999
oxcarbazepine	BRD-K04196797	0.968286	0.999999
alclometasone	BRD-A63934767	0.969206	0.999999
guanadrel	BRD-M34926192	0.969286	0.999999
chloroquine	BRD-A91699651	0.969778	0.999999
cinnarizine	BRD-K74927006	0.970317	0.999999
deflazacort	BRD-K96006502	0.970864	0.999999
cyclizine	BRD-K79501723	0.971059	0.999999
rimantadine	BRD-A84282119	0.97263	0.999999
metyrapone	BRD-K46862739	0.97269	0.999999
ziprasidone	BRD-K29582115	0.972781	0.999999
ampicillin	BRD-K68432770	0.972856	0.999999
noscapine	BRD-K66043364	0.973119	0.999999
enoxacin	BRD-K78113049	0.97353	0.999999
dantron	BRD-K10065684	0.974048	0.999999
ketoconazole	BRD-A76019558	0.974925	0.999999
pravastatin	BRD-A11170096	0.975142	0.999999
propranolol	BRD-K13994703	0.975287	0.999999
acetylcholine	BRD-K82381502	0.97543	0.999999
tretinoin	BRD-K71879491	0.975536	0.999999
doxorubicin	BRD-K92093830	0.976326	0.999999
artesunate	BRD-A47829399	0.976753	0.999999
diltiazem	BRD-K81029756	0.976846	0.999999
diphenoxylate	BRD-K41903098	0.977124	0.999999
prednisone	BRD-A62525898	0.978738	0.999999
saquinavir	BRD-K09963420	0.979325	0.999999
cefoxitin	BRD-K70976396	0.979882	0.999999
sulpiride	BRD-A55272860	0.980078	0.999999
raloxifene	BRD-K63828191	0.980743	0.999999
palbociclib	BRD-K51313569	0.980945	0.999999
nicotine	BRD-K05395900	0.981041	0.999999
dimenhydrinate	BRD-M98649031	0.981103	0.999999
ketorolac	BRD-A40639672	0.981143	0.999999
cefotetan	BRD-K91289464	0.981792	0.999999
ouabain	BRD-K35708212	0.982101	0.999999
remoxipride	BRD-K54094468	0.98221	0.999999
clindamycin	BRD-A23034328	0.982591	0.999999
toremifene	BRD-K67174588	0.984498	0.999999
ibutilide	BRD-M56587789	0.984768	0.999999
diosmin	BRD-K94436377	0.984882	0.999999
fosinopril	BRD-A51382177	0.984938	0.999999
rifampicin	BRD-K99912150	0.98561	0.999999
felodipine	BRD-A30815329	0.985908	0.999999
pyrantel	BRD-K63072637	0.986321	0.999999
lamotrigine	BRD-K93460210	0.986331	0.999999
atovaquone	BRD-A84493640	0.986375	0.999999
trimethoprim	BRD-K07208025	0.987067	0.999999
hydroflumethiazide	BRD-K36862742	0.98727	0.999999
aceclidine	BRD-A80567352	0.988047	0.999999
estradiol	BRD-A23226398	0.988646	0.999999
dihydroergotamine	BRD-K72166146	0.988682	0.999999
metixene	BRD-A33711280	0.988842	0.999999
nizatidine	BRD-K73589491	0.988911	0.999999
enalaprilat	BRD-K99447003	0.98894	0.999999
olaparib	BRD-K02113016	0.989099	0.999999
olmesartan	BRD-K83144676	0.989799	0.999999
felbamate	BRD-K99107520	0.989986	0.999999
betazole	BRD-K20075662	0.990124	0.999999
piretanide	BRD-K87990216	0.990247	0.999999
chlorcyclizine	BRD-A57133233	0.990307	0.999999
floxuridine	BRD-A80638690	0.990352	0.999999
griseofulvin	BRD-K08273968	0.990773	0.999999
metergoline	BRD-A30435184	0.990935	0.999999
glipizide	BRD-K12219985	0.991169	0.999999
nitrendipine	BRD-A12560204	0.991712	0.999999
buspirone	BRD-K93461745	0.991861	0.999999
naltrexone	BRD-A66559694	0.992068	0.999999
pseudoephedrine	BRD-K84175871	0.992088	0.999999
acipimox	BRD-K63736853	0.992293	0.999999
melatonin	BRD-K97530723	0.992305	0.999999
sitagliptin	BRD-K19416115	0.992374	0.999999
anastrozole	BRD-K52172416	0.992382	0.999999
nifedipine	BRD-A30977374	0.992414	0.999999
dyclonine	BRD-K72259270	0.992495	0.999999
valaciclovir	BRD-K46435977	0.992496	0.999999
nitrofural	BRD-K53815609	0.993086	0.999999
molsidomine	BRD-K35531059	0.993217	0.999999
ibuprofen	BRD-A17655518	0.993338	0.999999
alimemazine	BRD-M58473998	0.993354	0.999999
acetohexamide	BRD-K52960356	0.993837	0.999999
pergolide	BRD-K60770992	0.99391	0.999999
doxycycline	BRD-A88774919	0.993946	0.999999
chlorothiazide	BRD-K88682005	0.994161	0.999999
diclofenac	BRD-K08252256	0.994634	0.999999
parthenolide	BRD-A66395008	0.994816	0.999999
naphazoline	BRD-K77641333	0.994979	0.999999
clenbuterol	BRD-A75726477	0.995047	0.999999
dexamethasone	BRD-K47635719	0.9955	0.999999
flupentixol	BRD-K70487031	0.995892	0.999999
acitretin	BRD-K62012036	0.995921	0.999999
naproxen	BRD-K33299843	0.996439	0.999999
acitretin	BRD-K90699611	0.996549	0.999999
metoclopramide	BRD-K75641298	0.997146	0.999999
moxisylyte	BRD-K81144366	0.997174	0.999999
lisuride	BRD-K88871508	0.997345	0.999999
lidoflazine	BRD-K62996583	0.997681	0.999999
metolazone	BRD-A61793559	0.997702	0.999999
capsaicin	BRD-K50590187	0.998159	0.999999
emedastine	BRD-K15010214	0.99859	0.999999
teicoplanin	BRD-U97083655	0.998659	0.999999
budesonide	BRD-A82238138	0.99871	0.999999
trihexyphenidyl	BRD-A48180038	0.998979	0.999999
auranofin	BRD-A79465854	0.998997	0.999999
hydroxyzine	BRD-A62428732	0.999008	0.999999
cefixime	BRD-K54283240	0.999095	0.999999
promazine	BRD-K06980535	0.999145	0.999999
cefmetazole	BRD-K48470486	0.99915	0.999999
vorinostat	BRD-K81418486	0.999277	0.999999
nicorandil	BRD-K97752965	0.999526	0.999999
tranylcypromine	BRD-A43974575	0.999579	0.999999
homatropine	BRD-A74975734	0.999784	0.999999
dexbrompheniramine	BRD-K22947005	0.999869	0.999999
bufexamac	BRD-K36660044	0.99989	0.999999
amisulpride	BRD-A60197193	0.999914	0.999999
carbidopa	BRD-K78712176	0.999925	0.999999
quinapril	BRD-K72222507	0.999949	0.999999
propylthiouracil	BRD-K48168960	0.999969	0.999999
noscapine	BRD-K89237706	0.999976	0.999999
dyphylline	BRD-A00827783	0.99998	0.999999
apomorphine	BRD-M73371355	0.999992	0.999999
flucytosine	BRD-K82143716	0.999999	0.999999

## Sheet: C4
Drug.name	Drug.id	P.value	FDR
crizotinib	BRD-K78431006	5.86814e-07	0.000775768
neratinib	BRD-K85606544	2.29205e-05	0.0151504
pazopanib	BRD-K74514084	8.58919e-05	0.0378497
fulvestrant	BRD-A90490067	0.000133467	0.0441108
artesunate	BRD-A47829399	0.000520003	0.130503
mebendazole	BRD-K77987382	0.000592297	0.130503
enalapril	BRD-K57545991	0.00134665	0.254324
auranofin	BRD-A79465854	0.00278155	0.459651
colchicine	BRD-K00259736	0.00392658	0.534685
fostamatinib	BRD-K20285085	0.00442901	0.534685
pentoxyverine	BRD-K06181161	0.00456461	0.534685
cladribine	BRD-K93034159	0.00506125	0.534685
oxcarbazepine	BRD-K04196797	0.00525787	0.534685
melatonin	BRD-K97530723	0.00953397	0.90028
tretinoin	BRD-K71879491	0.0111132	0.971079
chloroquine	BRD-A91699651	0.0141225	0.971079
betamethasone	BRD-A02180903	0.0159048	0.971079
menadione	BRD-K78126613	0.0206757	0.971079
ambroxol	BRD-K56558538	0.0214919	0.971079
fluphenazine	BRD-K55127134	0.0224289	0.971079
thioridazine	BRD-A84481105	0.0225344	0.971079
flunarizine	BRD-K29582677	0.025468	0.971079
guanfacine	BRD-K32830106	0.0265469	0.971079
promethazine	BRD-A46335897	0.0268939	0.971079
bendroflumethiazide	BRD-A80017228	0.0276272	0.971079
dienestrol	BRD-K95309561	0.0279559	0.971079
physostigmine	BRD-A37052580	0.0296318	0.971079
felodipine	BRD-A30815329	0.030139	0.971079
guanadrel	BRD-M34926192	0.031414	0.971079
tranylcypromine	BRD-K88809146	0.0317152	0.971079
mizolastine	BRD-K21884483	0.0320188	0.971079
medrysone	BRD-A20126139	0.0331726	0.971079
aliskiren	BRD-K30020243	0.0332816	0.971079
triamterene	BRD-K92049597	0.033551	0.971079
lansoprazole	BRD-A49172652	0.0337347	0.971079
nomifensine	BRD-A29644307	0.0339402	0.971079
metyrapone	BRD-K46862739	0.0351001	0.971079
oxybuprocaine	BRD-K04185004	0.0351425	0.971079
homatropine	BRD-A39671870	0.0355262	0.971079
alverine	BRD-K89055274	0.0358272	0.971079
levocetirizine	BRD-K27184429	0.0363211	0.971079
vandetanib	BRD-K77625799	0.036361	0.971079
toremifene	BRD-K51350053	0.0366552	0.971079
zidovudine	BRD-K72903603	0.0366989	0.971079
chlormezanone	BRD-A20348246	0.0417949	0.971079
rimexolone	BRD-K31627533	0.0422838	0.971079
sitagliptin	BRD-K19416115	0.0439605	0.971079
benzydamine	BRD-K28542495	0.0446172	0.971079
etodolac	BRD-A74667430	0.0454872	0.971079
acitretin	BRD-K62012036	0.0460308	0.971079
exemestane	BRD-A73741725	0.0477034	0.971079
trihexyphenidyl	BRD-A48180038	0.0484176	0.971079
ciprofibrate	BRD-A49358627	0.0484864	0.971079
raloxifene	BRD-K63828191	0.0487532	0.971079
naproxen	BRD-K33299843	0.0496492	0.971079
zuclopenthixol	BRD-K28761384	0.0509478	0.971079
fluspirilene	BRD-K77947974	0.0511509	0.971079
troleandomycin	BRD-K38310698	0.0521072	0.971079
meropenem	BRD-K01612348	0.0526801	0.971079
docetaxel	BRD-K42125900	0.0527372	0.971079
pregnenolone	BRD-K35862502	0.0529063	0.971079
rivastigmine	BRD-K10706131	0.0532458	0.971079
nilutamide	BRD-K23566484	0.0533397	0.971079
parthenolide	BRD-K98548675	0.0537127	0.971079
zuclopenthixol	BRD-K00198051	0.0548396	0.971079
etoposide	BRD-K37798499	0.0552354	0.971079
aztreonam	BRD-K12437696	0.0562052	0.971079
chlorthalidone	BRD-A26384407	0.0567354	0.971079
dexamethasone	BRD-A10188456	0.0578163	0.971079
hydralazine	BRD-A77722753	0.0578261	0.971079
ranitidine	BRD-K30816563	0.0584664	0.971079
tyloxapol	BRD-K46156294	0.0591134	0.971079
noscapine	BRD-A51393488	0.0593457	0.971079
phenytoin	BRD-K55930204	0.0594388	0.971079
butenafine	BRD-K90630139	0.0594854	0.971079
trifluridine	BRD-K03243820	0.0604713	0.971079
iopamidol	BRD-K75868704	0.0623379	0.971079
probenecid	BRD-K95237249	0.0625048	0.971079
pravastatin	BRD-A11170096	0.0630193	0.971079
pentolinium	BRD-K44942604	0.0643011	0.971079
meticrane	BRD-K58265391	0.0648998	0.971079
benserazide	BRD-A61194565	0.0650001	0.971079
olmesartan	BRD-K83144676	0.0650502	0.971079
nevirapine	BRD-K15502390	0.0652113	0.971079
perhexiline	BRD-A19633847	0.0673994	0.971079
entecavir	BRD-K08206212	0.0677026	0.971079
tranylcypromine	BRD-A43974575	0.0686934	0.971079
ciprofloxacin	BRD-K04804440	0.0687984	0.971079
gliquidone	BRD-K80396088	0.0689213	0.971079
estriol	BRD-K17016787	0.0689279	0.971079
sulfamerazine	BRD-K93524252	0.0691668	0.971079
lynestrenol	BRD-K79224779	0.0701216	0.971079
demeclocycline	BRD-A72130500	0.0709793	0.971079
triflusal	BRD-K71696703	0.0728302	0.971079
naltrexone	BRD-A66559694	0.0729749	0.971079
lofexidine	BRD-A02990301	0.0740739	0.971079
triamcinolone	BRD-K53790871	0.07416	0.971079
linezolid	BRD-K66876909	0.076407	0.971079
zafirlukast	BRD-K71289571	0.0771362	0.971079
ritodrine	BRD-A59174698	0.0777444	0.971079
vinorelbine	BRD-M30523314	0.0780347	0.971079
nizatidine	BRD-K92193792	0.0798543	0.971079
fenbufen	BRD-K12513978	0.080682	0.971079
olanzapine	BRD-K18895904	0.0809211	0.971079
olaparib	BRD-K02113016	0.081814	0.971079
pinacidil	BRD-A43882281	0.0823925	0.971079
mepivacaine	BRD-A03216249	0.0828014	0.971079
pyridoxine	BRD-K14349461	0.0832888	0.971079
chlorcyclizine	BRD-A57133233	0.0833501	0.971079
pinacidil	BRD-A22897758	0.0845835	0.971079
naphazoline	BRD-K77641333	0.0850024	0.971079
amcinonide	BRD-A36010170	0.0850098	0.971079
zaleplon	BRD-K92657060	0.0855806	0.971079
ketoconazole	BRD-K29113274	0.0862086	0.971079
moexipril	BRD-K34441861	0.086967	0.971079
pyrimethamine	BRD-K88429204	0.0872078	0.971079
nitazoxanide	BRD-K96471533	0.087221	0.971079
riluzole	BRD-K21283037	0.0872996	0.971079
ethambutol	BRD-A74500471	0.0874118	0.971079
gestrinone	BRD-K59850506	0.0894685	0.984961
metixene	BRD-A33711280	0.091232	0.984961
safinamide	BRD-K84639753	0.0914972	0.984961
mexiletine	BRD-A64092382	0.0916416	0.984961
cefotaxime	BRD-K76018977	0.0924919	0.98536
chloramphenicol	BRD-A51182606	0.0932267	0.98536
mefloquine	BRD-K40645748	0.0949818	0.98536
vardenafil	BRD-K13926615	0.0955257	0.98536
ataluren	BRD-K94830329	0.0957322	0.98536
rosuvastatin	BRD-K82941592	0.0961509	0.98536
trametinib	BRD-K12343256	0.0983832	0.994481
dipyridamole	BRD-K86301799	0.100407	0.994481
propofol	BRD-K82255054	0.10126	0.994481
chlorothiazide	BRD-K88682005	0.101402	0.994481
prednisolone	BRD-A27887842	0.102357	0.994481
alclometasone	BRD-A63934767	0.10248	0.994481
dopamine	BRD-K43887077	0.10294	0.994481
isosorbide	BRD-K82225283	0.103059	0.994481
bretylium	BRD-K49669424	0.104297	0.996829
medrysone	BRD-K13688115	0.10481	0.996829
alosetron	BRD-K46742498	0.107256	1
phylloquinone	BRD-A55815733	0.108307	1
danazol	BRD-K21401044	0.108609	1
rucaparib	BRD-K88560311	0.110288	1
vemurafenib	BRD-K56343971	0.112122	1
lapatinib	BRD-M07438658	0.112513	1
toremifene	BRD-K63460351	0.112824	1
sorafenib	BRD-K23984367	0.112993	1
aminoglutethimide	BRD-A25234499	0.113293	1
doxepin	BRD-K36616567	0.114379	1
cefotetan	BRD-K91289464	0.115255	1
paroxetine	BRD-A62326914	0.11845	1
ondansetron	BRD-A19736161	0.118637	1
fursultiamine	BRD-A71157293	0.120073	1
dobutamine	BRD-A78322124	0.121328	1
ibutilide	BRD-M56587789	0.121878	1
clomifene	BRD-K29950728	0.123467	1
saquinavir	BRD-K09963420	0.1237	1
sertaconazole	BRD-A95939040	0.12548	1
estradiol	BRD-A23226398	0.128358	1
parthenolide	BRD-K81651477	0.128444	1
cinacalcet	BRD-K73838513	0.129133	1
voriconazole	BRD-K46212057	0.130084	1
niclosamide	BRD-K35960502	0.130476	1
piperacillin	BRD-K39397585	0.130866	1
ranitidine	BRD-K14204120	0.132264	1
ciclopirox	BRD-K13044802	0.133763	1
diflorasone	BRD-K17041687	0.134206	1
terfenadine	BRD-A06352418	0.134777	1
vinblastine	BRD-A55594068	0.135123	1
lovastatin	BRD-K09416995	0.135272	1
aprepitant	BRD-K17306061	0.135632	1
vecuronium	BRD-K61341215	0.135721	1
midodrine	BRD-A79981887	0.136455	1
rutin	BRD-K20482099	0.136475	1
oxymetazoline	BRD-K16195444	0.137701	1
ergometrine	BRD-A73581086	0.138881	1
esomeprazole	BRD-A56892734	0.138972	1
tetracaine	BRD-K45071273	0.140987	1
pizotifen	BRD-K75958195	0.142263	1
verapamil	BRD-A09533288	0.142481	1
ketoprofen	BRD-A97739905	0.142779	1
cyanocobalamin	BRD-A31836915	0.144144	1
clofarabine	BRD-A82371568	0.144613	1
iopromide	BRD-A72075775	0.145271	1
yohimbine	BRD-K99712306	0.146025	1
atorvastatin	BRD-U88459701	0.146688	1
methysergide	BRD-K35941380	0.147745	1
clindamycin	BRD-A23034328	0.147829	1
gliclazide	BRD-A61154809	0.151875	1
dexamethasone	BRD-A69951442	0.152265	1
indapamide	BRD-A95869247	0.15272	1
acetylcysteine	BRD-K59058747	0.153741	1
exemestane	BRD-K93923542	0.15383	1
finasteride	BRD-K01095011	0.154943	1
moclobemide	BRD-K07237224	0.155083	1
nizatidine	BRD-K46652470	0.156897	1
iobenguane	BRD-K43860855	0.157613	1
bromocriptine	BRD-A80151636	0.157918	1
molindone	BRD-A65280694	0.160155	1
pseudoephedrine	BRD-K84175871	0.16092	1
parthenolide	BRD-A66395008	0.161835	1
tretinoin	BRD-K64634304	0.161851	1
sulpiride	BRD-A55272860	0.163472	1
fludarabine	BRD-K66788707	0.163806	1
prochlorperazine	BRD-K19352500	0.165095	1
vinorelbine	BRD-K97514127	0.165327	1
tacrolimus	BRD-K08845546	0.166885	1
famotidine	BRD-K00673382	0.167443	1
calcipotriol	BRD-K56429665	0.168554	1
guaiacol	BRD-K96282009	0.168768	1
clobetasol	BRD-K84443303	0.170243	1
atovaquone	BRD-A38161572	0.170349	1
fluorouracil	BRD-K24844714	0.172092	1
dihydroergocristine	BRD-K97440753	0.17226	1
butamben	BRD-K27217864	0.173222	1
budesonide	BRD-A60571864	0.17467	1
methoxsalen	BRD-K63430059	0.175053	1
miglitol	BRD-K44779798	0.175482	1
loteprednol	BRD-K39983086	0.177214	1
ganciclovir	BRD-K22662435	0.178479	1
sulfadiazine	BRD-K32273377	0.179509	1
clozapine	BRD-K37289225	0.179758	1
parthenolide	BRD-K04949373	0.179838	1
vincristine	BRD-A60414806	0.180058	1
molsidomine	BRD-K35531059	0.180342	1
paclitaxel	BRD-A23723433	0.181642	1
fexofenadine	BRD-A73368467	0.182913	1
lenalidomide	BRD-A17883755	0.18517	1
lincomycin	BRD-K49384696	0.185282	1
nabumetone	BRD-K65146499	0.185932	1
anastrozole	BRD-K52172416	0.186171	1
mecamylamine	BRD-A20119038	0.187084	1
rifampicin	BRD-A83892713	0.188557	1
calcipotriol	BRD-K96390176	0.189468	1
alimemazine	BRD-A49225603	0.190268	1
dasatinib	BRD-K49328571	0.191745	1
reboxetine	BRD-A43974499	0.191758	1
homosalate	BRD-A34751532	0.193151	1
dihydroergotamine	BRD-K72166146	0.19369	1
bifonazole	BRD-A94543220	0.19372	1
repaglinide	BRD-K82846253	0.193953	1
paroxetine	BRD-K37991163	0.194851	1
deferiprone	BRD-K06878038	0.195813	1
goserelin	BRD-A62434282	0.196631	1
mafenide	BRD-K30649484	0.198097	1
afatinib	BRD-K66175015	0.199217	1
sulfacetamide	BRD-K21520694	0.200437	1
tioguanine	BRD-K75649340	0.200637	1
phenindione	BRD-K70592963	0.201231	1
terazosin	BRD-A22256192	0.201722	1
nicardipine	BRD-A26711594	0.202514	1
nitrofural	BRD-K79092138	0.20314	1
promazine	BRD-K06980535	0.20369	1
dexamethasone	BRD-K47635719	0.203943	1
moxifloxacin	BRD-K66615216	0.203966	1
nicergoline	BRD-K76810206	0.204286	1
rabeprazole	BRD-A39390670	0.204787	1
rosiglitazone	BRD-A97437073	0.205004	1
bethanechol	BRD-A99833829	0.207437	1
viloxazine	BRD-A59198242	0.208209	1
lenalidomide	BRD-K05926469	0.208574	1
scopolamine	BRD-A14566392	0.209673	1
doconexent	BRD-K39965020	0.210775	1
simvastatin	BRD-K22134346	0.211354	1
tamoxifen	BRD-K93754473	0.211514	1
sildenafil	BRD-K79759585	0.211548	1
carbamazepine	BRD-K71799949	0.214073	1
aripiprazole	BRD-K70358946	0.220364	1
pergolide	BRD-K60770992	0.221708	1
tamoxifen	BRD-K04210847	0.222908	1
zileuton	BRD-A56359832	0.223009	1
balsalazide	BRD-K41410256	0.223801	1
minaprine	BRD-K02867583	0.224142	1
mebeverine	BRD-A09467419	0.224452	1
ketoconazole	BRD-A76019558	0.228044	1
prednicarbate	BRD-K46137903	0.231951	1
propoxycaine	BRD-K18250272	0.233262	1
griseofulvin	BRD-K08273968	0.233913	1
propranolol	BRD-K13994703	0.235234	1
chlorpromazine	BRD-K89997465	0.236271	1
chlortetracycline	BRD-A41555725	0.237884	1
betahistine	BRD-K91315211	0.238172	1
efavirenz	BRD-K40758068	0.238595	1
sunitinib	BRD-M64432851	0.240286	1
ifosfamide	BRD-A67097164	0.241628	1
methocarbamol	BRD-A31521121	0.24229	1
mercaptopurine	BRD-K91601245	0.243244	1
sulfaphenazole	BRD-K10671814	0.244867	1
danazol	BRD-A92537424	0.24517	1
lamivudine	BRD-K02992638	0.245665	1
tamoxifen	BRD-K43744935	0.245925	1
alimemazine	BRD-M58473998	0.247178	1
noscapine	BRD-K89237706	0.247587	1
levothyroxine	BRD-K30685142	0.24827	1
oxolamine	BRD-K42596464	0.249366	1
raltitrexed	BRD-K89839824	0.249692	1
gabapentin	BRD-K62737565	0.249777	1
oxandrolone	BRD-K43544024	0.25019	1
nalbuphine	BRD-A16934955	0.250327	1
pargyline	BRD-K83597974	0.250664	1
exemestane	BRD-K33425534	0.252256	1
methyldopa	BRD-K48578705	0.254195	1
fluorometholone	BRD-K13027675	0.255586	1
clenbuterol	BRD-A75726477	0.256981	1
diclofenamide	BRD-K71499074	0.257831	1
fluvastatin	BRD-K39716612	0.258101	1
orciprenaline	BRD-A07780951	0.258475	1
sulfathiazole	BRD-K14705039	0.258522	1
fulvestrant	BRD-A17828570	0.258943	1
procyclidine	BRD-A31800922	0.25922	1
articaine	BRD-A70514680	0.259618	1
cyclopenthiazide	BRD-A41250306	0.260066	1
roxithromycin	BRD-K14036801	0.260491	1
flavoxate	BRD-K47639036	0.260863	1
clobetasol	BRD-K10799896	0.261196	1
cyclophosphamide	BRD-A09722536	0.262696	1
prilocaine	BRD-A53952395	0.265328	1
nortriptyline	BRD-K91263825	0.265428	1
dapsone	BRD-K62363391	0.267755	1
sulfabenzamide	BRD-K59983611	0.26803	1
isoxsuprine	BRD-A74269027	0.271319	1
nimesulide	BRD-K76775527	0.271371	1
homatropine	BRD-A74975734	0.274245	1
pyrazinamide	BRD-K28667793	0.274398	1
fludrocortisone	BRD-A56470328	0.274973	1
celiprolol	BRD-A95602221	0.277166	1
gemfibrozil	BRD-K11129031	0.279255	1
raltegravir	BRD-K05658747	0.279663	1
sertindole	BRD-K69116396	0.279958	1
loperamide	BRD-K61250553	0.282582	1
monobenzone	BRD-K54262262	0.283806	1
acarbose	BRD-A16444946	0.284392	1
doxepin	BRD-K54462405	0.285288	1
ipratropium	BRD-A37432947	0.290542	1
tropisetron	BRD-A79226577	0.291175	1
allopurinol	BRD-K86307448	0.292354	1
antazoline	BRD-K99300445	0.293262	1
naproxen	BRD-K59197931	0.293414	1
everolimus	BRD-A25736793	0.294095	1
labetalol	BRD-A07440155	0.294133	1
albendazole	BRD-K79131256	0.294362	1
pemoline	BRD-A80793822	0.295571	1
budesonide	BRD-A34299591	0.297243	1
terbinafine	BRD-K68132782	0.298541	1
calcitriol	BRD-K27316855	0.299354	1
progesterone	BRD-K47244735	0.30013	1
oxprenolol	BRD-A43671941	0.300331	1
sirolimus	BRD-K99369265	0.300437	1
isosorbide	BRD-K31616564	0.301668	1
azacitidine	BRD-A11263757	0.302903	1
carbinoxamine	BRD-A29426959	0.304004	1
pravastatin	BRD-K25841245	0.30445	1
isocarboxazid	BRD-K93332168	0.304478	1
guaifenesin	BRD-A90515964	0.305027	1
enalaprilat	BRD-K99447003	0.30538	1
ruxolitinib	BRD-K53972329	0.307347	1
methimazole	BRD-K54416256	0.309266	1
tegaserod	BRD-K21806131	0.309274	1
benzydamine	BRD-K76133116	0.309743	1
alitretinoin	BRD-K35483542	0.310151	1
vecuronium	BRD-K20168442	0.31037	1
tropisetron	BRD-A83859836	0.310526	1
flucloxacillin	BRD-A60052764	0.311154	1
pravastatin	BRD-K60511616	0.31128	1
diacerein	BRD-K69122748	0.312253	1
secnidazole	BRD-A70083328	0.314767	1
memantine	BRD-K91938660	0.315722	1
pilocarpine	BRD-K85090592	0.317678	1
iloprost	BRD-A45664787	0.3181	1
triflupromazine	BRD-K63675182	0.318644	1
cilastatin	BRD-K85518562	0.318736	1
orciprenaline	BRD-M02190957	0.319213	1
dexrazoxane	BRD-K07265709	0.31985	1
nintedanib	BRD-K49075727	0.320366	1
minoxidil	BRD-K14888893	0.320773	1
ziprasidone	BRD-K29582115	0.320807	1
metoprolol	BRD-A03623303	0.321766	1
practolol	BRD-A41304429	0.323341	1
stiripentol	BRD-A72441487	0.323367	1
bortezomib	BRD-K88510285	0.326085	1
flumazenil	BRD-K98769987	0.3281	1
febuxostat	BRD-K48367671	0.329653	1
iloperidone	BRD-K48722833	0.330464	1
biotin	BRD-K89210380	0.330789	1
yohimbine	BRD-K35586044	0.331601	1
cefoxitin	BRD-K70976396	0.333612	1
sumatriptan	BRD-K50938287	0.333669	1
colistin	BRD-K57773246	0.333881	1
piretanide	BRD-K87990216	0.333958	1
pimozide	BRD-K01292756	0.33533	1
memantine	BRD-A79803969	0.336039	1
digoxin	BRD-K40476324	0.33781	1
resorcinol	BRD-K85603128	0.338101	1
clotrimazole	BRD-K15916496	0.338475	1
pindolol	BRD-A97701745	0.340313	1
procarbazine	BRD-K13032584	0.34069	1
fluticasone	BRD-K11469942	0.342756	1
bithionol	BRD-K39120595	0.342881	1
teicoplanin	BRD-U97083655	0.342921	1
everolimus	BRD-K13514097	0.343749	1
alfacalcidol	BRD-K93433262	0.344081	1
triprolidine	BRD-K56231354	0.344247	1
letrozole	BRD-K88789588	0.345231	1
nelfinavir	BRD-K74117820	0.345243	1
ipratropium	BRD-A05352148	0.345496	1
ceforanide	BRD-K06319591	0.345742	1
ixazomib	BRD-K78659596	0.34627	1
pheniramine	BRD-A23072235	0.34643	1
chlorprothixene	BRD-K81091703	0.34674	1
neomycin	BRD-K71013094	0.34724	1
trimethoprim	BRD-K07208025	0.348074	1
diclofenac	BRD-K08252256	0.34949	1
treprostinil	BRD-A67438293	0.350414	1
flecainide	BRD-A09472452	0.350787	1
sulpiride	BRD-A10715913	0.351251	1
bupivacaine	BRD-A01636364	0.351419	1
zolpidem	BRD-K44876623	0.351748	1
ropinirole	BRD-K15933101	0.352047	1
acipimox	BRD-K63736853	0.35293	1
perindopril	BRD-K92731339	0.353372	1
topiramate	BRD-K29653726	0.354125	1
diethylstilbestrol	BRD-K45330754	0.355341	1
norgestrel	BRD-K74741811	0.356131	1
tripelennamine	BRD-K57033106	0.357647	1
ipratropium	BRD-A07029265	0.360705	1
docetaxel	BRD-K63265447	0.362066	1
mitoxantrone	BRD-K21680192	0.364059	1
loxapine	BRD-K39915878	0.364494	1
eplerenone	BRD-A39969961	0.366336	1
nalbuphine	BRD-A92651262	0.366507	1
isoxicam	BRD-A75552914	0.367399	1
spironolactone	BRD-K67919934	0.368309	1
propantheline	BRD-K90885812	0.368318	1
dexamethasone	BRD-K00835182	0.368996	1
cisplatin	BRD-K01228321	0.37026	1
solifenacin	BRD-A54596827	0.372184	1
reserpine	BRD-K95921201	0.372356	1
etoricoxib	BRD-K54770957	0.372443	1
procaine	BRD-K24616672	0.372529	1
altretamine	BRD-K67043667	0.372717	1
naloxone	BRD-K67511046	0.372787	1
tolazamide	BRD-K32164935	0.373932	1
cyclobenzaprine	BRD-K42348709	0.374085	1
bromocriptine	BRD-K72853990	0.374691	1
flunisolide	BRD-K49577446	0.37509	1
pyrantel	BRD-K63072637	0.376512	1
fluocinonide	BRD-K57886322	0.378251	1
neostigmine	BRD-K18922609	0.378338	1
norepinephrine	BRD-A91555231	0.37886	1
glipizide	BRD-K12219985	0.378898	1
sparfloxacin	BRD-K07612980	0.380168	1
cetirizine	BRD-A42571354	0.380257	1
azithromycin	BRD-K74501079	0.38378	1
flucytosine	BRD-K82143716	0.384648	1
hydrochlorothiazide	BRD-K13078532	0.38498	1
hyoscyamine	BRD-A78303415	0.385243	1
bufexamac	BRD-K36660044	0.386121	1
estrone	BRD-A37959677	0.386737	1
metolazone	BRD-A61793559	0.386965	1
methysergide	BRD-A98725278	0.388321	1
hydrocortisone	BRD-K93568044	0.388498	1
ivermectin	BRD-A48570745	0.388762	1
erythromycin	BRD-A44827100	0.389203	1
levodopa	BRD-K34730807	0.389733	1
tizanidine	BRD-K06335600	0.391188	1
hydralazine	BRD-A37444045	0.391854	1
amsacrine	BRD-K98490050	0.392513	1
danazol	BRD-K48970916	0.39269	1
vincristine	BRD-K82109576	0.395045	1
formoterol	BRD-K54006094	0.39549	1
icosapent	BRD-K47192521	0.396112	1
alprostadil	BRD-K52459643	0.396468	1
bosentan	BRD-K74763371	0.397024	1
lapatinib	BRD-K19687926	0.397405	1
amiodarone	BRD-K87555556	0.39816	1
moxisylyte	BRD-K81144366	0.398338	1
tramadol	BRD-K51033547	0.400213	1
lorazepam	BRD-A11990600	0.402898	1
cloxacillin	BRD-K23933163	0.404782	1
niacin	BRD-K61993165	0.404961	1
noscapine	BRD-K66043364	0.405411	1
tocainide	BRD-A92670106	0.405736	1
noscapine	BRD-K91301684	0.40604	1
buspirone	BRD-K93461745	0.40684	1
scopolamine	BRD-A33973768	0.40703	1
cefixime	BRD-K54283240	0.407841	1
pioglitazone	BRD-A48430263	0.408754	1
omeprazole	BRD-A55962179	0.41016	1
saquinavir	BRD-K70158168	0.410187	1
fenoldopam	BRD-A50684349	0.410345	1
acemetacin	BRD-K67563174	0.410458	1
tacrolimus	BRD-K69608737	0.410838	1
lamotrigine	BRD-K93460210	0.412905	1
xanthinol	BRD-A01826957	0.413717	1
methenamine	BRD-K30114692	0.414352	1
brinzolamide	BRD-K74913225	0.414444	1
regorafenib	BRD-K16730910	0.414763	1
oxymetholone	BRD-A23637604	0.414896	1
terbutaline	BRD-A50157456	0.414987	1
chloramphenicol	BRD-K08111712	0.415441	1
rifampicin	BRD-K99912150	0.417169	1
triamcinolone	BRD-A37780065	0.418262	1
metacycline	BRD-A49035384	0.418353	1
afatinib	BRD-A58767537	0.420635	1
mupirocin	BRD-K15262564	0.421273	1
rifampicin	BRD-K01507359	0.4214	1
stanozolol	BRD-K79199004	0.421456	1
primidone	BRD-K32247306	0.423677	1
diethyltoluamide	BRD-K94080537	0.423835	1
hyoscyamine	BRD-K39330046	0.424843	1
reboxetine	BRD-K32480324	0.425485	1
tolcapone	BRD-K10852020	0.426495	1
quinapril	BRD-K72222507	0.427159	1
idoxuridine	BRD-K76634210	0.428334	1
montelukast	BRD-K99673372	0.429439	1
dorzolamide	BRD-K48617017	0.429715	1
dydrogesterone	BRD-K68620903	0.429808	1
oxytetracycline	BRD-A22740840	0.430084	1
pravastatin	BRD-A71816415	0.430176	1
lymecycline	BRD-A76229785	0.430268	1
betaxolol	BRD-A02759312	0.430562	1
hydrocortisone	BRD-K73978287	0.432853	1
diosmin	BRD-K94436377	0.43424	1
methylergometrine	BRD-A63667919	0.434333	1
nelfinavir	BRD-K60460488	0.435536	1
cefotaxime	BRD-A67981824	0.436741	1
vinblastine	BRD-A22783572	0.437112	1
suprofen	BRD-A34006693	0.440271	1
polydatin	BRD-K43236057	0.441295	1
isoxsuprine	BRD-A16700644	0.441388	1
palbociclib	BRD-K51313569	0.442413	1
imipramine	BRD-K38436528	0.442934	1
amantadine	BRD-K70330367	0.443906	1
voriconazole	BRD-K06557128	0.444468	1
sotalol	BRD-A33168282	0.445036	1
milnacipran	BRD-K02227374	0.445307	1
paclitaxel	BRD-K86858124	0.446148	1
isotretinoin	BRD-K76723084	0.446584	1
lovastatin	BRD-A70155556	0.446803	1
glimepiride	BRD-K34776109	0.447089	1
diphenidol	BRD-K01663662	0.447113	1
iohexol	BRD-A60217728	0.447739	1
selegiline	BRD-K86434416	0.449036	1
dicoumarol	BRD-K82236179	0.45027	1
pirenzepine	BRD-K89375097	0.45056	1
metoclopramide	BRD-K75641298	0.455349	1
digoxin	BRD-A94756469	0.456902	1
bromfenac	BRD-K47679368	0.457045	1
isradipine	BRD-A90799790	0.457416	1
betazole	BRD-K20075662	0.457989	1
clioquinol	BRD-K09255212	0.458284	1
fludarabine	BRD-A31374339	0.458556	1
amifostine	BRD-K73947551	0.458799	1
mepenzolate	BRD-A62421304	0.459879	1
ribavirin	BRD-K60369935	0.460636	1
prednisone	BRD-A62525898	0.461765	1
capecitabine	BRD-K61192372	0.462151	1
alpelisib	BRD-K54997624	0.462644	1
apomorphine	BRD-M73371355	0.463193	1
piroxicam	BRD-A57382968	0.463531	1
dexketoprofen	BRD-K43764301	0.46604	1
rifapentine	BRD-K28346421	0.466135	1
tacrine	BRD-K81473089	0.466257	1
propranolol	BRD-A10070317	0.468703	1
bacitracin	BRD-A23712469	0.468799	1
valdecoxib	BRD-K12994359	0.470093	1
testosterone	BRD-K84036904	0.471276	1
norgestimate	BRD-K22901619	0.471658	1
ethionamide	BRD-K51207550	0.474044	1
cefdinir	BRD-K52735702	0.474331	1
oxaprozin	BRD-K25394294	0.475799	1
mifepristone	BRD-K44094313	0.479981	1
zolmitriptan	BRD-K54314721	0.480441	1
capsaicin	BRD-K50590187	0.480749	1
dantrolene	BRD-K31333309	0.481037	1
diphemanil	BRD-K93441486	0.482071	1
calcifediol	BRD-K77175907	0.482093	1
eprosartan	BRD-K67977190	0.482958	1
pivmecillinam	BRD-K54978501	0.485171	1
mirtazapine	BRD-K83153774	0.485556	1
cilostazol	BRD-K67017579	0.486053	1
cinnarizine	BRD-K74927006	0.487387	1
finasteride	BRD-A83081521	0.487965	1
chlorzoxazone	BRD-K98174813	0.490764	1
dihydroergotamine	BRD-A54845972	0.491537	1
miconazole	BRD-A82396632	0.491634	1
doxylamine	BRD-A44008656	0.492102	1
naftifine	BRD-K74141488	0.492214	1
capsaicin	BRD-K16336526	0.493375	1
nitrendipine	BRD-A12560204	0.493568	1
flupentixol	BRD-K70487031	0.494439	1
ropivacaine	BRD-K50938786	0.495699	1
isometheptene	BRD-M59543297	0.496377	1
acetazolamide	BRD-K43457670	0.497055	1
isoprenaline	BRD-K24473282	0.497152	1
cefadroxil	BRD-K63242551	0.499481	1
docetaxel	BRD-K30618791	0.500161	1
perphenazine	BRD-K10995081	0.500861	1
formestane	BRD-A42153648	0.501035	1
estradiol	BRD-A18917088	0.50199	1
eugenol	BRD-K32977963	0.502105	1
dextromethorphan	BRD-K24053527	0.502863	1
meclizine	BRD-A50311610	0.503041	1
trimetazidine	BRD-K88366685	0.503856	1
alprazolam	BRD-K32398298	0.503953	1
desipramine	BRD-K60762818	0.503981	1
dydrogesterone	BRD-K11439261	0.506583	1
metergoline	BRD-A30435184	0.506681	1
atorvastatin	BRD-A82307304	0.507558	1
hydrocortisone	BRD-A75172220	0.51156	1
entacapone	BRD-K83636919	0.511658	1
triclabendazole	BRD-K81916719	0.511756	1
ranitidine	BRD-K70505054	0.511854	1
emedastine	BRD-K15010214	0.512342	1
pinacidil	BRD-A58207013	0.512831	1
vincristine	BRD-A76528577	0.513765	1
pralidoxime	BRD-K61327230	0.514005	1
sirolimus	BRD-K89626439	0.515571	1
estriol	BRD-A18620900	0.515669	1
ifenprodil	BRD-A24191444	0.515697	1
cinchocaine	BRD-K99121711	0.516158	1
liothyronine	BRD-K89152108	0.516389	1
biperiden	BRD-A36471396	0.517628	1
orlistat	BRD-K63343048	0.517726	1
cephalexin	BRD-K90733503	0.518191	1
phentolamine	BRD-K21317336	0.520472	1
bosutinib	BRD-K99964838	0.521448	1
montelukast	BRD-K69470111	0.521748	1
entacapone	BRD-K92977333	0.522141	1
dimenhydrinate	BRD-M98649031	0.522632	1
fluoxetine	BRD-A31159102	0.52269	1
methoxamine	BRD-A39189014	0.523221	1
viomycin	BRD-K88365400	0.525384	1
tenoxicam	BRD-A22844106	0.525551	1
itraconazole	BRD-A34817987	0.528199	1
benzethonium	BRD-K72723676	0.528631	1
clobetasol	BRD-A26095496	0.52973	1
tolterodine	BRD-K54316499	0.532376	1
pancuronium	BRD-A84134924	0.533757	1
desloratadine	BRD-K82357231	0.533842	1
chlortetracycline	BRD-A39210489	0.534843	1
caffeine	BRD-K02404261	0.535019	1
amlodipine	BRD-A64297288	0.535732	1
amlexanox	BRD-K29530284	0.536324	1
ramipril	BRD-A65739223	0.536719	1
mesoridazine	BRD-A14395271	0.537474	1
pemetrexed	BRD-K55395145	0.537806	1
carvedilol	BRD-A10977446	0.538144	1
xylometazoline	BRD-K08356259	0.538201	1
rilmenidine	BRD-K01638814	0.538893	1
dinoprost	BRD-M90449146	0.539091	1
cefdinir	BRD-K03012696	0.540377	1
ketotifen	BRD-K28936863	0.540998	1
ticarcillin	BRD-A80869209	0.543445	1
pivmecillinam	BRD-K67100011	0.545625	1
dibenzepin	BRD-K79145749	0.545661	1
nomegestrol	BRD-K71552035	0.547011	1
carbidopa	BRD-A69512159	0.548422	1
disopyramide	BRD-A29734509	0.549893	1
pregnenolone	BRD-K43880410	0.550383	1
ramipril	BRD-K89348303	0.550991	1
teniposide	BRD-A35588707	0.551278	1
cefuroxime	BRD-K37187815	0.552964	1
dexamethasone	BRD-A35108200	0.55329	1
rimantadine	BRD-A84282119	0.553461	1
dihydroergocristine	BRD-A44701612	0.55366	1
triamcinolone	BRD-K77554836	0.553759	1
guanabenz	BRD-K67847053	0.553814	1
carprofen	BRD-A17411484	0.554291	1
asenapine	BRD-K57875380	0.556541	1
halofantrine	BRD-A51964809	0.557038	1
verteporfin	BRD-M45964048	0.558271	1
mephenesin	BRD-A55469827	0.560022	1
kinetin	BRD-K65667145	0.562709	1
brompheniramine	BRD-A68723818	0.562716	1
alclometasone	BRD-A90131694	0.563146	1
allantoin	BRD-A96407378	0.563207	1
dyphylline	BRD-A00827783	0.563804	1
rifapentine	BRD-K55889443	0.5649	1
phensuximide	BRD-A18043272	0.565337	1
ivermectin	BRD-K24652731	0.565796	1
naloxone	BRD-A70461345	0.566693	1
valsartan	BRD-K45158365	0.566746	1
abiraterone	BRD-K55301415	0.567291	1
astemizole	BRD-K37249724	0.568886	1
pramipexole	BRD-K06388322	0.56902	1
milrinone	BRD-K67080878	0.569251	1
fomepizole	BRD-K56810756	0.569883	1
diazepam	BRD-K16508793	0.570082	1
cycloserine	BRD-K53226837	0.571179	1
dantron	BRD-K10065684	0.571279	1
amlodipine	BRD-A22032524	0.571509	1
trimethadione	BRD-K16606819	0.571777	1
thiothixene	BRD-K55070890	0.572974	1
pramocaine	BRD-K46523383	0.573174	1
fluvoxamine	BRD-K31534764	0.574371	1
tinidazole	BRD-K89125793	0.574927	1
felbamate	BRD-K99107520	0.576197	1
demeclocycline	BRD-A75368507	0.576268	1
thiotepa	BRD-K09631521	0.576579	1
rimexolone	BRD-K27218697	0.579662	1
zopiclone	BRD-A34309505	0.580861	1
digoxin	BRD-K23478508	0.582459	1
cabozantinib	BRD-K51544265	0.582773	1
clopidogrel	BRD-K27721098	0.586357	1
thalidomide	BRD-A93255169	0.587271	1
ramipril	BRD-K05111602	0.588156	1
erythromycin	BRD-K63550407	0.589795	1
danazol	BRD-A20243730	0.590656	1
oxybenzone	BRD-K59037100	0.591885	1
latanoprost	BRD-K10961822	0.592056	1
tetracycline	BRD-A15493168	0.593856	1
levofloxacin	BRD-K09471561	0.598658	1
pivampicillin	BRD-K69260336	0.599058	1
etomidate	BRD-A54880345	0.600398	1
crotamiton	BRD-K13240564	0.601059	1
leflunomide	BRD-K78692225	0.602214	1
metformin	BRD-K79602928	0.603771	1
etodolac	BRD-K99260425	0.604161	1
tropicamide	BRD-A79672927	0.604916	1
gestrinone	BRD-A94793051	0.605462	1
crotamiton	BRD-K57179821	0.605965	1
cilastatin	BRD-A90311807	0.606362	1
mephentermine	BRD-M61872305	0.607463	1
phentolamine	BRD-K90333595	0.607734	1
cefazolin	BRD-K52237148	0.608164	1
ampicillin	BRD-A16754160	0.608364	1
montelukast	BRD-A31312900	0.609765	1
ofloxacin	BRD-A24228527	0.610918	1
cyclopentolate	BRD-A77291778	0.61331	1
verteporfin	BRD-A35782587	0.613467	1
nifedipine	BRD-A30977374	0.613867	1
cerivastatin	BRD-K81169441	0.616268	1
pefloxacin	BRD-K55034111	0.616791	1
argatroban	BRD-A48261811	0.617286	1
metergoline	BRD-K56699285	0.617569	1
demecarium	BRD-K51471001	0.618769	1
levonorgestrel	BRD-K35189033	0.619196	1
clofibrate	BRD-K45252063	0.619638	1
dexamethasone	BRD-K30207000	0.620669	1
pyrvinium	BRD-M08470251	0.621069	1
temsirolimus	BRD-A62025033	0.622069	1
aminophylline	BRD-M53001068	0.622269	1
oxacillin	BRD-K96786677	0.623369	1
esmolol	BRD-A07395371	0.625136	1
ethosuximide	BRD-A99633051	0.625769	1
phenelzine	BRD-K87024524	0.626867	1
piracetam	BRD-K19456237	0.627268	1
scopolamine	BRD-K89923877	0.628317	1
diltiazem	BRD-A69636825	0.628838	1
cimetidine	BRD-K34157611	0.629188	1
losartan	BRD-K76205745	0.631599	1
nicotine	BRD-K05395900	0.632344	1
triprolidine	BRD-K11742128	0.633063	1
penbutolol	BRD-M30251550	0.633263	1
cefixime	BRD-K71059170	0.634062	1
riboflavin	BRD-K92760278	0.636015	1
atovaquone	BRD-A84493640	0.636258	1
trazodone	BRD-K70778732	0.637289	1
acyclovir	BRD-K32318651	0.637751	1
valsartan	BRD-A14792000	0.638653	1
prednicarbate	BRD-K95391106	0.639152	1
propranolol	BRD-K92830582	0.641347	1
azlocillin	BRD-K73437736	0.641446	1
loracarbef	BRD-K28935038	0.643141	1
fenoterol	BRD-A97104540	0.643268	1
nefazodone	BRD-K90789829	0.644904	1
fluocinonide	BRD-K47036706	0.64653	1
vinorelbine	BRD-K10916986	0.646729	1
axitinib	BRD-K29905972	0.647127	1
rilmenidine	BRD-M62162320	0.648422	1
dacarbazine	BRD-K35520305	0.649318	1
droperidol	BRD-K97158071	0.650955	1
levocabastine	BRD-K33453211	0.652649	1
atenolol	BRD-K44993696	0.653	1
tubocurarine	BRD-K02607075	0.653696	1
rescinnamine	BRD-K52930707	0.65479	1
vorinostat	BRD-K81418486	0.657819	1
paroxetine	BRD-K19277754	0.658168	1
cefmetazole	BRD-K48470486	0.658665	1
hydroxyzine	BRD-A62428732	0.659161	1
fosinopril	BRD-A51382177	0.659856	1
osimertinib	BRD-K42805893	0.660036	1
floxuridine	BRD-K47832606	0.66087	1
vindesine	BRD-K59753975	0.661147	1
dosulepin	BRD-K54759182	0.662436	1
remoxipride	BRD-K54094468	0.662765	1
nateglinide	BRD-K84658672	0.662932	1
nialamide	BRD-K12102668	0.663326	1
escitalopram	BRD-K70301876	0.66336	1
warfarin	BRD-A24514565	0.664829	1
sulindac	BRD-A03427350	0.666599	1
thiothixene	BRD-K97309399	0.667292	1
tolazoline	BRD-K46211610	0.668261	1
fenofibrate	BRD-K50388907	0.66949	1
phentermine	BRD-K96319534	0.670922	1
bicalutamide	BRD-A29485665	0.671175	1
sertraline	BRD-K57174586	0.671349	1
mitotane	BRD-A31204924	0.671665	1
fluconazole	BRD-K05977355	0.671728	1
dyclonine	BRD-K72259270	0.671745	1
pimethixene	BRD-K88090157	0.673524	1
rivaroxaban	BRD-K37130656	0.67461	1
oxyphenbutazone	BRD-A33749298	0.675005	1
dantrolene	BRD-K81272440	0.675152	1
misoprostol	BRD-A50310035	0.676585	1
lovastatin	BRD-K17113870	0.678754	1
tretinoin	BRD-K06926592	0.679569	1
thiethylperazine	BRD-K69600043	0.679719	1
nafcillin	BRD-K18574842	0.682332	1
quinidine	BRD-K59632282	0.68358	1
granisetron	BRD-K05510762	0.685841	1
oxiconazole	BRD-K23369905	0.686431	1
oxetacaine	BRD-K56940463	0.687609	1
butoconazole	BRD-A16665823	0.6881	1
methotrexate	BRD-K59456551	0.689073	1
clomipramine	BRD-K52989797	0.689492	1
proguanil	BRD-K28183345	0.691223	1
pirfenidone	BRD-K96862998	0.691337	1
lisuride	BRD-K88871508	0.691533	1
bromocriptine	BRD-A60274948	0.692218	1
fluvastatin	BRD-K66296774	0.694463	1
gemcitabine	BRD-K15108141	0.695224	1
dinoprostone	BRD-K26521938	0.698184	1
anagrelide	BRD-K62200014	0.698954	1
estrone	BRD-K69743918	0.698965	1
flutamide	BRD-K28307902	0.69982	1
scopolamine	BRD-A62035778	0.700038	1
norethisterone	BRD-K92073408	0.700212	1
amisulpride	BRD-A60197193	0.701069	1
tetrabenazine	BRD-K95739795	0.701306	1
donepezil	BRD-A49160188	0.701915	1
salbutamol	BRD-A88254928	0.702142	1
dexfenfluramine	BRD-K58626373	0.702865	1
rimantadine	BRD-A75479906	0.703157	1
modafinil	BRD-A16332958	0.70405	1
methotrexate	BRD-A55424491	0.706315	1
phenylpropanolamine	BRD-K27853494	0.709085	1
nicergoline	BRD-K79062806	0.70957	1
glimepiride	BRD-K42693031	0.711702	1
reserpine	BRD-K44495371	0.71267	1
clomifene	BRD-K91328526	0.713057	1
estriol	BRD-A84205515	0.714894	1
chlorprothixene	BRD-K59058766	0.715109	1
maraviroc	BRD-A04352665	0.717115	1
medrysone	BRD-K56515112	0.717363	1
diazoxide	BRD-K73109821	0.717646	1
progesterone	BRD-K64994968	0.718863	1
methazolamide	BRD-K13356952	0.718931	1
benazepril	BRD-K49807096	0.719204	1
ribostamycin	BRD-A58837096	0.720873	1
bromhexine	BRD-K47631482	0.721514	1
nimodipine	BRD-A24891640	0.721546	1
naproxen	BRD-A87719232	0.721722	1
quinidine	BRD-K70799801	0.722411	1
busulfan	BRD-K23204545	0.722538	1
procaterol	BRD-A22684332	0.722618	1
fluphenazine	BRD-K53987533	0.723468	1
dienestrol	BRD-K55106630	0.723756	1
biperiden	BRD-A00546892	0.724153	1
mefloquine	BRD-A89585551	0.725387	1
domperidone	BRD-K38305202	0.725641	1
ritodrine	BRD-K51465424	0.725771	1
dabrafenib	BRD-K09951645	0.726493	1
acetohexamide	BRD-K52960356	0.727208	1
pregnenolone	BRD-K39356024	0.728261	1
protriptyline	BRD-K42098891	0.728976	1
butalbital	BRD-K71350836	0.729791	1
ouabain	BRD-K35708212	0.730651	1
fluvoxamine	BRD-K72676686	0.732221	1
labetalol	BRD-K04389336	0.733036	1
fluticasone	BRD-K14791739	0.734465	1
captopril	BRD-K54529596	0.734579	1
desoximetasone	BRD-K30697463	0.734655	1
atomoxetine	BRD-K20141153	0.73546	1
ticlopidine	BRD-K00603606	0.737055	1
maprotiline	BRD-K03319035	0.73747	1
bisacodyl	BRD-K39987650	0.737656	1
nicorandil	BRD-K97752965	0.737806	1
oxiconazole	BRD-K88538023	0.73931	1
varenicline	BRD-K18855837	0.739405	1
ampicillin	BRD-K68432770	0.739689	1
sonidegib	BRD-K19796430	0.74111	1
profenamine	BRD-A16311756	0.741224	1
sertraline	BRD-K82036761	0.74245	1
lidocaine	BRD-K52662033	0.745739	1
zimelidine	BRD-K94173644	0.746209	1
azelastine	BRD-A68888262	0.746765	1
enalapril	BRD-K44497846	0.749313	1
spiramycin	BRD-U19872303	0.749782	1
thiamine	BRD-K95785345	0.750908	1
azathioprine	BRD-K32821942	0.75133	1
dacomitinib	BRD-K57169635	0.752963	1
didanosine	BRD-K99063460	0.75327	1
trioxsalen	BRD-K54790157	0.753733	1
prazosin	BRD-K49111258	0.754303	1
aprepitant	BRD-K52827117	0.756425	1
tolmetin	BRD-K82562631	0.757234	1
acamprosate	BRD-M41783010	0.76052	1
prednisolone	BRD-K70504303	0.761354	1
fluorometholone	BRD-A13133631	0.761633	1
tropisetron	BRD-K50866992	0.764595	1
formestane	BRD-A31801025	0.766349	1
bortezomib	BRD-K50691590	0.766645	1
tubocurarine	BRD-K99621550	0.766839	1
pantoprazole	BRD-A22380646	0.767908	1
nisoldipine	BRD-A96107863	0.770031	1
tazobactam	BRD-K14312455	0.770398	1
vecuronium	BRD-K31374463	0.771957	1
ezetimibe	BRD-A41519720	0.772017	1
rofecoxib	BRD-K21733600	0.772805	1
curcumin	BRD-K07572174	0.7733	1
sulfapyridine	BRD-K41406082	0.773514	1
pentoxifylline	BRD-K57569181	0.77451	1
darifenacin	BRD-K95773607	0.775158	1
terconazole	BRD-K86204871	0.775492	1
ambrisentan	BRD-A34578416	0.776253	1
diethylcarbamazine	BRD-K45542189	0.776705	1
cytarabine	BRD-K33106058	0.776781	1
benzonatate	BRD-K91699951	0.77682	1
novobiocin	BRD-K85307935	0.777346	1
edrophonium	BRD-K81128206	0.778069	1
vigabatrin	BRD-A07893380	0.77871	1
gefitinib	BRD-K64052750	0.779852	1
paclitaxel	BRD-A28746609	0.780279	1
xamoterol	BRD-M39942365	0.780978	1
benzylpenicillin	BRD-K55191674	0.781019	1
norgestimate	BRD-A04756508	0.781241	1
estriol	BRD-K32793530	0.781522	1
physostigmine	BRD-K25650355	0.783014	1
naloxone	BRD-A37541666	0.784323	1
metronidazole	BRD-K52020312	0.784954	1
formoterol	BRD-M00539986	0.785493	1
bupropion	BRD-A05186015	0.786613	1
brimonidine	BRD-K68264559	0.787464	1
naltrexone	BRD-A83855350	0.787742	1
bimatoprost	BRD-A87848830	0.788191	1
decitabine	BRD-K79254416	0.788587	1
acitretin	BRD-K90699611	0.789446	1
oxybutynin	BRD-A65013509	0.790162	1
sulfadoxine	BRD-K55250441	0.79186	1
testosterone	BRD-A55393291	0.791887	1
acebutolol	BRD-A29260609	0.793472	1
citalopram	BRD-A47598013	0.793781	1
tacrolimus	BRD-K44094599	0.794532	1
dextromethorphan	BRD-K33211335	0.794794	1
methantheline	BRD-K09859624	0.795171	1
curcumin	BRD-K69690935	0.796574	1
nimodipine	BRD-A58048407	0.797177	1
amcinonide	BRD-K45149020	0.799493	1
benperidol	BRD-K79425933	0.799615	1
ritonavir	BRD-A03323675	0.799669	1
haloperidol	BRD-K67783091	0.800553	1
budesonide	BRD-A82238138	0.801695	1
zonisamide	BRD-K48300629	0.803038	1
clomifene	BRD-K04218075	0.804205	1
betamethasone	BRD-K39188321	0.805727	1
norethisterone	BRD-A39415247	0.806862	1
mephentermine	BRD-K18194590	0.807159	1
furosemide	BRD-K78010432	0.808777	1
doxazosin	BRD-A13188892	0.81093	1
benzthiazide	BRD-K21450440	0.812441	1
hexetidine	BRD-A18605525	0.812504	1
trimethobenzamide	BRD-K34415467	0.812765	1
venlafaxine	BRD-A51714012	0.814961	1
timolol	BRD-K08806317	0.815033	1
amodiaquine	BRD-K91290917	0.816036	1
levetiracetam	BRD-K49404994	0.816356	1
cefaclor	BRD-K20338176	0.817568	1
metaraminol	BRD-K96253961	0.81792	1
bezafibrate	BRD-K46018455	0.818113	1
chlorambucil	BRD-K29458283	0.818171	1
esculin	BRD-A99411506	0.81886	1
meropenem	BRD-K74615293	0.819543	1
sibutramine	BRD-A23359898	0.820026	1
simvastatin	BRD-A81772229	0.821501	1
benazepril	BRD-A15131297	0.822956	1
primaquine	BRD-A55913614	0.824496	1
gatifloxacin	BRD-A74980173	0.824585	1
perindopril	BRD-K86940322	0.825143	1
bepridil	BRD-A91008255	0.825564	1
ibuprofen	BRD-A17655518	0.825918	1
nilotinib	BRD-K81528515	0.826345	1
sorafenib	BRD-K49810818	0.828355	1
sildenafil	BRD-K50128260	0.833946	1
doxycycline	BRD-A88774919	0.834177	1
idebenone	BRD-K37516142	0.834369	1
hydroflumethiazide	BRD-K36862742	0.836298	1
levonorgestrel	BRD-K90543092	0.837069	1
diphenhydramine	BRD-K47278471	0.840306	1
alectinib	BRD-K11267252	0.840479	1
digitoxin	BRD-A93236127	0.841232	1
aceclidine	BRD-A80567352	0.84361	1
lisinopril	BRD-K67966701	0.844016	1
ethotoin	BRD-A30205217	0.845138	1
tolbutamide	BRD-K85119730	0.845638	1
halcinonide	BRD-K81709173	0.845715	1
chloroxine	BRD-K17075857	0.845728	1
naltrexone	BRD-K88172511	0.846291	1
doxorubicin	BRD-A76941896	0.84773	1
nalbuphine	BRD-K66404838	0.848102	1
nadolol	BRD-A87606379	0.849663	1
alfuzosin	BRD-A09056319	0.850475	1
chlorhexidine	BRD-K52256627	0.851571	1
ribavirin	BRD-A96255180	0.852525	1
cefpodoxime	BRD-A87387433	0.852843	1
pentobarbital	BRD-A44448661	0.85307	1
desoximetasone	BRD-A49447682	0.853386	1
vidarabine	BRD-K72093121	0.854191	1
triamcinolone	BRD-K23714869	0.854586	1
carteolol	BRD-A42167015	0.854862	1
prednisolone	BRD-K82481048	0.856163	1
acetylcholine	BRD-K82381502	0.856478	1
methylprednisolone	BRD-K35240538	0.856793	1
nitrendipine	BRD-A02006392	0.85687	1
clofazimine	BRD-K56614220	0.857312	1
torasemide	BRD-K30480208	0.858226	1
guanabenz	BRD-K56800335	0.859845	1
propylthiouracil	BRD-K48168960	0.861177	1
amantadine	BRD-M94527406	0.864416	1
trimipramine	BRD-A19195498	0.864542	1
cisapride	BRD-K59163477	0.865436	1
hesperidin	BRD-K38903228	0.866029	1
imiquimod	BRD-K26657438	0.866106	1
quinidine	BRD-A64479082	0.866489	1
amoxapine	BRD-K02265150	0.867016	1
ketorolac	BRD-A40639672	0.868897	1
irbesartan	BRD-K60038276	0.869376	1
triclosan	BRD-K41731458	0.871148	1
sulbactam	BRD-K44133266	0.872181	1
rifabutin	BRD-K30563334	0.873907	1
ceftazidime	BRD-K59935627	0.874431	1
oxyphenonium	BRD-A14208071	0.875326	1
econazole	BRD-A51820102	0.876591	1
artemether	BRD-K39621635	0.87785	1
amiloride	BRD-K97181089	0.877918	1
tigecycline	BRD-A34462049	0.878619	1
fulvestrant	BRD-A83237092	0.879626	1
dihydroergotamine	BRD-M19787235	0.880793	1
ephedrine	BRD-A98431941	0.881232	1
norfloxacin	BRD-K11196887	0.882326	1
levobunolol	BRD-K73323637	0.882545	1
hexylcaine	BRD-A97730597	0.882986	1
ritonavir	BRD-K51485625	0.883272	1
diphenoxylate	BRD-K41903098	0.883417	1
lomefloxacin	BRD-A75850590	0.884287	1
artesunate	BRD-K79759031	0.886879	1
meloxicam	BRD-A84174393	0.88734	1
dioxybenzone	BRD-K22193694	0.887521	1
quinidine	BRD-K99257182	0.888167	1
papaverine	BRD-K15567136	0.888937	1
theophylline	BRD-K97799481	0.889238	1
clonidine	BRD-K98530306	0.889692	1
cyclizine	BRD-K79501723	0.890724	1
doxepin	BRD-K37694030	0.891162	1
nicardipine	BRD-A63445921	0.891712	1
phenformin	BRD-K11399644	0.89328	1
nifedipine	BRD-K96354014	0.893303	1
clarithromycin	BRD-K49668410	0.893478	1
fluticasone	BRD-A59943784	0.893607	1
phenolphthalein	BRD-K19227686	0.896781	1
flurandrenolide	BRD-K58746048	0.898935	1
spironolactone	BRD-K90027355	0.900648	1
sirolimus	BRD-A79768653	0.901287	1
sulfamethizole	BRD-K31682896	0.901658	1
mianserin	BRD-A19661776	0.901751	1
naloxone	BRD-A41833852	0.902469	1
acenocoumarol	BRD-A65051990	0.903411	1
atorvastatin	BRD-K69726342	0.906215	1
dolasetron	BRD-K28029915	0.906299	1
nystatin	BRD-A56702968	0.906348	1
irinotecan	BRD-K08547377	0.906947	1
duloxetine	BRD-K71103788	0.908125	1
galantamine	BRD-A49148672	0.90846	1
mirtazapine	BRD-A64977602	0.910155	1
progesterone	BRD-A67479912	0.910551	1
valaciclovir	BRD-K46435977	0.911032	1
latamoxef	BRD-K40831222	0.912815	1
sirolimus	BRD-A23770159	0.914353	1
belinostat	BRD-K17743125	0.915209	1
clemastine	BRD-K30240666	0.915437	1
flunisolide	BRD-A65449987	0.915689	1
maprotiline	BRD-K25433859	0.915749	1
trichlormethiazide	BRD-A28940325	0.916575	1
calcitriol	BRD-A84327315	0.917456	1
parecoxib	BRD-K13800121	0.917582	1
ibrutinib	BRD-A35869383	0.917996	1
prenylamine	BRD-A10662413	0.92125	1
midostaurin	BRD-K13646352	0.921681	1
mepyramine	BRD-K97564742	0.922659	1
fenoprofen	BRD-M61246020	0.923757	1
alfacalcidol	BRD-K86284654	0.924725	1
hyoscyamine	BRD-K40530731	0.925568	1
haloprogin	BRD-K13238168	0.927716	1
elvitegravir	BRD-K54472332	0.928071	1
mifepristone	BRD-A44780397	0.928308	1
budesonide	BRD-A58753560	0.928485	1
bromocriptine	BRD-A69960130	0.928898	1
cefixime	BRD-K04993501	0.929074	1
famciclovir	BRD-K45033733	0.929307	1
cefazolin	BRD-A65282128	0.929602	1
triamcinolone	BRD-A30717181	0.929837	1
estrone	BRD-K81839095	0.931188	1
mestranol	BRD-K10481964	0.932045	1
testosterone	BRD-K90553655	0.932505	1
nizatidine	BRD-K73589491	0.933164	1
risperidone	BRD-K53857191	0.933891	1
cefotiam	BRD-K02275692	0.93405	1
erlotinib	BRD-K70401845	0.935218	1
tacrolimus	BRD-K65261396	0.935241	1
prednisone	BRD-K82624463	0.935466	1
minocycline	BRD-A41020680	0.935861	1
lacidipine	BRD-A52282606	0.936141	1
quinethazone	BRD-A59303141	0.93625	1
ouabain	BRD-A68930007	0.93939	1
idarubicin	BRD-A71390734	0.940064	1
yohimbine	BRD-A87445400	0.940592	1
trimebutine	BRD-A92630576	0.940884	1
isradipine	BRD-A69927616	0.942927	1
halcinonide	BRD-K71451869	0.943034	1
sulfadimethoxine	BRD-K71125014	0.943194	1
ranolazine	BRD-A97674275	0.943798	1
bumetanide	BRD-K38197229	0.944347	1
selumetinib	BRD-K57080016	0.945272	1
nonoxynol-9	BRD-K88625236	0.945409	1
zalcitabine	BRD-K85925969	0.945849	1
amcinonide	BRD-A16478930	0.946086	1
benzatropine	BRD-K68804560	0.947635	1
edaravone	BRD-K35458079	0.94784	1
lidoflazine	BRD-K62996583	0.950362	1
minoxidil	BRD-K06902185	0.95057	1
ceforanide	BRD-K37848908	0.950919	1
vancomycin	BRD-A20794617	0.951762	1
hexylresorcinol	BRD-K99946902	0.951861	1
iodixanol	BRD-A08660406	0.953038	1
baclofen	BRD-A84174873	0.954153	1
diltiazem	BRD-K81029756	0.954826	1
tetracycline	BRD-A52997285	0.955161	1
metamizole	BRD-K76812510	0.955494	1
rifaximin	BRD-K89708791	0.955542	1
etoposide	BRD-A18419789	0.955637	1
amikacin	BRD-K88043978	0.956205	1
diflunisal	BRD-K22031190	0.956324	1
disulfiram	BRD-K32744045	0.956375	1
enoxacin	BRD-K78113049	0.956582	1
topotecan	BRD-K55696337	0.956907	1
dexamethasone	BRD-K38775274	0.95727	1
amitriptyline	BRD-K53737926	0.957303	1
mestranol	BRD-A14798026	0.957797	1
atracurium	BRD-A75935363	0.958092	1
arbutin	BRD-K08037784	0.95872	1
leucovorin	BRD-A75919782	0.958904	1
acarbose	BRD-K44276885	0.959584	1
bromperidol	BRD-K78643075	0.959815	1
tolnaftate	BRD-K44273375	0.959906	1
dihydroergocristine	BRD-A65076780	0.960177	1
rizatriptan	BRD-K75699339	0.96037	1
loxoprofen	BRD-A43082555	0.960448	1
granisetron	BRD-K10860596	0.961076	1
cabergoline	BRD-A63043573	0.961788	1
pancuronium	BRD-K87210992	0.962405	1
cinnarizine	BRD-K07220430	0.96328	1
curcumin	BRD-K74148702	0.963309	1
ponatinib	BRD-K44227013	0.963593	1
olopatadine	BRD-K37130586	0.964058	1
pentamidine	BRD-K13183738	0.964316	1
clobetasol	BRD-A63894585	0.964573	1
simvastatin	BRD-K28026280	0.964914	1
cisapride	BRD-K06895174	0.96529	1
sunitinib	BRD-K42828737	0.965431	1
bisoprolol	BRD-A89175223	0.965877	1
dofetilide	BRD-K86887724	0.966263	1
rutin	BRD-A34907681	0.966347	1
quetiapine	BRD-K68867920	0.966459	1
testosterone	BRD-A79479878	0.967258	1
azacitidine	BRD-K03406345	0.967926	1
amoxicillin	BRD-K55044200	0.968057	1
finasteride	BRD-K59720958	0.968158	1
idelalisib	BRD-K60866521	0.96819	1
mifepristone	BRD-K37270826	0.968515	1
etoposide	BRD-K46503544	0.968644	1
nisoldipine	BRD-A84465106	0.969446	1
nadolol	BRD-A97454584	0.970001	1
lacidipine	BRD-K05851096	0.97012	1
toremifene	BRD-K67174588	0.970424	1
rifapentine	BRD-K81601344	0.970474	1
guanethidine	BRD-M18219129	0.970786	1
chlordiazepoxide	BRD-K86595100	0.971098	1
warfarin	BRD-K25991148	0.971715	1
ezetimibe	BRD-K42260897	0.972022	1
amiodarone	BRD-K17561142	0.972128	1
celecoxib	BRD-K02637541	0.972988	1
tranylcypromine	BRD-K47029922	0.973241	1
tegafur	BRD-A79903587	0.973455	1
piperacillin	BRD-K86873305	0.973901	1
metaxalone	BRD-A94709349	0.973974	1
galantamine	BRD-K49481516	0.9744	1
rifabutin	BRD-A23801136	0.974707	1
naftifine	BRD-K43813806	0.975394	1
thonzonium	BRD-K13387373	0.975645	1
nitrofural	BRD-K53815609	0.976072	1
probucol	BRD-K72029282	0.976131	1
carisoprodol	BRD-A99939097	0.976355	1
nicotinamide	BRD-K28912512	0.976728	1
somatostatin	BRD-K14681867	0.977194	1
digoxin	BRD-A75144621	0.977881	1
zimelidine	BRD-K47207162	0.978085	1
mesalazine	BRD-K28849549	0.97895	1
tadalafil	BRD-K93645900	0.979297	1
lypressin	BRD-K93331255	0.979358	1
daunorubicin	BRD-A68009927	0.979519	1
diphenylpyraline	BRD-K22936972	0.979752	1
kanamycin	BRD-K08327065	0.979785	1
midazolam	BRD-K00532621	0.979948	1
enzalutamide	BRD-K56851771	0.98011	1
auranofin	BRD-K45995181	0.981204	1
cefuroxime	BRD-K63641886	0.981229	1
cefalotin	BRD-K87116849	0.981543	1
tibolone	BRD-K10467831	0.982438	1
benzocaine	BRD-K75466013	0.982469	1
tramadol	BRD-K04412738	0.982682	1
praziquantel	BRD-A21858158	0.983141	1
penciclovir	BRD-K47780086	0.983905	1
metoprolol	BRD-M45038741	0.984482	1
benfotiamine	BRD-K02571615	0.984711	1
benzatropine	BRD-A25067867	0.985108	1
phenazopyridine	BRD-K76304753	0.985162	1
doxercalciferol	BRD-K14550461	0.985388	1
sulfinpyrazone	BRD-A36217750	0.985499	1
tofacitinib	BRD-K31283835	0.985499	1
carbetocin	BRD-A32161980	0.985527	1
floxuridine	BRD-A80638690	0.985721	1
nitrazepam	BRD-K57930253	0.985886	1
troglitazone	BRD-A13084692	0.986565	1
etodolac	BRD-A16998493	0.986909	1
flumethasone	BRD-K81774264	0.986962	1
panobinostat	BRD-K02130563	0.987205	1
rolitetracycline	BRD-A27489425	0.987433	1
procainamide	BRD-K75089421	0.987452	1
diflorasone	BRD-K17674993	0.987536	1
cefotiam	BRD-K21815137	0.988148	1
quinine	BRD-U94846492	0.988744	1
nefopam	BRD-A78877355	0.989522	1
carbimazole	BRD-K87156652	0.989658	1
phenoxybenzamine	BRD-A67799922	0.991499	1
pitavastatin	BRD-K30097969	0.9915	1
sulfamethoxazole	BRD-K28494619	0.991649	1
aceclofenac	BRD-K68538666	0.991733	1
ethinylestradiol	BRD-K88969189	0.991838	1
ethinylestradiol	BRD-K48195008	0.992005	1
salmeterol	BRD-A01320529	0.992123	1
dicloxacillin	BRD-K05673000	0.992151	1
norgestrel	BRD-A50928468	0.992252	1
daunorubicin	BRD-K43389675	0.992628	1
idarubicin	BRD-K69650333	0.992695	1
phenylbutazone	BRD-K10843433	0.993217	1
imatinib	BRD-K92723993	0.99329	1
spectinomycin	BRD-K11905747	0.993966	1
terbutaline	BRD-M79902621	0.994054	1
deflazacort	BRD-K96006502	0.994196	1
tioconazole	BRD-A33084557	0.994267	1
dihydrostreptomycin	BRD-M15413738	0.994319	1
flunarizine	BRD-K12184470	0.994355	1
methylergometrine	BRD-K34685430	0.994453	1
telmisartan	BRD-K73999723	0.994543	1
stavudine	BRD-K93880783	0.994779	1
ouabain	BRD-A46747628	0.994816	1
lopinavir	BRD-K99451608	0.994982	1
hydroxychloroquine	BRD-A99117172	0.995177	1
losartan	BRD-K66198023	0.995306	1
sulconazole	BRD-A70649075	0.995311	1
dexbrompheniramine	BRD-K22947005	0.995338	1
daunorubicin	BRD-K91966436	0.995619	1
dactinomycin	BRD-K70578146	0.995951	1
atropine	BRD-M35773784	0.995981	1
phthalylsulfathiazole	BRD-K64659768	0.996383	1
diethylstilbestrol	BRD-K17084514	0.996439	1
rifabutin	BRD-K31484631	0.996549	1
ioversol	BRD-A65818372	0.996791	1
doxapram	BRD-A46179541	0.99683	1
gentamicin	BRD-M10279501	0.996973	1
mestranol	BRD-K31920458	0.99704	1
yohimbine	BRD-A51410489	0.997049	1
palonosetron	BRD-K08924299	0.997248	1
doxorubicin	BRD-K92093830	0.99727	1
epirubicin	BRD-K04548931	0.997335	1
tiagabine	BRD-K60160658	0.997579	1
dactinomycin	BRD-A73909368	0.997648	1
nateglinide	BRD-K44353683	0.997825	1
flucloxacillin	BRD-A13650332	0.997847	1
carbidopa	BRD-K78712176	0.997974	1
biotin	BRD-K63899271	0.997995	1
ethambutol	BRD-K54556307	0.998016	1
topotecan	BRD-A59985574	0.998118	1
homatropine	BRD-A09539288	0.998238	1
sulindac	BRD-A13946108	0.99851	1
propafenone	BRD-A26334849	0.998527	1
doxorubicin	BRD-A52530684	0.998547	1
sulfasalazine	BRD-K10670311	0.998731	1
diltiazem	BRD-K24023109	0.998848	1
cefepime	BRD-K58662656	0.998949	1
cimetidine	BRD-K18618618	0.999023	1
debrisoquine	BRD-M09350392	0.99908	1
orphenadrine	BRD-A53576514	0.999118	1
moxonidine	BRD-K77771411	0.999177	1
sirolimus	BRD-K84937637	0.99918	1
olopatadine	BRD-K67637637	0.999216	1
paromomycin	BRD-A99314711	0.999305	1
indinavir	BRD-K33226500	0.999467	1
temozolomide	BRD-K32107296	0.999683	1
parachlorophenol	BRD-K40992116	0.999694	1
flunisolide	BRD-K18674849	0.999817	1
trifluoperazine	BRD-K89732114	0.999841	1
imipenem	BRD-K42870217	0.999951	1
loratadine	BRD-K82795137	0.999952	1
clocortolone	BRD-K81925854	0.99996	1
dequalinium	BRD-K77685957	0.999963	1
cyproheptadine	BRD-K28143534	0.999972	1
cabergoline	BRD-K86882815	0.99998	1
fludarabine	BRD-K72238567	0.999984	1
daunorubicin	BRD-K17210248	0.999992	1
mephenytoin	BRD-A83937277	1	1

## Sheet: C5
Drug.name	Drug.id	P.value	FDR
fostamatinib	BRD-K20285085	1.98788e-10	2.62798e-07
fulvestrant	BRD-A90490067	0.000255426	0.168836
colchicine	BRD-K00259736	0.000866369	0.38178
sirolimus	BRD-A79768653	0.00250148	0.795566
enalapril	BRD-K57545991	0.0032525	0.795566
ixazomib	BRD-K78659596	0.00361074	0.795566
niclosamide	BRD-K35960502	0.00471571	0.890595
thioridazine	BRD-A84481105	0.00654011	0.949877
lovastatin	BRD-K09416995	0.00659973	0.949877
flunarizine	BRD-K29582677	0.00944256	0.949877
oxybuprocaine	BRD-K04185004	0.00963683	0.949877
verapamil	BRD-A09533288	0.0113539	0.949877
sorafenib	BRD-K23984367	0.0119252	0.949877
oxcarbazepine	BRD-K04196797	0.0135644	0.949877
fludarabine	BRD-K66788707	0.0138884	0.949877
artesunate	BRD-A47829399	0.0151932	0.949877
vemurafenib	BRD-K56343971	0.0153548	0.949877
fenbufen	BRD-K12513978	0.015486	0.949877
dipyridamole	BRD-K86301799	0.0157476	0.949877
crizotinib	BRD-K78431006	0.0160487	0.949877
pimozide	BRD-K01292756	0.0160737	0.949877
dienestrol	BRD-K95309561	0.0172334	0.949877
paclitaxel	BRD-A23723433	0.0178489	0.949877
exemestane	BRD-A73741725	0.019937	0.949877
estriol	BRD-K17016787	0.0207621	0.949877
ganciclovir	BRD-K22662435	0.0230828	0.949877
fluspirilene	BRD-K77947974	0.0255009	0.949877
neratinib	BRD-K85606544	0.0259034	0.949877
vinblastine	BRD-A55594068	0.0269629	0.949877
vinorelbine	BRD-M30523314	0.0272298	0.949877
ruxolitinib	BRD-K53972329	0.0273482	0.949877
nitazoxanide	BRD-K96471533	0.0275693	0.949877
ketoprofen	BRD-A97739905	0.0280453	0.949877
mebendazole	BRD-K77987382	0.0302443	0.949877
lansoprazole	BRD-A49172652	0.0308534	0.949877
isoxsuprine	BRD-A74269027	0.0322469	0.949877
mecamylamine	BRD-A20119038	0.032803	0.949877
amcinonide	BRD-A36010170	0.0345654	0.949877
homatropine	BRD-A39671870	0.0346275	0.949877
promethazine	BRD-A46335897	0.035496	0.949877
chlorthalidone	BRD-A26384407	0.0360282	0.949877
auranofin	BRD-A79465854	0.0366953	0.949877
olanzapine	BRD-K18895904	0.0369639	0.949877
alpelisib	BRD-K54997624	0.0376447	0.949877
noscapine	BRD-A51393488	0.0387969	0.949877
chloroquine	BRD-A91699651	0.039097	0.949877
ciprofloxacin	BRD-K04804440	0.0396533	0.949877
homosalate	BRD-A34751532	0.040368	0.949877
raloxifene	BRD-K63828191	0.0407104	0.949877
chlorpromazine	BRD-K89997465	0.0422494	0.949877
dexamethasone	BRD-A10188456	0.0434926	0.949877
ponatinib	BRD-K44227013	0.045315	0.949877
zuclopenthixol	BRD-K28761384	0.046599	0.949877
hydrocortisone	BRD-K73978287	0.0469428	0.949877
benserazide	BRD-A61194565	0.0476754	0.949877
paroxetine	BRD-K37991163	0.0479063	0.949877
triamterene	BRD-K92049597	0.0481824	0.949877
toremifene	BRD-K51350053	0.0484193	0.949877
sertindole	BRD-K69116396	0.0484569	0.949877
chlormezanone	BRD-A20348246	0.0490103	0.949877
vinblastine	BRD-A22783572	0.0490898	0.949877
lamivudine	BRD-K02992638	0.0492895	0.949877
budesonide	BRD-A60571864	0.0508294	0.949877
ataluren	BRD-K94830329	0.0514834	0.949877
cefotaxime	BRD-K76018977	0.0519819	0.949877
bithionol	BRD-K39120595	0.0520959	0.949877
mizolastine	BRD-K21884483	0.0532884	0.949877
sulfadoxine	BRD-K55250441	0.0535444	0.949877
triflusal	BRD-K71696703	0.0548832	0.949877
lapatinib	BRD-M07438658	0.0551455	0.949877
methimazole	BRD-K54416256	0.055937	0.949877
entecavir	BRD-K08206212	0.0565621	0.949877
guanfacine	BRD-K32830106	0.0568743	0.949877
aminoglutethimide	BRD-A25234499	0.0574101	0.949877
calcipotriol	BRD-K96390176	0.0585128	0.949877
albendazole	BRD-K79131256	0.0586057	0.949877
felodipine	BRD-A30815329	0.059854	0.949877
iloperidone	BRD-K48722833	0.0602825	0.949877
voriconazole	BRD-K46212057	0.0604713	0.949877
raltitrexed	BRD-K89839824	0.0605367	0.949877
clofarabine	BRD-A82371568	0.0611837	0.949877
cefdinir	BRD-K52735702	0.0634115	0.949877
midodrine	BRD-A79981887	0.063416	0.949877
dopamine	BRD-K43887077	0.0634501	0.949877
chlorzoxazone	BRD-K98174813	0.0638056	0.949877
bortezomib	BRD-K88510285	0.0648293	0.949877
fluphenazine	BRD-K55127134	0.0654156	0.949877
vecuronium	BRD-K61341215	0.0656041	0.949877
mafenide	BRD-K30649484	0.0670741	0.949877
doconexent	BRD-K39965020	0.0672373	0.949877
vincristine	BRD-A76528577	0.0677356	0.949877
alverine	BRD-K89055274	0.0689958	0.949877
sitagliptin	BRD-K19416115	0.0695899	0.949877
nizatidine	BRD-K92193792	0.0707104	0.949877
clomifene	BRD-K29950728	0.0712076	0.949877
ambroxol	BRD-K56558538	0.0713444	0.949877
benzydamine	BRD-K28542495	0.0739928	0.949877
cladribine	BRD-K93034159	0.0742527	0.949877
gestrinone	BRD-A94793051	0.0745516	0.949877
tolcapone	BRD-K10852020	0.0757931	0.949877
triflupromazine	BRD-K63675182	0.0761226	0.949877
naloxone	BRD-K67511046	0.0769202	0.949877
afatinib	BRD-K66175015	0.0769361	0.949877
ranitidine	BRD-K14204120	0.0782094	0.949877
fluvastatin	BRD-K39716612	0.0789697	0.949877
quinidine	BRD-K59632282	0.0797359	0.949877
tacrolimus	BRD-K08845546	0.0797951	0.949877
mefloquine	BRD-K40645748	0.0812262	0.949877
toremifene	BRD-K63460351	0.081527	0.949877
cabozantinib	BRD-K51544265	0.0825044	0.949877
lenalidomide	BRD-K05926469	0.0827998	0.949877
rucaparib	BRD-K88560311	0.0834354	0.949877
melatonin	BRD-K97530723	0.0840199	0.949877
zafirlukast	BRD-K71289571	0.0866404	0.949877
tyloxapol	BRD-K46156294	0.0870939	0.949877
parthenolide	BRD-K98548675	0.0871643	0.949877
nicardipine	BRD-A26711594	0.0877229	0.949877
tamoxifen	BRD-K04210847	0.0880505	0.949877
ribavirin	BRD-K60369935	0.0881786	0.949877
aztreonam	BRD-K12437696	0.0895983	0.949877
parthenolide	BRD-K04949373	0.0896632	0.949877
xamoterol	BRD-M39942365	0.0899234	0.949877
fluorometholone	BRD-K13027675	0.0905766	0.949877
zidovudine	BRD-K72903603	0.0917924	0.949877
rutin	BRD-K20482099	0.0926707	0.949877
isradipine	BRD-A90799790	0.0933238	0.949877
safinamide	BRD-K84639753	0.0934279	0.949877
reboxetine	BRD-A43974499	0.0941686	0.949877
iopromide	BRD-A72075775	0.0968319	0.949877
isoxicam	BRD-A75552914	0.0968567	0.949877
trametinib	BRD-K12343256	0.098909	0.949877
pentoxyverine	BRD-K06181161	0.0990031	0.949877
moclobemide	BRD-K07237224	0.100755	0.949877
meropenem	BRD-K01612348	0.102072	0.949877
sulfathiazole	BRD-K14705039	0.103567	0.949877
carbinoxamine	BRD-A29426959	0.1037	0.949877
raltegravir	BRD-K05658747	0.104444	0.949877
cilostazol	BRD-K67017579	0.104463	0.949877
dexamethasone	BRD-A69951442	0.105695	0.949877
tropisetron	BRD-A79226577	0.106101	0.949877
citalopram	BRD-A47598013	0.106977	0.949877
danazol	BRD-K21401044	0.107331	0.949877
procarbazine	BRD-K13032584	0.107666	0.949877
esomeprazole	BRD-A56892734	0.107706	0.949877
labetalol	BRD-A07440155	0.107829	0.949877
cefuroxime	BRD-K37187815	0.108533	0.949877
vincristine	BRD-A60414806	0.108684	0.949877
naproxen	BRD-K33299843	0.109063	0.949877
fludrocortisone	BRD-A56470328	0.109214	0.949877
fluorouracil	BRD-K24844714	0.109594	0.949877
pazopanib	BRD-K74514084	0.110259	0.949877
mercaptopurine	BRD-K91601245	0.110663	0.949877
simvastatin	BRD-K22134346	0.110866	0.949877
ciclopirox	BRD-K13044802	0.1112	0.949877
ketoconazole	BRD-K29113274	0.111662	0.949877
trifluridine	BRD-K03243820	0.112668	0.949877
levocetirizine	BRD-K27184429	0.113447	0.949877
tetracaine	BRD-K45071273	0.113525	0.949877
carbamazepine	BRD-K71799949	0.114524	0.952207
pravastatin	BRD-K60511616	0.118133	0.964656
phylloquinone	BRD-A55815733	0.118773	0.964656
tioguanine	BRD-K75649340	0.119097	0.964656
reserpine	BRD-K95921201	0.119503	0.964656
tretinoin	BRD-K71879491	0.11967	0.964656
clobetasol	BRD-A26095496	0.121913	0.972593
dacarbazine	BRD-K35520305	0.122126	0.972593
guanadrel	BRD-M34926192	0.124289	0.978851
mitotane	BRD-A31204924	0.124393	0.978851
hydrocortisone	BRD-A75172220	0.126142	0.986742
diflorasone	BRD-K17041687	0.128788	0.988336
tizanidine	BRD-K06335600	0.128977	0.988336
bethanechol	BRD-A99833829	0.12919	0.988336
loperamide	BRD-K61250553	0.129355	0.988336
saquinavir	BRD-K70158168	0.130084	0.988336
ipratropium	BRD-A07029265	0.131214	0.991229
pregnenolone	BRD-K39356024	0.133409	0.999728
ifosfamide	BRD-A67097164	0.133852	0.999728
paroxetine	BRD-A62326914	0.135811	0.999984
calcifediol	BRD-K77175907	0.136709	0.999984
rimexolone	BRD-K31627533	0.136979	0.999984
acetylcysteine	BRD-K59058747	0.137395	0.999984
sulfacetamide	BRD-K21520694	0.137847	0.999984
flecainide	BRD-A09472452	0.140095	0.999984
pinacidil	BRD-A43882281	0.140427	0.999984
saquinavir	BRD-K09963420	0.140784	0.999984
bezafibrate	BRD-K46018455	0.142352	0.999984
perindopril	BRD-K92731339	0.142787	0.999984
neostigmine	BRD-K18922609	0.144519	0.999984
clopidogrel	BRD-K27721098	0.146309	0.999984
aliskiren	BRD-K30020243	0.147745	0.999984
riboflavin	BRD-K92760278	0.148212	0.999984
vinorelbine	BRD-K97514127	0.148881	0.999984
procaine	BRD-K24616672	0.150421	0.999984
clindamycin	BRD-A23034328	0.152265	0.999984
itraconazole	BRD-A34817987	0.154221	0.999984
iopamidol	BRD-K75868704	0.154224	0.999984
zaleplon	BRD-K92657060	0.155309	0.999984
chloramphenicol	BRD-K08111712	0.157097	0.999984
irbesartan	BRD-K60038276	0.158712	0.999984
zuclopenthixol	BRD-K00198051	0.159907	0.999984
pravastatin	BRD-K25841245	0.162243	0.999984
thiethylperazine	BRD-K69600043	0.162818	0.999984
astemizole	BRD-K37249724	0.163164	0.999984
sumatriptan	BRD-K50938287	0.163961	0.999984
tamoxifen	BRD-K43744935	0.164653	0.999984
demeclocycline	BRD-A72130500	0.16481	0.999984
cinchocaine	BRD-K99121711	0.166053	0.999984
pyrantel	BRD-K63072637	0.166364	0.999984
menadione	BRD-K78126613	0.16658	0.999984
protriptyline	BRD-K42098891	0.167396	0.999984
ondansetron	BRD-A19736161	0.167458	0.999984
clenbuterol	BRD-A75726477	0.167615	0.999984
alimemazine	BRD-A49225603	0.168873	0.999984
ibrutinib	BRD-A35869383	0.172163	0.999984
tolazoline	BRD-K46211610	0.172579	0.999984
methysergide	BRD-K35941380	0.172613	0.999984
molsidomine	BRD-K35531059	0.172709	0.999984
finasteride	BRD-K01095011	0.173314	0.999984
bepridil	BRD-A91008255	0.173519	0.999984
flupentixol	BRD-K70487031	0.174079	0.999984
colistin	BRD-K57773246	0.174509	0.999984
pivmecillinam	BRD-K54978501	0.176997	0.999984
chloramphenicol	BRD-A51182606	0.177541	0.999984
riluzole	BRD-K21283037	0.178412	0.999984
valdecoxib	BRD-K12994359	0.178479	0.999984
betamethasone	BRD-A02180903	0.179239	0.999984
cyanocobalamin	BRD-A31836915	0.179289	0.999984
ipratropium	BRD-A37432947	0.180609	0.999984
stiripentol	BRD-A72441487	0.18094	0.999984
diazepam	BRD-K16508793	0.184721	0.999984
eprosartan	BRD-K67977190	0.185731	0.999984
piretanide	BRD-K87990216	0.189376	0.999984
famotidine	BRD-K00673382	0.190103	0.999984
niacin	BRD-K61993165	0.193026	0.999984
propofol	BRD-K82255054	0.193028	0.999984
tenoxicam	BRD-A22844106	0.193737	0.999984
prednicarbate	BRD-K46137903	0.194448	0.999984
vincristine	BRD-K82109576	0.196046	0.999984
levothyroxine	BRD-K30685142	0.199453	0.999984
cyclopenthiazide	BRD-A41250306	0.199599	0.999984
medrysone	BRD-A20126139	0.199689	0.999984
calcipotriol	BRD-K56429665	0.200479	0.999984
pinacidil	BRD-A22897758	0.201588	0.999984
lofexidine	BRD-A02990301	0.201613	0.999984
droperidol	BRD-K97158071	0.202916	0.999984
topiramate	BRD-K29653726	0.203429	0.999984
ethambutol	BRD-A74500471	0.203978	0.999984
phenytoin	BRD-K55930204	0.205302	0.999984
deferiprone	BRD-K06878038	0.205663	0.999984
hydralazine	BRD-A77722753	0.206388	0.999984
benzethonium	BRD-K72723676	0.207601	0.999984
amoxapine	BRD-K02265150	0.208066	0.999984
quinidine	BRD-K70799801	0.208818	0.999984
linezolid	BRD-K66876909	0.210445	0.999984
estrone	BRD-A37959677	0.211512	0.999984
guaiacol	BRD-K96282009	0.213116	0.999984
pregnenolone	BRD-K43880410	0.214479	0.999984
pentolinium	BRD-K44942604	0.2151	0.999984
rilmenidine	BRD-K01638814	0.215349	0.999984
etoposide	BRD-K37798499	0.21535	0.999984
isometheptene	BRD-M59543297	0.215848	0.999984
pivampicillin	BRD-K69260336	0.216597	0.999984
alectinib	BRD-K11267252	0.218167	0.999984
trichlormethiazide	BRD-A28940325	0.21999	0.999984
gliclazide	BRD-A61154809	0.221382	0.999984
fluticasone	BRD-K14791739	0.225595	0.999984
regorafenib	BRD-K16730910	0.227297	0.999984
bendroflumethiazide	BRD-A80017228	0.228151	0.999984
tamoxifen	BRD-K93754473	0.228515	0.999984
flucloxacillin	BRD-A60052764	0.228562	0.999984
dexamethasone	BRD-A35108200	0.22926	0.999984
clomifene	BRD-K91328526	0.22947	0.999984
nomifensine	BRD-A29644307	0.230211	0.999984
triprolidine	BRD-K56231354	0.231033	0.999984
sirolimus	BRD-K99369265	0.231817	0.999984
clobetasol	BRD-K84443303	0.232078	0.999984
pergolide	BRD-K60770992	0.233731	0.999984
piroxicam	BRD-A57382968	0.235382	0.999984
mepivacaine	BRD-A03216249	0.235498	0.999984
cefixime	BRD-K54283240	0.235762	0.999984
mefloquine	BRD-A89585551	0.239083	0.999984
acarbose	BRD-A16444946	0.24229	0.999984
fluvastatin	BRD-K66296774	0.243843	0.999984
ramipril	BRD-A65739223	0.248134	0.999984
flutamide	BRD-K28307902	0.24956	0.999984
diclofenamide	BRD-K71499074	0.249643	0.999984
perhexiline	BRD-A19633847	0.24983	0.999984
prednisolone	BRD-A27887842	0.24985	0.999984
ipratropium	BRD-A05352148	0.250881	0.999984
triamcinolone	BRD-K53790871	0.251428	0.999984
alclometasone	BRD-A63934767	0.252118	0.999984
pargyline	BRD-K83597974	0.253544	0.999984
loteprednol	BRD-K39983086	0.25364	0.999984
viomycin	BRD-K88365400	0.254612	0.999984
methoxsalen	BRD-K63430059	0.2555	0.999984
argatroban	BRD-A48261811	0.256101	0.999984
cycloserine	BRD-K53226837	0.256143	0.999984
triamcinolone	BRD-A37780065	0.256283	0.999984
isocarboxazid	BRD-K93332168	0.257534	0.999984
pimethixene	BRD-K88090157	0.259505	0.999984
rosuvastatin	BRD-K82941592	0.259726	0.999984
azlocillin	BRD-K73437736	0.263604	0.999984
enalaprilat	BRD-K99447003	0.263888	0.999984
vecuronium	BRD-K20168442	0.265312	0.999984
butenafine	BRD-K90630139	0.265454	0.999984
gatifloxacin	BRD-A74980173	0.266132	0.999984
oxytetracycline	BRD-A22740840	0.267599	0.999984
lincomycin	BRD-K49384696	0.270765	0.999984
ropinirole	BRD-K15933101	0.27183	0.999984
diethylstilbestrol	BRD-K45330754	0.274157	0.999984
pheniramine	BRD-A23072235	0.27481	0.999984
medrysone	BRD-K13688115	0.276141	0.999984
pregnenolone	BRD-K35862502	0.277752	0.999984
entacapone	BRD-K83636919	0.278045	0.999984
fexofenadine	BRD-A73368467	0.278055	0.999984
floxuridine	BRD-K47832606	0.27812	0.999984
progesterone	BRD-K47244735	0.278339	0.999984
estriol	BRD-A18620900	0.278486	0.999984
lynestrenol	BRD-K79224779	0.279074	0.999984
quinidine	BRD-A64479082	0.279368	0.999984
fluoxetine	BRD-A31159102	0.280021	0.999984
levonorgestrel	BRD-K35189033	0.280828	0.999984
etodolac	BRD-A74667430	0.285119	0.999984
dexketoprofen	BRD-K43764301	0.286788	0.999984
promazine	BRD-K06980535	0.288563	0.999984
dienestrol	BRD-K55106630	0.289337	0.999984
pravastatin	BRD-A11170096	0.290542	0.999984
nefazodone	BRD-K90789829	0.291175	0.999984
doxepin	BRD-K36616567	0.291717	0.999984
tranylcypromine	BRD-K88809146	0.291749	0.999984
dihydroergotamine	BRD-A54845972	0.292202	0.999984
flumazenil	BRD-K98769987	0.292244	0.999984
ticarcillin	BRD-A80869209	0.293111	0.999984
noscapine	BRD-K91301684	0.293565	0.999984
zileuton	BRD-A56359832	0.294456	0.999984
orlistat	BRD-K63343048	0.294476	0.999984
spiramycin	BRD-U19872303	0.295084	0.999984
terazosin	BRD-A22256192	0.297095	0.999984
tripelennamine	BRD-K57033106	0.297243	0.999984
metoprolol	BRD-A03623303	0.298136	0.999984
memantine	BRD-K91938660	0.30013	0.999984
nateglinide	BRD-K84658672	0.302285	0.999984
ketotifen	BRD-K28936863	0.302419	0.999984
pyridoxine	BRD-K14349461	0.305225	0.999984
zolpidem	BRD-K44876623	0.305301	0.999984
vandetanib	BRD-K77625799	0.305605	0.999984
sunitinib	BRD-M64432851	0.30569	0.999984
sparfloxacin	BRD-K07612980	0.306001	0.999984
sildenafil	BRD-K79759585	0.306934	0.999984
ibutilide	BRD-M56587789	0.307401	0.999984
bupivacaine	BRD-A01636364	0.307557	0.999984
minaprine	BRD-K02867583	0.310761	0.999984
dantrolene	BRD-K81272440	0.311704	0.999984
isotretinoin	BRD-K76723084	0.313428	0.999984
rivastigmine	BRD-K10706131	0.313512	0.999984
meticrane	BRD-K58265391	0.316039	0.999984
dasatinib	BRD-K49328571	0.316667	0.999984
norgestimate	BRD-K22901619	0.317782	0.999984
venlafaxine	BRD-A51714012	0.318481	0.999984
doxycycline	BRD-A88774919	0.320488	0.999984
fludarabine	BRD-A31374339	0.321126	0.999984
chlorothiazide	BRD-K88682005	0.321446	0.999984
piperacillin	BRD-K39397585	0.322726	0.999984
physostigmine	BRD-A37052580	0.325777	0.999984
yohimbine	BRD-K99712306	0.326421	0.999984
danazol	BRD-K48970916	0.326616	0.999984
nicergoline	BRD-K76810206	0.327065	0.999984
terfenadine	BRD-A06352418	0.328638	0.999984
ibuprofen	BRD-A17655518	0.32913	0.999984
fursultiamine	BRD-A71157293	0.330139	0.999984
stanozolol	BRD-K79199004	0.331113	0.999984
nelfinavir	BRD-K74117820	0.331438	0.999984
lidocaine	BRD-K52662033	0.332456	0.999984
sildenafil	BRD-K50128260	0.33422	0.999984
buspirone	BRD-K93461745	0.335482	0.999984
nitrofural	BRD-K79092138	0.336498	0.999984
cefadroxil	BRD-K63242551	0.33896	0.999984
iobenguane	BRD-K43860855	0.339639	0.999984
calcitriol	BRD-A84327315	0.343749	0.999984
desipramine	BRD-K60762818	0.344546	0.999984
digoxin	BRD-K23478508	0.345908	0.999984
pramipexole	BRD-K06388322	0.347009	0.999984
gliquidone	BRD-K80396088	0.348434	0.999984
bumetanide	BRD-K38197229	0.348453	0.999984
pemoline	BRD-A80793822	0.349852	0.999984
bortezomib	BRD-K50691590	0.350118	0.999984
scopolamine	BRD-A14566392	0.350246	0.999984
tramadol	BRD-K51033547	0.352426	0.999984
cilastatin	BRD-K85518562	0.352594	0.999984
olaparib	BRD-K02113016	0.352602	0.999984
rifapentine	BRD-K81601344	0.352762	0.999984
zimelidine	BRD-K94173644	0.353266	0.999984
prilocaine	BRD-A53952395	0.356272	0.999984
nabumetone	BRD-K65146499	0.35663	0.999984
sulfinpyrazone	BRD-A36217750	0.357138	0.999984
pilocarpine	BRD-K85090592	0.358305	0.999984
rimantadine	BRD-A84282119	0.359686	0.999984
dapsone	BRD-K62363391	0.36245	0.999984
chlorcyclizine	BRD-A57133233	0.365822	0.999984
ziprasidone	BRD-K29582115	0.368223	0.999984
estrone	BRD-K81839095	0.368266	0.999984
molindone	BRD-A65280694	0.368558	0.999984
cefixime	BRD-K71059170	0.368738	0.999984
bromocriptine	BRD-A60274948	0.36934	0.999984
letrozole	BRD-K88789588	0.369898	0.999984
carvedilol	BRD-A10977446	0.370034	0.999984
mifepristone	BRD-K44094313	0.371493	0.999984
alosetron	BRD-K46742498	0.372011	0.999984
hyoscyamine	BRD-K39330046	0.373566	0.999984
exemestane	BRD-K93923542	0.373739	0.999984
idebenone	BRD-K37516142	0.373927	0.999984
temsirolimus	BRD-A62025033	0.375124	0.999984
dihydroergocristine	BRD-K97440753	0.375385	0.999984
vardenafil	BRD-K13926615	0.376808	0.999984
halcinonide	BRD-K81709173	0.377903	0.999984
felbamate	BRD-K99107520	0.378469	0.999984
celiprolol	BRD-A95602221	0.378686	0.999984
ephedrine	BRD-A98431941	0.378773	0.999984
nortriptyline	BRD-K91263825	0.378776	0.999984
thiothixene	BRD-K55070890	0.379034	0.999984
terbutaline	BRD-A50157456	0.379209	0.999984
brompheniramine	BRD-A68723818	0.379468	0.999984
meloxicam	BRD-A84174393	0.38026	0.999984
hydralazine	BRD-A37444045	0.381477	0.999984
sulpiride	BRD-A10715913	0.381827	0.999984
losartan	BRD-K76205745	0.382831	0.999984
griseofulvin	BRD-K08273968	0.384772	0.999984
simvastatin	BRD-K28026280	0.384892	0.999984
hyoscyamine	BRD-A78303415	0.385419	0.999984
norepinephrine	BRD-A91555231	0.386561	0.999984
furosemide	BRD-K78010432	0.386825	0.999984
hydrocortisone	BRD-K93568044	0.387617	0.999984
sotalol	BRD-A33168282	0.388206	0.999984
treprostinil	BRD-A67438293	0.390086	0.999984
nizatidine	BRD-K46652470	0.390174	0.999984
dexamethasone	BRD-K00835182	0.390969	0.999984
pemetrexed	BRD-K55395145	0.392385	0.999984
omeprazole	BRD-A55962179	0.39244	0.999984
dihydroergocristine	BRD-A44701612	0.393625	0.999984
terbinafine	BRD-K68132782	0.395137	0.999984
ritodrine	BRD-A59174698	0.395579	0.999984
montelukast	BRD-K99673372	0.395934	0.999984
clozapine	BRD-K37289225	0.397024	0.999984
clomipramine	BRD-K52989797	0.399836	0.999984
fluocinonide	BRD-K57886322	0.399855	0.999984
estriol	BRD-K32793530	0.399945	0.999984
verteporfin	BRD-A35782587	0.40245	0.999984
diethyltoluamide	BRD-K94080537	0.403167	0.999984
efavirenz	BRD-K40758068	0.403787	0.999984
nicotinamide	BRD-K28912512	0.404231	0.999984
dextromethorphan	BRD-K33211335	0.404358	0.999984
ranitidine	BRD-K70505054	0.404872	0.999984
suprofen	BRD-A34006693	0.40631	0.999984
mesoridazine	BRD-A14395271	0.406729	0.999984
ranitidine	BRD-K30816563	0.408208	0.999984
budesonide	BRD-A34299591	0.409196	0.999984
methoxamine	BRD-A39189014	0.410187	0.999984
oxolamine	BRD-K42596464	0.412901	0.999984
paclitaxel	BRD-K86858124	0.413535	0.999984
bromocriptine	BRD-K72853990	0.414805	0.999984
disopyramide	BRD-A29734509	0.41626	0.999984
doxepin	BRD-K54462405	0.416628	0.999984
prednisolone	BRD-K70504303	0.417624	0.999984
nialamide	BRD-K12102668	0.418109	0.999984
penbutolol	BRD-M30251550	0.418808	0.999984
pinacidil	BRD-A58207013	0.420907	0.999984
benzydamine	BRD-K76133116	0.421821	0.999984
gemfibrozil	BRD-K11129031	0.422182	0.999984
scopolamine	BRD-A33973768	0.422279	0.999984
atenolol	BRD-K44993696	0.422919	0.999984
aprepitant	BRD-K52827117	0.423743	0.999984
guaifenesin	BRD-A90515964	0.424248	0.999984
enalapril	BRD-K44497846	0.424293	0.999984
docetaxel	BRD-K63265447	0.424476	0.999984
reboxetine	BRD-K32480324	0.424751	0.999984
troleandomycin	BRD-K38310698	0.425577	0.999984
halofantrine	BRD-A51964809	0.426128	0.999984
tegaserod	BRD-K21806131	0.426495	0.999984
probenecid	BRD-K95237249	0.428222	0.999984
hexetidine	BRD-A18605525	0.428978	0.999984
pirfenidone	BRD-K96862998	0.4299	0.999984
prednisone	BRD-A62525898	0.430391	0.999984
norfloxacin	BRD-K11196887	0.430453	0.999984
oxiconazole	BRD-K88538023	0.430822	0.999984
exemestane	BRD-K33425534	0.431006	0.999984
methysergide	BRD-A98725278	0.431098	0.999984
simvastatin	BRD-A81772229	0.43276	0.999984
oxacillin	BRD-K96786677	0.434425	0.999984
rivaroxaban	BRD-K37130656	0.434795	0.999984
metoprolol	BRD-M45038741	0.434981	0.999984
noscapine	BRD-K66043364	0.435907	0.999984
nalbuphine	BRD-A16934955	0.436463	0.999984
ketoconazole	BRD-A76019558	0.436927	0.999984
chlortetracycline	BRD-A41555725	0.43702	0.999984
donepezil	BRD-A49160188	0.437263	0.999984
dexrazoxane	BRD-K07265709	0.437298	0.999984
hydrochlorothiazide	BRD-K13078532	0.437391	0.999984
sirolimus	BRD-K89626439	0.437762	0.999984
carbetocin	BRD-A32161980	0.438319	0.999984
methylergometrine	BRD-A63667919	0.438969	0.999984
tropicamide	BRD-A79672927	0.440836	0.999984
doxazosin	BRD-A13188892	0.44104	0.999984
naltrexone	BRD-A83855350	0.441668	0.999984
methyldopa	BRD-K48578705	0.44232	0.999984
mestranol	BRD-K31920458	0.442555	0.999984
alprostadil	BRD-K52459643	0.445587	0.999984
ambrisentan	BRD-A34578416	0.445961	0.999984
dinoprostone	BRD-K26521938	0.446241	0.999984
rifampicin	BRD-A83892713	0.446803	0.999984
betazole	BRD-K20075662	0.447083	0.999984
miglitol	BRD-K44779798	0.449565	0.999984
etoricoxib	BRD-K54770957	0.453276	0.999984
bifonazole	BRD-A94543220	0.454406	0.999984
ivermectin	BRD-A48570745	0.456196	0.999984
mupirocin	BRD-K15262564	0.456385	0.999984
cefoxitin	BRD-K70976396	0.457283	0.999984
dextromethorphan	BRD-K24053527	0.458676	0.999984
ceforanide	BRD-K06319591	0.459312	0.999984
testosterone	BRD-A55393291	0.459447	0.999984
eplerenone	BRD-A39969961	0.459879	0.999984
terconazole	BRD-K86204871	0.460156	0.999984
cyclobenzaprine	BRD-K42348709	0.461109	0.999984
trihexyphenidyl	BRD-A48180038	0.461393	0.999984
amitriptyline	BRD-K53737926	0.461963	0.999984
parthenolide	BRD-A66395008	0.463004	0.999984
vancomycin	BRD-A20794617	0.463762	0.999984
fluphenazine	BRD-K53987533	0.464806	0.999984
phentolamine	BRD-K21317336	0.465186	0.999984
alfacalcidol	BRD-K93433262	0.465565	0.999984
calcitriol	BRD-K27316855	0.466257	0.999984
tacrolimus	BRD-K69608737	0.466536	0.999984
naloxone	BRD-A41833852	0.467561	0.999984
tropisetron	BRD-A83859836	0.468323	0.999984
everolimus	BRD-A25736793	0.469226	0.999984
desoximetasone	BRD-A49447682	0.46991	0.999984
latamoxef	BRD-K40831222	0.47099	0.999984
etodolac	BRD-K99260425	0.472039	0.999984
dimenhydrinate	BRD-M98649031	0.47328	0.999984
testosterone	BRD-K90553655	0.473471	0.999984
roxithromycin	BRD-K14036801	0.47414	0.999984
oxaprozin	BRD-K25394294	0.475339	0.999984
capecitabine	BRD-K61192372	0.477297	0.999984
polydatin	BRD-K43236057	0.477489	0.999984
dydrogesterone	BRD-K68620903	0.482478	0.999984
scopolamine	BRD-K89923877	0.48343	0.999984
maprotiline	BRD-K03319035	0.484519	0.999984
proguanil	BRD-K28183345	0.486016	0.999984
pentamidine	BRD-K13183738	0.486712	0.999984
quinidine	BRD-K99257182	0.486905	0.999984
zimelidine	BRD-K47207162	0.487387	0.999984
zopiclone	BRD-A34309505	0.487483	0.999984
thalidomide	BRD-A93255169	0.488175	0.999984
primidone	BRD-K32247306	0.489107	0.999984
vindesine	BRD-K59753975	0.489702	0.999984
milrinone	BRD-K67080878	0.490445	0.999984
progesterone	BRD-K64994968	0.491612	0.999984
levodopa	BRD-K34730807	0.491634	0.999984
dicoumarol	BRD-K82236179	0.493955	0.999984
etoposide	BRD-A18419789	0.494536	0.999984
estradiol	BRD-A23226398	0.496377	0.999984
dibenzepin	BRD-K79145749	0.498598	0.999984
atorvastatin	BRD-K69726342	0.498802	0.999984
pindolol	BRD-A97701745	0.499574	0.999984
lorazepam	BRD-A11990600	0.499578	0.999984
naltrexone	BRD-K88172511	0.500739	0.999984
formoterol	BRD-K54006094	0.502202	0.999984
diacerein	BRD-K69122748	0.502591	0.999984
naproxen	BRD-K59197931	0.502786	0.999984
biotin	BRD-K89210380	0.504051	0.999984
loxapine	BRD-K39915878	0.504918	0.999984
rifapentine	BRD-K28346421	0.506388	0.999984
amiodarone	BRD-K87555556	0.506778	0.999984
metronidazole	BRD-K52020312	0.507071	0.999984
ezetimibe	BRD-K42260897	0.508338	0.999984
benzylpenicillin	BRD-K55191674	0.508432	0.999984
vinorelbine	BRD-K10916986	0.509705	0.999984
bicalutamide	BRD-A29485665	0.510302	0.999984
sulfadiazine	BRD-K32273377	0.510486	0.999984
ciprofibrate	BRD-A49358627	0.511961	0.999984
dydrogesterone	BRD-K11439261	0.512049	0.999984
oxandrolone	BRD-K43544024	0.512245	0.999984
mepenzolate	BRD-A62421304	0.51244	0.999984
cyclopentolate	BRD-A77291778	0.513755	0.999984
primaquine	BRD-A55913614	0.51487	0.999984
prenylamine	BRD-A10662413	0.515179	0.999984
lisuride	BRD-K88871508	0.515473	0.999984
miconazole	BRD-A82396632	0.516256	0.999984
iohexol	BRD-A60217728	0.517628	0.999984
diethylcarbamazine	BRD-K45542189	0.518029	0.999984
pioglitazone	BRD-A48430263	0.519184	0.999984
oxprenolol	BRD-A43671941	0.521938	0.999984
brinzolamide	BRD-K74913225	0.522702	0.999984
oxybutynin	BRD-A65013509	0.523221	0.999984
naftifine	BRD-K43813806	0.524106	0.999984
levocabastine	BRD-K33453211	0.524856	0.999984
chlorprothixene	BRD-K59058766	0.525149	0.999984
pefloxacin	BRD-K55034111	0.526108	0.999984
acenocoumarol	BRD-A65051990	0.528237	0.999984
butalbital	BRD-K71350836	0.528533	0.999984
allopurinol	BRD-K86307448	0.528828	0.999984
clomifene	BRD-K04218075	0.529036	0.999984
pizotifen	BRD-K75958195	0.529064	0.999984
diazoxide	BRD-K73109821	0.530246	0.999984
piracetam	BRD-K19456237	0.530996	0.999984
ribostamycin	BRD-A58837096	0.531193	0.999984
pyrazinamide	BRD-K28667793	0.531262	0.999984
rimexolone	BRD-K27218697	0.531785	0.999984
somatostatin	BRD-K14681867	0.532179	0.999984
disulfiram	BRD-K32744045	0.532656	0.999984
phenindione	BRD-K70592963	0.532968	0.999984
alfuzosin	BRD-A09056319	0.533122	0.999984
pyrvinium	BRD-M08470251	0.533165	0.999984
glimepiride	BRD-K34776109	0.534062	0.999984
norgestimate	BRD-A04756508	0.534481	0.999984
yohimbine	BRD-A51410489	0.534942	0.999984
noscapine	BRD-K89237706	0.535337	0.999984
bretylium	BRD-K49669424	0.535633	0.999984
tibolone	BRD-K10467831	0.53583	0.999984
rescinnamine	BRD-K52930707	0.536127	0.999984
crotamiton	BRD-K57179821	0.536286	0.999984
sulfaphenazole	BRD-K10671814	0.536818	0.999984
imipramine	BRD-K38436528	0.536856	0.999984
finasteride	BRD-A83081521	0.537213	0.999984
iodixanol	BRD-A08660406	0.537312	0.999984
docetaxel	BRD-K30618791	0.537608	0.999984
dyphylline	BRD-A00827783	0.538201	0.999984
granisetron	BRD-K05510762	0.538498	0.999984
ritonavir	BRD-K51485625	0.538696	0.999984
sulfabenzamide	BRD-K59983611	0.539289	0.999984
nelfinavir	BRD-K60460488	0.539981	0.999984
cefotiam	BRD-K21815137	0.541168	0.999984
mexiletine	BRD-A64092382	0.541647	0.999984
doxepin	BRD-K37694030	0.542899	0.999984
articaine	BRD-A70514680	0.5444	0.999984
ropivacaine	BRD-K50938786	0.544732	0.999984
levofloxacin	BRD-K09471561	0.545029	0.999984
cefdinir	BRD-K03012696	0.545525	0.999984
nisoldipine	BRD-A96107863	0.546218	0.999984
orciprenaline	BRD-M02190957	0.547209	0.999984
isosorbide	BRD-K82225283	0.548003	0.999984
aripiprazole	BRD-K70358946	0.548185	0.999984
sulpiride	BRD-A55272860	0.54959	0.999984
solifenacin	BRD-A54596827	0.549986	0.999984
verteporfin	BRD-M45964048	0.551537	0.999984
loracarbef	BRD-K28935038	0.553163	0.999984
dobutamine	BRD-A78322124	0.554643	0.999984
bimatoprost	BRD-A87848830	0.555647	0.999984
bromocriptine	BRD-A80151636	0.556323	0.999984
novobiocin	BRD-K85307935	0.557734	0.999984
betahistine	BRD-K91315211	0.558017	0.999984
azacitidine	BRD-A11263757	0.560121	0.999984
desloratadine	BRD-K82357231	0.560197	0.999984
rimantadine	BRD-A75479906	0.560221	0.999984
azithromycin	BRD-K74501079	0.56076	0.999984
tazobactam	BRD-K14312455	0.560917	0.999984
pyrimethamine	BRD-K88429204	0.560967	0.999984
clioquinol	BRD-K09255212	0.561605	0.999984
ticlopidine	BRD-K00603606	0.564952	0.999984
asenapine	BRD-K57875380	0.565497	0.999984
fluorometholone	BRD-A13133631	0.565796	0.999984
capsaicin	BRD-K16336526	0.565995	0.999984
butamben	BRD-K27217864	0.566494	0.999984
icosapent	BRD-K47192521	0.566593	0.999984
chlorhexidine	BRD-K52256627	0.567091	0.999984
metergoline	BRD-A30435184	0.567789	0.999984
mirtazapine	BRD-K83153774	0.568188	0.999984
allantoin	BRD-A96407378	0.568287	0.999984
rifampicin	BRD-K01507359	0.568438	0.999984
sertaconazole	BRD-A95939040	0.569566	0.999984
pralidoxime	BRD-K61327230	0.571777	0.999984
desoximetasone	BRD-K30697463	0.572476	0.999984
cinacalcet	BRD-K73838513	0.574072	0.999984
moexipril	BRD-K34441861	0.575469	0.999984
azathioprine	BRD-K32821942	0.576452	0.999984
ribavirin	BRD-A96255180	0.576866	0.999984
dihydroergotamine	BRD-K72166146	0.577394	0.999984
artemether	BRD-K39621635	0.578664	0.999984
naftifine	BRD-K74141488	0.578764	0.999984
timolol	BRD-K08806317	0.579162	0.999984
erythromycin	BRD-K63550407	0.579304	0.999984
sorafenib	BRD-K49810818	0.580729	0.999984
dacomitinib	BRD-K57169635	0.580732	0.999984
atorvastatin	BRD-U88459701	0.580961	0.999984
cefotetan	BRD-K91289464	0.581061	0.999984
orciprenaline	BRD-A07780951	0.582766	0.999984
monobenzone	BRD-K54262262	0.582959	0.999984
atovaquone	BRD-A38161572	0.584058	0.999984
ceforanide	BRD-K37848908	0.585757	0.999984
tacrine	BRD-K81473089	0.586158	0.999984
erythromycin	BRD-A44827100	0.586357	0.999984
acetazolamide	BRD-K43457670	0.587556	0.999984
naltrexone	BRD-A66559694	0.589228	0.999984
carbimazole	BRD-K87156652	0.589656	0.999984
atovaquone	BRD-A84493640	0.590756	0.999984
dantrolene	BRD-K31333309	0.593356	0.999984
amantadine	BRD-K70330367	0.593456	0.999984
nomegestrol	BRD-K71552035	0.593856	0.999984
nicardipine	BRD-A63445921	0.594256	0.999984
oxyphenbutazone	BRD-A33749298	0.594356	0.999984
arbutin	BRD-K08037784	0.594556	0.999984
praziquantel	BRD-A21858158	0.594702	0.999984
varenicline	BRD-K18855837	0.594856	0.999984
dihydroergotamine	BRD-M19787235	0.597857	0.999984
xylometazoline	BRD-K08356259	0.600759	0.999984
amantadine	BRD-M94527406	0.60316	0.999984
fluconazole	BRD-K05977355	0.603629	0.999984
everolimus	BRD-K13514097	0.603661	0.999984
methazolamide	BRD-K13356952	0.604337	0.999984
sertraline	BRD-K57174586	0.606763	0.999984
haloperidol	BRD-K67783091	0.608037	0.999984
memantine	BRD-A79803969	0.608087	0.999984
tetracycline	BRD-A52997285	0.608164	0.999984
acemetacin	BRD-K67563174	0.609464	0.999984
parthenolide	BRD-K81651477	0.609865	0.999984
chlortetracycline	BRD-A39210489	0.609965	0.999984
aprepitant	BRD-K17306061	0.611466	0.999984
flunisolide	BRD-K49577446	0.611767	0.999984
acyclovir	BRD-K32318651	0.613172	0.999984
resorcinol	BRD-K85603128	0.614222	0.999984
diclofenac	BRD-K08252256	0.61479	0.999984
dinoprost	BRD-M90449146	0.615068	0.999984
procyclidine	BRD-A31800922	0.615729	0.999984
nimesulide	BRD-K76775527	0.616508	0.999984
cefmetazole	BRD-K48470486	0.616568	0.999984
tetracycline	BRD-A15493168	0.617068	0.999984
clobetasol	BRD-K10799896	0.617669	0.999984
secnidazole	BRD-A70083328	0.618135	0.999984
metixene	BRD-A33711280	0.619762	0.999984
demecarium	BRD-K51471001	0.620569	0.999984
chloroxine	BRD-K17075857	0.621093	0.999984
benzocaine	BRD-K75466013	0.622569	0.999984
escitalopram	BRD-K70301876	0.625057	0.999984
pramocaine	BRD-K46523383	0.625069	0.999984
estrone	BRD-K69743918	0.627368	0.999984
viloxazine	BRD-A59198242	0.627468	0.999984
lovastatin	BRD-A70155556	0.627568	0.999984
valsartan	BRD-K45158365	0.630437	0.999984
cefaclor	BRD-K20338176	0.632203	0.999984
propoxycaine	BRD-K18250272	0.635028	0.999984
physostigmine	BRD-K25650355	0.637726	0.999984
baclofen	BRD-A84174873	0.637855	0.999984
labetalol	BRD-K04389336	0.638653	0.999984
moxisylyte	BRD-K81144366	0.638853	0.999984
ceftazidime	BRD-K59935627	0.639651	0.999984
norgestrel	BRD-K74741811	0.63985	0.999984
nilutamide	BRD-K23566484	0.640109	0.999984
demeclocycline	BRD-A75368507	0.640748	0.999984
spironolactone	BRD-K67919934	0.641546	0.999984
pravastatin	BRD-A71816415	0.641646	0.999984
selegiline	BRD-K86434416	0.641801	0.999984
repaglinide	BRD-K82846253	0.64232	0.999984
sunitinib	BRD-K42828737	0.642763	0.999984
tubocurarine	BRD-K02607075	0.643141	0.999984
trioxsalen	BRD-K54790157	0.643142	0.999984
torasemide	BRD-K30480208	0.643932	0.999984
abiraterone	BRD-K55301415	0.646231	0.999984
ergometrine	BRD-A73581086	0.647028	0.999984
trimethoprim	BRD-K07208025	0.647227	0.999984
perindopril	BRD-K86940322	0.647825	0.999984
practolol	BRD-A41304429	0.647995	0.999984
orphenadrine	BRD-A53576514	0.652368	0.999984
caffeine	BRD-K02404261	0.652969	0.999984
diphemanil	BRD-K93441486	0.653775	0.999984
phenelzine	BRD-K87024524	0.656232	0.999984
amikacin	BRD-K88043978	0.656976	0.999984
pivmecillinam	BRD-K67100011	0.657324	0.999984
lymecycline	BRD-A76229785	0.65797	0.999984
zonisamide	BRD-K48300629	0.658343	0.999984
nizatidine	BRD-K73589491	0.658694	0.999984
mifepristone	BRD-A44780397	0.659161	0.999984
betamethasone	BRD-K39188321	0.659559	0.999984
triprolidine	BRD-K11742128	0.659956	0.999984
metyrapone	BRD-K46862739	0.660098	0.999984
alimemazine	BRD-M58473998	0.660353	0.999984
hydroxyzine	BRD-A62428732	0.66065	0.999984
amifostine	BRD-K73947551	0.662952	0.999984
mephentermine	BRD-M61872305	0.663825	0.999984
dexfenfluramine	BRD-K58626373	0.664122	0.999984
indapamide	BRD-A95869247	0.664199	0.999984
benperidol	BRD-K79425933	0.664517	0.999984
cilastatin	BRD-A90311807	0.666104	0.999984
antazoline	BRD-K99300445	0.66759	0.999984
nadolol	BRD-A87606379	0.66961	0.999984
procaterol	BRD-A22684332	0.670762	0.999984
lenalidomide	BRD-A17883755	0.671053	0.999984
triclabendazole	BRD-K81916719	0.671844	0.999984
olmesartan	BRD-K83144676	0.672635	0.999984
amiodarone	BRD-K17561142	0.672831	0.999984
meropenem	BRD-K74615293	0.672832	0.999984
phenazopyridine	BRD-K76304753	0.67571	0.999984
isoprenaline	BRD-K24473282	0.678163	0.999984
amlexanox	BRD-K29530284	0.67836	0.999984
theophylline	BRD-K97799481	0.679686	0.999984
medrysone	BRD-K56515112	0.680452	0.999984
mestranol	BRD-K10481964	0.682497	0.999984
thiotepa	BRD-K09631521	0.683005	0.999984
nonoxynol-9	BRD-K88625236	0.683088	0.999984
fenoldopam	BRD-A50684349	0.683307	0.999984
digoxin	BRD-K40476324	0.686627	0.999984
perphenazine	BRD-K10995081	0.686795	0.999984
atorvastatin	BRD-A82307304	0.686922	0.999984
cefixime	BRD-K04993501	0.687118	0.999984
selumetinib	BRD-K57080016	0.687198	0.999984
curcumin	BRD-K07572174	0.687405	0.999984
oxybenzone	BRD-K59037100	0.68831	0.999984
estradiol	BRD-A18917088	0.688702	0.999984
paroxetine	BRD-K19277754	0.691728	0.999984
salbutamol	BRD-A88254928	0.691778	0.999984
digoxin	BRD-A94756469	0.692225	0.999984
sirolimus	BRD-A23770159	0.693296	0.999984
propranolol	BRD-K13994703	0.693491	0.999984
lisinopril	BRD-K67966701	0.693687	0.999984
milnacipran	BRD-K02227374	0.693785	0.999984
hexylcaine	BRD-A97730597	0.694547	0.999984
ramipril	BRD-K89348303	0.694616	0.999984
amsacrine	BRD-K98490050	0.696379	0.999984
montelukast	BRD-K69470111	0.697403	0.999984
gefitinib	BRD-K64052750	0.702174	0.999984
estriol	BRD-A84205515	0.70228	0.999984
amlodipine	BRD-A22032524	0.704563	0.999984
bromfenac	BRD-K47679368	0.704714	0.999984
sibutramine	BRD-A23359898	0.70551	0.999984
benzonatate	BRD-K91699951	0.706224	0.999984
sulfamerazine	BRD-K93524252	0.707241	0.999984
docetaxel	BRD-K42125900	0.707726	0.999984
clotrimazole	BRD-K15916496	0.708193	0.999984
formestane	BRD-A31801025	0.708503	0.999984
methocarbamol	BRD-A31521121	0.708742	0.999984
benazepril	BRD-K49807096	0.709154	0.999984
danazol	BRD-A20243730	0.710055	0.999984
thiamine	BRD-K95785345	0.711799	0.999984
mebeverine	BRD-A09467419	0.711808	0.999984
ezetimibe	BRD-A41519720	0.712108	0.999984
teniposide	BRD-A35588707	0.712178	0.999984
trimethadione	BRD-K16606819	0.712379	0.999984
metformin	BRD-K79602928	0.713948	0.999984
methylprednisolone	BRD-K35240538	0.71528	0.999984
naphazoline	BRD-K77641333	0.715725	0.999984
cefotaxime	BRD-A67981824	0.716825	0.999984
cetirizine	BRD-A42571354	0.717423	0.999984
carbidopa	BRD-A69512159	0.719604	0.999984
tegafur	BRD-A79903587	0.72068	0.999984
quinethazone	BRD-A59303141	0.721042	0.999984
metacycline	BRD-A49035384	0.721642	0.999984
atomoxetine	BRD-K20141153	0.721817	0.999984
trimebutine	BRD-A92630576	0.722411	0.999984
valsartan	BRD-A14792000	0.72318	0.999984
paromomycin	BRD-A99314711	0.723564	0.999984
dabrafenib	BRD-K09951645	0.724456	0.999984
propranolol	BRD-A10070317	0.725196	0.999984
clemastine	BRD-K30240666	0.725402	0.999984
dantron	BRD-K10065684	0.725579	0.999984
phensuximide	BRD-A18043272	0.725661	0.999984
rosiglitazone	BRD-A97437073	0.727382	0.999984
mianserin	BRD-A19661776	0.728438	0.999984
tinidazole	BRD-K89125793	0.729993	0.999984
lomefloxacin	BRD-A75850590	0.730651	0.999984
methotrexate	BRD-K59456551	0.730736	0.999984
daunorubicin	BRD-A68009927	0.731079	0.999984
cisapride	BRD-K59163477	0.731344	0.999984
propantheline	BRD-K90885812	0.731681	0.999984
profenamine	BRD-A16311756	0.732221	0.999984
bosutinib	BRD-K99964838	0.732888	0.999984
goserelin	BRD-A62434282	0.735512	0.999984
acamprosate	BRD-M41783010	0.736328	0.999984
dexamethasone	BRD-K38775274	0.740153	0.999984
cerivastatin	BRD-K81169441	0.740352	0.999984
fluvoxamine	BRD-K31534764	0.740542	0.999984
flunisolide	BRD-A65449987	0.741583	0.999984
benazepril	BRD-A15131297	0.741895	0.999984
anagrelide	BRD-K62200014	0.743944	0.999984
cabergoline	BRD-K86882815	0.744417	0.999984
acitretin	BRD-K62012036	0.746209	0.999984
levetiracetam	BRD-K49404994	0.746299	0.999984
fluocinonide	BRD-K47036706	0.747244	0.999984
tocainide	BRD-A92670106	0.747697	0.999984
apomorphine	BRD-M73371355	0.748655	0.999984
metoclopramide	BRD-K75641298	0.749026	0.999984
rifampicin	BRD-K99912150	0.749031	0.999984
clofazimine	BRD-K56614220	0.749491	0.999984
metaraminol	BRD-K96253961	0.75072	0.999984
moxifloxacin	BRD-K66615216	0.751601	0.999984
ampicillin	BRD-A16754160	0.751752	0.999984
cisapride	BRD-K06895174	0.752271	0.999984
flurandrenolide	BRD-K58746048	0.752407	0.999984
triclosan	BRD-K41731458	0.752449	0.999984
nalbuphine	BRD-A92651262	0.752969	0.999984
cephalexin	BRD-K90733503	0.753005	0.999984
flunarizine	BRD-K12184470	0.754328	0.999984
edaravone	BRD-K35458079	0.755959	0.999984
naproxen	BRD-A87719232	0.756374	0.999984
vidarabine	BRD-K72093121	0.75644	0.999984
montelukast	BRD-A31312900	0.75745	0.999984
nitrendipine	BRD-A02006392	0.760133	0.999984
prazosin	BRD-K49111258	0.760382	0.999984
sulindac	BRD-A03427350	0.761725	0.999984
galantamine	BRD-K49481516	0.762749	0.999984
enzalutamide	BRD-K56851771	0.763393	0.999984
fenoterol	BRD-A97104540	0.76387	0.999984
paclitaxel	BRD-A28746609	0.764125	0.999984
oxymetazoline	BRD-K16195444	0.764687	0.999984
trazodone	BRD-K70778732	0.764888	0.999984
prochlorperazine	BRD-K19352500	0.766266	0.999984
isoxsuprine	BRD-A16700644	0.766718	0.999984
balsalazide	BRD-K41410256	0.766995	0.999984
tacrolimus	BRD-K44094599	0.767363	0.999984
minoxidil	BRD-K14888893	0.767432	0.999984
tranylcypromine	BRD-A43974575	0.76856	0.999984
entacapone	BRD-K92977333	0.768928	0.999984
bosentan	BRD-K74763371	0.769014	0.999984
nitrendipine	BRD-A12560204	0.769755	0.999984
pancuronium	BRD-A84134924	0.770398	0.999984
fluticasone	BRD-K11469942	0.771041	0.999984
metolazone	BRD-A61793559	0.773066	0.999984
parecoxib	BRD-K13800121	0.773148	0.999984
chlordiazepoxide	BRD-K86595100	0.773514	0.999984
crotamiton	BRD-K13240564	0.774702	0.999984
norethisterone	BRD-A39415247	0.774976	0.999984
maraviroc	BRD-A04352665	0.775249	0.999984
testosterone	BRD-K84036904	0.775797	0.999984
glimepiride	BRD-K42693031	0.776344	0.999984
nifedipine	BRD-A30977374	0.778074	0.999984
isosorbide	BRD-K31616564	0.778346	0.999984
etomidate	BRD-A54880345	0.779408	0.999984
tacrolimus	BRD-K65261396	0.779527	0.999984
acipimox	BRD-K63736853	0.781884	0.999984
idelalisib	BRD-K60866521	0.782222	0.999984
naloxone	BRD-A37541666	0.782336	0.999984
dihydroergocristine	BRD-A65076780	0.782788	0.999984
tranylcypromine	BRD-K47029922	0.783293	0.999984
progesterone	BRD-A67479912	0.78333	0.999984
amiloride	BRD-K97181089	0.783919	0.999984
amoxicillin	BRD-K55044200	0.788543	0.999984
captopril	BRD-K54529596	0.79	0.999984
ofloxacin	BRD-A24228527	0.790064	0.999984
biperiden	BRD-A00546892	0.790209	0.999984
acebutolol	BRD-A29260609	0.793598	0.999984
amcinonide	BRD-K45149020	0.794088	0.999984
rifaximin	BRD-K89708791	0.794977	0.999984
glipizide	BRD-K12219985	0.795446	0.999984
bisacodyl	BRD-K39987650	0.796438	0.999984
thiothixene	BRD-K97309399	0.796485	0.999984
amlodipine	BRD-A64297288	0.799228	0.999984
gestrinone	BRD-K59850506	0.799845	0.999984
pirenzepine	BRD-K89375097	0.799865	0.999984
bromperidol	BRD-K78643075	0.800198	0.999984
norethisterone	BRD-K92073408	0.800364	0.999984
warfarin	BRD-A24514565	0.801214	0.999984
alitretinoin	BRD-K35483542	0.80136	0.999984
propranolol	BRD-K92830582	0.803363	0.999984
carprofen	BRD-A17411484	0.804835	0.999984
dorzolamide	BRD-K48617017	0.805028	0.999984
anastrozole	BRD-K52172416	0.806318	0.999984
econazole	BRD-A51820102	0.807559	0.999984
finasteride	BRD-K59720958	0.807646	0.999984
vigabatrin	BRD-A07893380	0.807907	0.999984
trimetazidine	BRD-K88366685	0.808343	0.999984
butoconazole	BRD-A16665823	0.808777	0.999984
methantheline	BRD-K09859624	0.809519	0.999984
fulvestrant	BRD-A17828570	0.8106	0.999984
leucovorin	BRD-A75919782	0.810687	0.999984
nevirapine	BRD-K15502390	0.810991	0.999984
stavudine	BRD-K93880783	0.814387	0.999984
testosterone	BRD-A79479878	0.815433	0.999984
phentolamine	BRD-K90333595	0.815506	0.999984
diphenidol	BRD-K01663662	0.816356	0.999984
levobunolol	BRD-K73323637	0.816635	0.999984
yohimbine	BRD-K35586044	0.818005	0.999984
quinapril	BRD-K72222507	0.818229	0.999984
formestane	BRD-A42153648	0.818347	0.999984
sertraline	BRD-K82036761	0.818691	0.999984
pantoprazole	BRD-A22380646	0.8192	0.999984
osimertinib	BRD-K42805893	0.819905	0.999984
cefazolin	BRD-K52237148	0.820991	0.999984
nimodipine	BRD-A24891640	0.821416	0.999984
modafinil	BRD-A16332958	0.821501	0.999984
thonzonium	BRD-K13387373	0.822096	0.999984
tolterodine	BRD-K54316499	0.82252	0.999984
decitabine	BRD-K79254416	0.823453	0.999984
esculin	BRD-A99411506	0.82396	0.999984
oxymetholone	BRD-A23637604	0.824637	0.999984
flavoxate	BRD-K47639036	0.824785	0.999984
yohimbine	BRD-A87445400	0.825579	0.999984
tolmetin	BRD-K82562631	0.826097	0.999984
bromhexine	BRD-K47631482	0.826417	0.999984
chlorprothixene	BRD-K81091703	0.828341	0.999984
azelastine	BRD-A68888262	0.830191	0.999984
ramipril	BRD-K05111602	0.830349	0.999984
halcinonide	BRD-K71451869	0.831184	0.999984
triamcinolone	BRD-A30717181	0.832017	0.999984
metamizole	BRD-K76812510	0.832516	0.999984
tretinoin	BRD-K64634304	0.83267	0.999984
misoprostol	BRD-A50310035	0.834011	0.999984
fosinopril	BRD-A51382177	0.837316	0.999984
salmeterol	BRD-A01320529	0.837682	0.999984
hydroxychloroquine	BRD-A99117172	0.837809	0.999984
bacitracin	BRD-A23712469	0.837891	0.999984
betaxolol	BRD-A02759312	0.839909	0.999984
dolasetron	BRD-K28029915	0.841231	0.999984
capsaicin	BRD-K50590187	0.84125	0.999984
mepyramine	BRD-K97564742	0.841923	0.999984
clarithromycin	BRD-K49668410	0.843074	0.999984
tetrabenazine	BRD-K95739795	0.84361	0.999984
curcumin	BRD-K69690935	0.843854	0.999984
cytarabine	BRD-K33106058	0.844222	0.999984
galantamine	BRD-A49148672	0.846684	0.999984
kinetin	BRD-K65667145	0.847489	0.999984
diltiazem	BRD-K24023109	0.85014	0.999984
cefuroxime	BRD-K63641886	0.850374	0.999984
cloxacillin	BRD-K23933163	0.850454	0.999984
danazol	BRD-A92537424	0.850723	0.999984
tigecycline	BRD-A34462049	0.851276	0.999984
digitoxin	BRD-A93236127	0.851309	0.999984
tiagabine	BRD-K60160658	0.852366	0.999984
pentoxifylline	BRD-K57569181	0.852614	0.999984
maprotiline	BRD-K25433859	0.852846	0.999984
benfotiamine	BRD-K02571615	0.853002	0.999984
zolmitriptan	BRD-K54314721	0.853855	0.999984
eugenol	BRD-K32977963	0.854349	0.999984
esmolol	BRD-A07395371	0.854638	0.999984
tubocurarine	BRD-K99621550	0.854808	0.999984
hyoscyamine	BRD-K40530731	0.856478	0.999984
fomepizole	BRD-K56810756	0.856557	0.999984
liothyronine	BRD-K89152108	0.856812	0.999984
nilotinib	BRD-K81528515	0.85711	0.999984
lidoflazine	BRD-K62996583	0.857755	0.999984
vecuronium	BRD-K31374463	0.859923	0.999984
aceclidine	BRD-A80567352	0.861013	0.999984
amisulpride	BRD-A60197193	0.861826	0.999984
naloxone	BRD-A70461345	0.862177	0.999984
ouabain	BRD-K35708212	0.862409	0.999984
hesperidin	BRD-K38903228	0.862486	0.999984
aceclofenac	BRD-K68538666	0.862564	0.999984
triamcinolone	BRD-K77554836	0.862796	0.999984
azacitidine	BRD-K03406345	0.865371	0.999984
kanamycin	BRD-K08327065	0.866029	0.999984
fenofibrate	BRD-K50388907	0.86652	0.999984
formoterol	BRD-M00539986	0.866791	0.999984
bromocriptine	BRD-A69960130	0.867635	0.999984
guanabenz	BRD-K67847053	0.868174	0.999984
diosmin	BRD-K94436377	0.868701	0.999984
meclizine	BRD-A50311610	0.869007	0.999984
ifenprodil	BRD-A24191444	0.869108	0.999984
rilmenidine	BRD-M62162320	0.869157	0.999984
diflorasone	BRD-K17674993	0.870748	0.999984
flumethasone	BRD-K81774264	0.871729	0.999984
irinotecan	BRD-K08547377	0.872108	0.999984
homatropine	BRD-A74975734	0.872407	0.999984
trimipramine	BRD-A19195498	0.873195	0.999984
xanthinol	BRD-A01826957	0.874879	0.999984
mephentermine	BRD-K18194590	0.875434	0.999984
ethinylestradiol	BRD-K88969189	0.875773	0.999984
alclometasone	BRD-A90131694	0.876164	0.999984
daunorubicin	BRD-K91966436	0.876516	0.999984
midostaurin	BRD-K13646352	0.878146	0.999984
prednicarbate	BRD-K95391106	0.878367	0.999984
methylergometrine	BRD-K34685430	0.878793	0.999984
prednisone	BRD-K82624463	0.879913	0.999984
reserpine	BRD-K44495371	0.8805	0.999984
cyclizine	BRD-K79501723	0.881086	0.999984
valaciclovir	BRD-K46435977	0.881336	0.999984
tolbutamide	BRD-K85119730	0.883924	0.999984
nintedanib	BRD-K49075727	0.885173	0.999984
ampicillin	BRD-K68432770	0.885874	0.999984
risperidone	BRD-K53857191	0.886672	0.999984
terbutaline	BRD-M79902621	0.887023	0.999984
idarubicin	BRD-K69650333	0.887166	0.999984
neomycin	BRD-K71013094	0.887309	0.999984
phentermine	BRD-K96319534	0.887422	0.999984
ivermectin	BRD-K24652731	0.888524	0.999984
minocycline	BRD-A41020680	0.891853	0.999984
rofecoxib	BRD-K21733600	0.892485	0.999984
ethosuximide	BRD-A99633051	0.892837	0.999984
acetohexamide	BRD-K52960356	0.896458	0.999984
procainamide	BRD-K75089421	0.896717	0.999984
sulconazole	BRD-A70649075	0.896723	0.999984
mestranol	BRD-A14798026	0.896734	0.999984
quetiapine	BRD-K68867920	0.896989	0.999984
tolnaftate	BRD-K44273375	0.897424	0.999984
rolitetracycline	BRD-A27489425	0.900164	0.999984
oxyphenonium	BRD-A14208071	0.900436	0.999984
bufexamac	BRD-K36660044	0.903142	0.999984
cabergoline	BRD-A63043573	0.903277	0.999984
artesunate	BRD-K79759031	0.903814	0.999984
nifedipine	BRD-K96354014	0.903987	0.999984
scopolamine	BRD-A62035778	0.906547	0.999984
nimodipine	BRD-A58048407	0.908617	0.999984
vorinostat	BRD-K81418486	0.908822	0.999984
nalbuphine	BRD-K66404838	0.909373	0.999984
domperidone	BRD-K38305202	0.909676	0.999984
phenylbutazone	BRD-K10843433	0.909928	0.999984
fenoprofen	BRD-M61246020	0.910161	0.999984
didanosine	BRD-K99063460	0.910296	0.999984
rutin	BRD-A34907681	0.910811	0.999984
doxylamine	BRD-A44008656	0.911579	0.999984
idoxuridine	BRD-K76634210	0.911912	0.999984
olopatadine	BRD-K37130586	0.912042	0.999984
axitinib	BRD-K29905972	0.912493	0.999984
biperiden	BRD-A36471396	0.914417	0.999984
darifenacin	BRD-K95773607	0.914672	0.999984
sonidegib	BRD-K19796430	0.915752	0.999984
bupropion	BRD-A05186015	0.915792	0.999984
chlorambucil	BRD-K29458283	0.916028	0.999984
gabapentin	BRD-K62737565	0.916764	0.999984
cisplatin	BRD-K01228321	0.916952	0.999984
oxiconazole	BRD-K23369905	0.919767	0.999984
cefpodoxime	BRD-A87387433	0.919891	0.999984
loxoprofen	BRD-A43082555	0.919953	0.999984
fluvoxamine	BRD-K72676686	0.920311	0.999984
budesonide	BRD-A82238138	0.920881	0.999984
temozolomide	BRD-K32107296	0.923064	0.999984
tadalafil	BRD-K93645900	0.923611	0.999984
sulfasalazine	BRD-K10670311	0.92472	0.999984
gentamicin	BRD-M10279501	0.924725	0.999984
clonidine	BRD-K98530306	0.92572	0.999984
celecoxib	BRD-K02637541	0.926009	0.999984
phenylpropanolamine	BRD-K27853494	0.926048	0.999984
latanoprost	BRD-K10961822	0.926287	0.999984
nafcillin	BRD-K18574842	0.926377	0.999984
lacidipine	BRD-A52282606	0.928071	0.999984
trimethobenzamide	BRD-K34415467	0.929392	0.999984
toremifene	BRD-K67174588	0.930264	0.999984
alfacalcidol	BRD-K86284654	0.930944	0.999984
tolazamide	BRD-K32164935	0.93134	0.999984
zalcitabine	BRD-K85925969	0.931699	0.999984
cefazolin	BRD-A65282128	0.93239	0.999984
palbociclib	BRD-K51313569	0.932955	0.999984
nicotine	BRD-K05395900	0.933609	0.999984
mirtazapine	BRD-A64977602	0.934735	0.999984
acarbose	BRD-K44276885	0.935813	0.999984
tretinoin	BRD-K06926592	0.936393	0.999984
iloprost	BRD-A45664787	0.936813	0.999984
cyclophosphamide	BRD-A09722536	0.937306	0.999984
pseudoephedrine	BRD-K84175871	0.937925	0.999984
alprazolam	BRD-K32398298	0.939249	0.999984
enoxacin	BRD-K78113049	0.939577	0.999984
lacidipine	BRD-K05851096	0.940069	0.999984
elvitegravir	BRD-K54472332	0.940613	0.999984
diethylstilbestrol	BRD-K17084514	0.9425	0.999984
afatinib	BRD-A58767537	0.943358	0.999984
sulfapyridine	BRD-K41406082	0.944412	0.999984
metergoline	BRD-K56699285	0.945258	0.999984
pitavastatin	BRD-K30097969	0.946501	0.999984
imatinib	BRD-K92723993	0.946591	0.999984
voriconazole	BRD-K06557128	0.946766	0.999984
metaxalone	BRD-A94709349	0.947737	0.999984
cefotiam	BRD-K02275692	0.947891	0.999984
isradipine	BRD-A69927616	0.949163	0.999984
atropine	BRD-M35773784	0.949466	0.999984
doxercalciferol	BRD-K14550461	0.949718	0.999984
cimetidine	BRD-K18618618	0.949869	0.999984
leflunomide	BRD-K78692225	0.950114	0.999984
granisetron	BRD-K10860596	0.95037	0.999984
carteolol	BRD-A42167015	0.950751	0.999984
amodiaquine	BRD-K91290917	0.950856	0.999984
methenamine	BRD-K30114692	0.952843	0.999984
tioconazole	BRD-A33084557	0.953135	0.999984
erlotinib	BRD-K70401845	0.954182	0.999984
nystatin	BRD-A56702968	0.95449	0.999984
tramadol	BRD-K04412738	0.956016	0.999984
dexamethasone	BRD-K47635719	0.956841	0.999984
auranofin	BRD-K45995181	0.956988	0.999984
amcinonide	BRD-A16478930	0.957332	0.999984
lypressin	BRD-K93331255	0.957518	0.999984
clofibrate	BRD-K45252063	0.957619	0.999984
phenoxybenzamine	BRD-A67799922	0.95783	0.999984
digoxin	BRD-A75144621	0.95789	0.999984
febuxostat	BRD-K48367671	0.958444	0.999984
nitrazepam	BRD-K57930253	0.958536	0.999984
nicorandil	BRD-K97752965	0.959262	0.999984
levonorgestrel	BRD-K90543092	0.959588	0.999984
mifepristone	BRD-K37270826	0.959777	0.999984
sulbactam	BRD-K44133266	0.961076	0.999984
minoxidil	BRD-K06902185	0.962317	0.999984
emedastine	BRD-K15010214	0.962405	0.999984
rabeprazole	BRD-A39390670	0.962678	0.999984
lovastatin	BRD-K17113870	0.96354	0.999984
cimetidine	BRD-K34157611	0.964129	0.999984
prednisolone	BRD-K82481048	0.964144	0.999984
ritodrine	BRD-K51465424	0.965676	0.999984
belinostat	BRD-K17743125	0.966639	0.999984
ethotoin	BRD-A30205217	0.967362	0.999984
ouabain	BRD-A46747628	0.968158	0.999984
phenolphthalein	BRD-K19227686	0.968273	0.999984
methotrexate	BRD-A55424491	0.968275	0.999984
remoxipride	BRD-K54094468	0.96863	0.999984
ethionamide	BRD-K51207550	0.968805	0.999984
deflazacort	BRD-K96006502	0.969206	0.999984
oxetacaine	BRD-K56940463	0.969605	0.999984
altretamine	BRD-K67043667	0.969958	0.999984
gemcitabine	BRD-K15108141	0.970323	0.999984
sulfamethizole	BRD-K31682896	0.970864	0.999984
probucol	BRD-K72029282	0.970983	0.999984
hexylresorcinol	BRD-K99946902	0.972022	0.999984
dyclonine	BRD-K72259270	0.973493	0.999984
imiquimod	BRD-K26657438	0.973604	0.999984
bisoprolol	BRD-A89175223	0.974127	0.999984
panobinostat	BRD-K02130563	0.975004	0.999984
diphenhydramine	BRD-K47278471	0.975222	0.999984
dexamethasone	BRD-K30207000	0.975574	0.999984
dactinomycin	BRD-K70578146	0.975788	0.999984
lopinavir	BRD-K99451608	0.976214	0.999984
rifabutin	BRD-K31484631	0.976285	0.999984
nicergoline	BRD-K79062806	0.97632	0.999984
brimonidine	BRD-K68264559	0.976406	0.999984
sulfamethoxazole	BRD-K28494619	0.976426	0.999984
homatropine	BRD-A09539288	0.976566	0.999984
troglitazone	BRD-A13084692	0.976885	0.999984
rifabutin	BRD-A23801136	0.977124	0.999984
phenformin	BRD-K11399644	0.97722	0.999984
tofacitinib	BRD-K31283835	0.97747	0.999984
curcumin	BRD-K74148702	0.978239	0.999984
lapatinib	BRD-K19687926	0.979427	0.999984
pentobarbital	BRD-A44448661	0.98034	0.999984
sulindac	BRD-A13946108	0.980465	0.999984
dosulepin	BRD-K54759182	0.980593	0.999984
atracurium	BRD-A75935363	0.980703	0.999984
doxorubicin	BRD-A76941896	0.980849	0.999984
dihydrostreptomycin	BRD-M15413738	0.981103	0.999984
biotin	BRD-K63899271	0.981792	0.999984
ketorolac	BRD-A40639672	0.983435	0.999984
acitretin	BRD-K90699611	0.984136	0.999984
nitrofural	BRD-K53815609	0.984309	0.999984
ranolazine	BRD-A97674275	0.984521	0.999984
nisoldipine	BRD-A84465106	0.984597	0.999984
imipenem	BRD-K42870217	0.984882	0.999984
doxapram	BRD-A46179541	0.985192	0.999984
clobetasol	BRD-A63894585	0.986213	0.999984
teicoplanin	BRD-U97083655	0.986483	0.999984
warfarin	BRD-K25991148	0.98675	0.999984
penciclovir	BRD-K47780086	0.98714	0.999984
doxorubicin	BRD-K92093830	0.987948	0.999984
diltiazem	BRD-A69636825	0.988582	0.999984
ritonavir	BRD-A03323675	0.988671	0.999984
benzatropine	BRD-K68804560	0.98894	0.999984
flucytosine	BRD-K82143716	0.989116	0.999984
cinnarizine	BRD-K74927006	0.989939	0.999984
etoposide	BRD-K46503544	0.990215	0.999984
cefalotin	BRD-K87116849	0.990398	0.999984
mesalazine	BRD-K28849549	0.99052	0.999984
debrisoquine	BRD-M09350392	0.990847	0.999984
fulvestrant	BRD-A83237092	0.991017	0.999984
dicloxacillin	BRD-K05673000	0.991255	0.999984
guanabenz	BRD-K56800335	0.99167	0.999984
moxonidine	BRD-K77771411	0.992052	0.999984
edrophonium	BRD-K81128206	0.992151	0.999984
haloprogin	BRD-K13238168	0.992211	0.999984
parachlorophenol	BRD-K40992116	0.992455	0.999984
etodolac	BRD-A16998493	0.992734	0.999984
benzthiazide	BRD-K21450440	0.992824	0.999984
rifapentine	BRD-K55889443	0.993009	0.999984
lamotrigine	BRD-K93460210	0.993108	0.999984
diphenylpyraline	BRD-K22936972	0.993201	0.999984
cefepime	BRD-K58662656	0.99324	0.999984
benzatropine	BRD-A25067867	0.993316	0.999984
nateglinide	BRD-K44353683	0.993429	0.999984
ioversol	BRD-A65818372	0.993448	0.999984
tropisetron	BRD-K50866992	0.993504	0.999984
sulfadimethoxine	BRD-K71125014	0.993764	0.999984
losartan	BRD-K66198023	0.994161	0.999984
mitoxantrone	BRD-K21680192	0.994203	0.999984
triamcinolone	BRD-K23714869	0.994372	0.999984
busulfan	BRD-K23204545	0.994514	0.999984
ouabain	BRD-A68930007	0.994648	0.999984
carisoprodol	BRD-A99939097	0.994681	0.999984
norgestrel	BRD-A50928468	0.994782	0.999984
papaverine	BRD-K15567136	0.994838	0.999984
floxuridine	BRD-A80638690	0.99521	0.999984
rizatriptan	BRD-K75699339	0.995251	0.999984
diphenoxylate	BRD-K41903098	0.995274	0.999984
nefopam	BRD-A78877355	0.995389	0.999984
idarubicin	BRD-A71390734	0.995688	0.999984
cinnarizine	BRD-K07220430	0.995862	0.999984
doxorubicin	BRD-A52530684	0.996177	0.999984
spironolactone	BRD-K90027355	0.996439	0.999984
sirolimus	BRD-K84937637	0.996559	0.999984
fludarabine	BRD-K72238567	0.996684	0.999984
ethambutol	BRD-K54556307	0.996985	0.999984
budesonide	BRD-A58753560	0.997199	0.999984
famciclovir	BRD-K45033733	0.997213	0.999984
propylthiouracil	BRD-K48168960	0.997216	0.999984
dioxybenzone	BRD-K22193694	0.997358	0.999984
mephenesin	BRD-A55469827	0.997648	0.999984
fluticasone	BRD-A59943784	0.997847	0.999984
olopatadine	BRD-K67637637	0.997953	0.999984
topotecan	BRD-K55696337	0.997958	0.999984
propafenone	BRD-A26334849	0.997989	0.999984
diltiazem	BRD-K81029756	0.998037	0.999984
phthalylsulfathiazole	BRD-K64659768	0.998159	0.999984
aminophylline	BRD-M53001068	0.998315	0.999984
topotecan	BRD-A59985574	0.998409	0.999984
palonosetron	BRD-K08924299	0.998483	0.999984
spectinomycin	BRD-K11905747	0.998561	0.999984
diflunisal	BRD-K22031190	0.998665	0.999984
daunorubicin	BRD-K17210248	0.998693	0.999984
indinavir	BRD-K33226500	0.998743	0.999984
flucloxacillin	BRD-A13650332	0.999038	0.999984
duloxetine	BRD-K71103788	0.999066	0.999984
hydroflumethiazide	BRD-K36862742	0.999232	0.999984
guanethidine	BRD-M18219129	0.999255	0.999984
nadolol	BRD-A97454584	0.999261	0.999984
dequalinium	BRD-K77685957	0.999342	0.999984
acetylcholine	BRD-K82381502	0.999377	0.999984
flunisolide	BRD-K18674849	0.999456	0.999984
pancuronium	BRD-K87210992	0.999488	0.999984
quinine	BRD-U94846492	0.999549	0.999984
clocortolone	BRD-K81925854	0.999665	0.999984
loratadine	BRD-K82795137	0.999682	0.999984
epirubicin	BRD-K04548931	0.999736	0.999984
rifabutin	BRD-K30563334	0.999748	0.999984
ethinylestradiol	BRD-K48195008	0.99977	0.999984
daunorubicin	BRD-K43389675	0.999804	0.999984
carbidopa	BRD-K78712176	0.999804	0.999984
trifluoperazine	BRD-K89732114	0.999823	0.999984
telmisartan	BRD-K73999723	0.999833	0.999984
cyproheptadine	BRD-K28143534	0.999874	0.999984
dofetilide	BRD-K86887724	0.999933	0.999984
piperacillin	BRD-K86873305	0.999951	0.999984
dactinomycin	BRD-A73909368	0.999969	0.999984
dexbrompheniramine	BRD-K22947005	0.999971	0.999984
midazolam	BRD-K00532621	0.999974	0.999984
mephenytoin	BRD-A83937277	0.999984	0.999984

## Sheet: C6
Drug.name	Drug.id	P.value	FDR
mebendazole	BRD-K77987382	5.57544e-07	0.000737073
fostamatinib	BRD-K20285085	7.6337e-06	0.00504588
artesunate	BRD-A47829399	0.000156345	0.0688959
pazopanib	BRD-K74514084	0.000464232	0.153429
enalapril	BRD-K57545991	0.000956924	0.249616
colchicine	BRD-K00259736	0.0011329	0.249616
doxepin	BRD-K36616567	0.00390695	0.737856
guanfacine	BRD-K32830106	0.0052126	0.781153
dasatinib	BRD-K49328571	0.00531799	0.781153
auranofin	BRD-A79465854	0.00638991	0.798921
thioridazine	BRD-A84481105	0.00715148	0.798921
aliskiren	BRD-K30020243	0.00744688	0.798921
ambroxol	BRD-K56558538	0.00829405	0.798921
cladribine	BRD-K93034159	0.00880286	0.798921
betamethasone	BRD-A02180903	0.00906492	0.798921
tretinoin	BRD-K71879491	0.010752	0.819894
felodipine	BRD-A30815329	0.0115079	0.819894
lansoprazole	BRD-A49172652	0.0117673	0.819894
oxcarbazepine	BRD-K04196797	0.0117837	0.819894
niclosamide	BRD-K35960502	0.0143138	0.875069
vinblastine	BRD-A55594068	0.0143736	0.875069
raloxifene	BRD-K63828191	0.0147021	0.875069
crizotinib	BRD-K78431006	0.0154925	0.875069
flunarizine	BRD-K29582677	0.0158863	0.875069
rucaparib	BRD-K88560311	0.0166501	0.880456
verapamil	BRD-A09533288	0.0178131	0.901703
budesonide	BRD-A60571864	0.0202548	0.901703
chloroquine	BRD-A91699651	0.0223222	0.901703
rimexolone	BRD-K31627533	0.0226357	0.901703
procarbazine	BRD-K13032584	0.022885	0.901703
zidovudine	BRD-K72903603	0.0235904	0.901703
linezolid	BRD-K66876909	0.0237188	0.901703
olanzapine	BRD-K18895904	0.0237945	0.901703
benzydamine	BRD-K28542495	0.0240283	0.901703
tretinoin	BRD-K64634304	0.0259365	0.901703
oxybuprocaine	BRD-K04185004	0.0263005	0.901703
exemestane	BRD-A73741725	0.0263452	0.901703
nomifensine	BRD-A29644307	0.0267004	0.901703
dienestrol	BRD-K95309561	0.0297956	0.901703
ciclopirox	BRD-K13044802	0.0307118	0.901703
mizolastine	BRD-K21884483	0.0307385	0.901703
vorinostat	BRD-K81418486	0.0308572	0.901703
vemurafenib	BRD-K56343971	0.031696	0.901703
pyridoxine	BRD-K14349461	0.0326054	0.901703
medrysone	BRD-K13688115	0.0327464	0.901703
physostigmine	BRD-A37052580	0.0331726	0.901703
aztreonam	BRD-K12437696	0.0351044	0.901703
calcipotriol	BRD-K96390176	0.0363211	0.901703
nimesulide	BRD-K76775527	0.0370193	0.901703
estriol	BRD-K17016787	0.0388495	0.901703
albendazole	BRD-K79131256	0.0396208	0.901703
iopamidol	BRD-K75868704	0.0406612	0.901703
pinacidil	BRD-A22897758	0.0420387	0.901703
estradiol	BRD-A18917088	0.0421889	0.901703
paroxetine	BRD-A62326914	0.0423892	0.901703
alclometasone	BRD-A63934767	0.042955	0.901703
amcinonide	BRD-A36010170	0.0447397	0.901703
meropenem	BRD-K01612348	0.0454382	0.901703
simvastatin	BRD-K22134346	0.0455462	0.901703
ruxolitinib	BRD-K53972329	0.0461403	0.901703
promazine	BRD-K06980535	0.0470584	0.901703
neratinib	BRD-K85606544	0.0471647	0.901703
zaleplon	BRD-K92657060	0.0473658	0.901703
dipyridamole	BRD-K86301799	0.0478126	0.901703
fluphenazine	BRD-K55127134	0.0482533	0.901703
reserpine	BRD-K95921201	0.0492491	0.901703
lenalidomide	BRD-A17883755	0.0496492	0.901703
estrone	BRD-A37959677	0.0497698	0.901703
terfenadine	BRD-A06352418	0.0499946	0.901703
diflorasone	BRD-K17041687	0.0501734	0.901703
acitretin	BRD-K62012036	0.0504576	0.901703
isoxsuprine	BRD-A74269027	0.0506841	0.901703
metyrapone	BRD-K46862739	0.0509736	0.901703
homatropine	BRD-A39671870	0.0511533	0.901703
nitazoxanide	BRD-K96471533	0.0520236	0.901703
melatonin	BRD-K97530723	0.0539056	0.901703
reboxetine	BRD-A43974499	0.0539302	0.901703
ataluren	BRD-K94830329	0.0553649	0.901703
promethazine	BRD-A46335897	0.0579629	0.901703
ketoconazole	BRD-K29113274	0.0581457	0.901703
nizatidine	BRD-K92193792	0.0584668	0.901703
naproxen	BRD-K33299843	0.059719	0.901703
tyloxapol	BRD-K46156294	0.0601412	0.901703
mefloquine	BRD-K40645748	0.0605659	0.901703
pilocarpine	BRD-K85090592	0.0620747	0.901703
ranitidine	BRD-K14204120	0.0629216	0.901703
ranitidine	BRD-K30816563	0.0633517	0.901703
chlorthalidone	BRD-A26384407	0.065439	0.901703
roxithromycin	BRD-K14036801	0.0659586	0.901703
medrysone	BRD-A20126139	0.0660093	0.901703
sertindole	BRD-K69116396	0.0663656	0.901703
mecamylamine	BRD-A20119038	0.0678582	0.901703
sitagliptin	BRD-K19416115	0.0682748	0.901703
acetylcysteine	BRD-K59058747	0.0683026	0.901703
everolimus	BRD-K13514097	0.0694839	0.901703
doconexent	BRD-K39965020	0.0703353	0.901703
clomifene	BRD-K29950728	0.0705269	0.901703
raltegravir	BRD-K05658747	0.0712491	0.901703
demeclocycline	BRD-A72130500	0.0733819	0.901703
etodolac	BRD-A74667430	0.074213	0.901703
rivastigmine	BRD-K10706131	0.0747199	0.901703
terazosin	BRD-A22256192	0.0748516	0.901703
menadione	BRD-K78126613	0.0749577	0.901703
molsidomine	BRD-K35531059	0.0754846	0.901703
mafenide	BRD-K30649484	0.0763037	0.901703
oxandrolone	BRD-K43544024	0.0763057	0.901703
entecavir	BRD-K08206212	0.0765917	0.901703
estradiol	BRD-A23226398	0.076649	0.901703
vandetanib	BRD-K77625799	0.0770768	0.901703
moclobemide	BRD-K07237224	0.0774469	0.901703
guanadrel	BRD-M34926192	0.0778604	0.901703
lofexidine	BRD-A02990301	0.0784329	0.901703
tranylcypromine	BRD-K88809146	0.0795586	0.901703
cefotaxime	BRD-K76018977	0.0815872	0.901703
ixazomib	BRD-K78659596	0.0819692	0.901703
triamterene	BRD-K92049597	0.0824513	0.901703
cyclobenzaprine	BRD-K42348709	0.0826779	0.901703
vinblastine	BRD-A22783572	0.0847076	0.901703
pentoxyverine	BRD-K06181161	0.0847953	0.901703
zafirlukast	BRD-K71289571	0.0849916	0.901703
solifenacin	BRD-A54596827	0.0850809	0.901703
balsalazide	BRD-K41410256	0.0852056	0.901703
phylloquinone	BRD-A55815733	0.0854555	0.901703
prednisolone	BRD-A27887842	0.087245	0.901703
rutin	BRD-K20482099	0.0886289	0.901703
yohimbine	BRD-K99712306	0.0888862	0.901703
biotin	BRD-K89210380	0.0891446	0.901703
ifosfamide	BRD-A67097164	0.0899234	0.901703
vinorelbine	BRD-M30523314	0.0905111	0.901703
vinorelbine	BRD-K97514127	0.0911676	0.901703
pregnenolone	BRD-K35862502	0.0919603	0.901703
sumatriptan	BRD-K50938287	0.0937038	0.901703
lynestrenol	BRD-K79224779	0.094439	0.901703
cabozantinib	BRD-K51544265	0.0953002	0.901703
nitrofural	BRD-K79092138	0.0953223	0.901703
nabumetone	BRD-K65146499	0.0958885	0.901703
ketoprofen	BRD-A97739905	0.0975716	0.901703
tranylcypromine	BRD-A43974575	0.0979416	0.901703
atovaquone	BRD-A38161572	0.0981508	0.901703
vecuronium	BRD-K61341215	0.0993427	0.901703
alpelisib	BRD-K54997624	0.0994853	0.901703
capsaicin	BRD-K50590187	0.0996954	0.901703
fludarabine	BRD-K66788707	0.100065	0.901703
cefoxitin	BRD-K70976396	0.100227	0.901703
toremifene	BRD-K63460351	0.100404	0.901703
nilotinib	BRD-K81528515	0.100829	0.901703
ethambutol	BRD-A74500471	0.100973	0.901703
propranolol	BRD-K13994703	0.101976	0.901703
prednicarbate	BRD-K46137903	0.104494	0.901703
levocetirizine	BRD-K27184429	0.104663	0.901703
noscapine	BRD-A51393488	0.105769	0.901703
dihydroergocristine	BRD-K97440753	0.105991	0.901703
flecainide	BRD-A09472452	0.106133	0.901703
bendroflumethiazide	BRD-A80017228	0.108372	0.901703
vincristine	BRD-A76528577	0.10879	0.901703
voriconazole	BRD-K46212057	0.11028	0.901703
pyrantel	BRD-K63072637	0.110433	0.901703
ciprofloxacin	BRD-K04804440	0.110509	0.901703
fulvestrant	BRD-A90490067	0.111406	0.901703
sulfabenzamide	BRD-K59983611	0.111585	0.901703
mupirocin	BRD-K15262564	0.112824	0.901703
bortezomib	BRD-K50691590	0.113598	0.901703
ticarcillin	BRD-A80869209	0.114387	0.901703
pyrazinamide	BRD-K28667793	0.114419	0.901703
docetaxel	BRD-K63265447	0.115334	0.901703
naltrexone	BRD-A66559694	0.115695	0.901703
betahistine	BRD-K91315211	0.116096	0.901703
benserazide	BRD-A61194565	0.116206	0.901703
moexipril	BRD-K34441861	0.116844	0.901703
molindone	BRD-A65280694	0.11697	0.901703
chlorothiazide	BRD-K88682005	0.117244	0.901703
gliclazide	BRD-A61154809	0.11926	0.901703
pinacidil	BRD-A43882281	0.119622	0.901703
tropisetron	BRD-A79226577	0.119823	0.901703
sunitinib	BRD-M64432851	0.120155	0.901703
repaglinide	BRD-K82846253	0.120426	0.901703
diethyltoluamide	BRD-K94080537	0.120727	0.901703
diacerein	BRD-K69122748	0.121713	0.90396
tramadol	BRD-K51033547	0.126991	0.920626
bithionol	BRD-K39120595	0.127187	0.920626
clenbuterol	BRD-A75726477	0.127332	0.920626
bortezomib	BRD-K88510285	0.128485	0.920626
dexamethasone	BRD-A10188456	0.128549	0.920626
ondansetron	BRD-A19736161	0.128883	0.920626
nevirapine	BRD-K15502390	0.129434	0.920626
fluspirilene	BRD-K77947974	0.129528	0.920626
hyoscyamine	BRD-A78303415	0.130604	0.923311
gestrinone	BRD-K59850506	0.133586	0.939366
esomeprazole	BRD-A56892734	0.13474	0.939496
triflupromazine	BRD-K63675182	0.135964	0.939496
riluzole	BRD-K21283037	0.136944	0.939496
carbinoxamine	BRD-A29426959	0.13753	0.939496
lovastatin	BRD-K09416995	0.138457	0.939496
orciprenaline	BRD-A07780951	0.140037	0.939496
etoricoxib	BRD-K54770957	0.140252	0.939496
parthenolide	BRD-K04949373	0.140527	0.939496
methocarbamol	BRD-A31521121	0.140654	0.939496
moxisylyte	BRD-K81144366	0.140711	0.939496
pravastatin	BRD-K60511616	0.144017	0.949501
methimazole	BRD-K54416256	0.144728	0.949501
troleandomycin	BRD-K38310698	0.1448	0.949501
safinamide	BRD-K84639753	0.146688	0.949501
fluorouracil	BRD-K24844714	0.14679	0.949501
saquinavir	BRD-K09963420	0.147705	0.949501
iopromide	BRD-A72075775	0.148785	0.949501
clofarabine	BRD-A82371568	0.149361	0.949501
perindopril	BRD-K92731339	0.149504	0.949501
probenecid	BRD-K95237249	0.149863	0.949501
nicergoline	BRD-K76810206	0.150212	0.949501
lapatinib	BRD-M07438658	0.151195	0.949501
calcifediol	BRD-K77175907	0.152168	0.949501
sulpiride	BRD-A10715913	0.152265	0.949501
piperacillin	BRD-K39397585	0.154224	0.955474
trimetazidine	BRD-K88366685	0.155012	0.955474
droperidol	BRD-K97158071	0.155745	0.955474
pimozide	BRD-K01292756	0.156162	0.955474
midodrine	BRD-A79981887	0.156836	0.955474
minaprine	BRD-K02867583	0.15818	0.959236
tigecycline	BRD-A34462049	0.159702	0.962606
ibutilide	BRD-M56587789	0.160312	0.962606
dexamethasone	BRD-A69951442	0.16092	0.962606
lenalidomide	BRD-K05926469	0.161733	0.963114
mebeverine	BRD-A09467419	0.163791	0.970994
cefuroxime	BRD-K37187815	0.16626	0.975517
ropivacaine	BRD-K50938786	0.167511	0.975517
fenbufen	BRD-K12513978	0.167826	0.975517
dexamethasone	BRD-K00835182	0.168139	0.975517
ergometrine	BRD-A73581086	0.168243	0.975517
miglitol	BRD-K44779798	0.170192	0.979745
bretylium	BRD-K49669424	0.170455	0.979745
pheniramine	BRD-A23072235	0.171316	0.980433
isocarboxazid	BRD-K93332168	0.175024	0.98953
zuclopenthixol	BRD-K28761384	0.175588	0.98953
vardenafil	BRD-K13926615	0.175635	0.98953
nicardipine	BRD-A26711594	0.1759	0.98953
deferiprone	BRD-K06878038	0.177758	0.995573
xylometazoline	BRD-K08356259	0.179838	0.995573
pindolol	BRD-A97701745	0.17987	0.995573
famotidine	BRD-K00673382	0.180264	0.995573
dopamine	BRD-K43887077	0.180981	0.995573
butenafine	BRD-K90630139	0.181493	0.995573
sildenafil	BRD-K79759585	0.183303	0.997272
xamoterol	BRD-M39942365	0.183492	0.997272
quinapril	BRD-K72222507	0.184075	0.997272
atorvastatin	BRD-U88459701	0.185506	0.997272
cyclopenthiazide	BRD-A41250306	0.185574	0.997272
methoxamine	BRD-A39189014	0.18731	1
propranolol	BRD-A10070317	0.189696	1
dihydroergotamine	BRD-K72166146	0.190307	1
metixene	BRD-A33711280	0.190345	1
tioguanine	BRD-K75649340	0.191529	1
clindamycin	BRD-A23034328	0.192449	1
primaquine	BRD-A55913614	0.192953	1
stiripentol	BRD-A72441487	0.194416	1
aripiprazole	BRD-K70358946	0.195614	1
pravastatin	BRD-K25841245	0.196163	1
tacrolimus	BRD-K08845546	0.196865	1
guaiacol	BRD-K96282009	0.197334	1
acarbose	BRD-A16444946	0.19789	1
metoprolol	BRD-A03623303	0.198509	1
clobetasol	BRD-A26095496	0.199277	1
trihexyphenidyl	BRD-A48180038	0.199689	1
perhexiline	BRD-A19633847	0.200955	1
pergolide	BRD-K60770992	0.201487	1
trifluridine	BRD-K03243820	0.202184	1
doxylamine	BRD-A44008656	0.204911	1
clotrimazole	BRD-K15916496	0.20581	1
mephentermine	BRD-M61872305	0.206147	1
rabeprazole	BRD-A39390670	0.206837	1
scopolamine	BRD-K89923877	0.207437	1
mexiletine	BRD-A64092382	0.209416	1
alclometasone	BRD-A90131694	0.21048	1
pravastatin	BRD-A11170096	0.213611	1
benazepril	BRD-K49807096	0.214339	1
trimethoprim	BRD-K07208025	0.214603	1
alimemazine	BRD-A49225603	0.214976	1
dacomitinib	BRD-K57169635	0.21607	1
ganciclovir	BRD-K22662435	0.216144	1
pentolinium	BRD-K44942604	0.216222	1
cinacalcet	BRD-K73838513	0.217348	1
ziprasidone	BRD-K29582115	0.2181	1
calcitriol	BRD-K27316855	0.218536	1
methysergide	BRD-K35941380	0.218593	1
cycloserine	BRD-K53226837	0.219233	1
levothyroxine	BRD-K30685142	0.219359	1
vincristine	BRD-A60414806	0.219863	1
naloxone	BRD-K67511046	0.221101	1
isosorbide	BRD-K82225283	0.221509	1
danazol	BRD-A92537424	0.223091	1
gestrinone	BRD-A94793051	0.22329	1
azacitidine	BRD-A11263757	0.223418	1
docetaxel	BRD-K42125900	0.225338	1
sulfathiazole	BRD-K14705039	0.22598	1
dextromethorphan	BRD-K33211335	0.227917	1
exemestane	BRD-K33425534	0.229211	1
zolpidem	BRD-K44876623	0.229797	1
methyldopa	BRD-K48578705	0.231163	1
memantine	BRD-A79803969	0.232057	1
alverine	BRD-K89055274	0.233262	1
chlorprothixene	BRD-K59058766	0.233826	1
methoxsalen	BRD-K63430059	0.235865	1
prilocaine	BRD-A53952395	0.236153	1
escitalopram	BRD-K70301876	0.237939	1
pivmecillinam	BRD-K54978501	0.238817	1
iloperidone	BRD-K48722833	0.239083	1
zimelidine	BRD-K94173644	0.240153	1
ribavirin	BRD-K60369935	0.240957	1
hydralazine	BRD-A77722753	0.241091	1
flumazenil	BRD-K98769987	0.241909	1
homosalate	BRD-A34751532	0.242957	1
saquinavir	BRD-K70158168	0.243514	1
triamcinolone	BRD-K53790871	0.243649	1
loxapine	BRD-K39915878	0.243891	1
azlocillin	BRD-K73437736	0.245545	1
danazol	BRD-K48970916	0.245781	1
brinzolamide	BRD-K74913225	0.245973	1
carvedilol	BRD-A10977446	0.246457	1
cilastatin	BRD-K85518562	0.246633	1
goserelin	BRD-A62434282	0.250464	1
sulfadiazine	BRD-K32273377	0.250877	1
labetalol	BRD-A07440155	0.252184	1
metergoline	BRD-A30435184	0.253363	1
phenytoin	BRD-K55930204	0.253779	1
imipramine	BRD-K38436528	0.255153	1
acemetacin	BRD-K67563174	0.255586	1
nortriptyline	BRD-K91263825	0.255707	1
diclofenamide	BRD-K71499074	0.257633	1
liothyronine	BRD-K89152108	0.258128	1
sulfadoxine	BRD-K55250441	0.258662	1
antazoline	BRD-K99300445	0.259505	1
zuclopenthixol	BRD-K00198051	0.261055	1
procaine	BRD-K24616672	0.268317	1
apomorphine	BRD-M73371355	0.269036	1
phensuximide	BRD-A18043272	0.269737	1
ketoconazole	BRD-A76019558	0.270621	1
valsartan	BRD-A14792000	0.272792	1
clobetasol	BRD-K84443303	0.272937	1
gemfibrozil	BRD-K11129031	0.274647	1
chlorpromazine	BRD-K89997465	0.274995	1
paclitaxel	BRD-A23723433	0.275303	1
cefotetan	BRD-K91289464	0.275411	1
tamoxifen	BRD-K04210847	0.275703	1
oxymetholone	BRD-A23637604	0.275995	1
ivermectin	BRD-A48570745	0.27658	1
fursultiamine	BRD-A71157293	0.278927	1
griseofulvin	BRD-K08273968	0.282187	1
chlortetracycline	BRD-A41555725	0.282915	1
efavirenz	BRD-K40758068	0.283236	1
pyrimethamine	BRD-K88429204	0.285976	1
ouabain	BRD-K35708212	0.287387	1
paroxetine	BRD-K37991163	0.288082	1
guaifenesin	BRD-A90515964	0.288833	1
oxymetazoline	BRD-K16195444	0.289488	1
loteprednol	BRD-K39983086	0.289638	1
afatinib	BRD-K66175015	0.294021	1
warfarin	BRD-A24514565	0.294807	1
sertaconazole	BRD-A95939040	0.295302	1
chloramphenicol	BRD-A51182606	0.297524	1
dexamethasone	BRD-K47635719	0.298553	1
bifonazole	BRD-A94543220	0.299515	1
cefadroxil	BRD-K63242551	0.299976	1
pyrvinium	BRD-M08470251	0.300437	1
lapatinib	BRD-K19687926	0.303118	1
levofloxacin	BRD-K09471561	0.30507	1
propofol	BRD-K82255054	0.30574	1
tetracycline	BRD-A15493168	0.306001	1
articaine	BRD-A70514680	0.306784	1
fludrocortisone	BRD-A56470328	0.307713	1
homatropine	BRD-A74975734	0.308337	1
estriol	BRD-A18620900	0.310213	1
trametinib	BRD-K12343256	0.310604	1
pirenzepine	BRD-K89375097	0.311426	1
biperiden	BRD-A36471396	0.312882	1
trimethobenzamide	BRD-K34415467	0.314376	1
carbidopa	BRD-A69512159	0.316153	1
nalbuphine	BRD-A16934955	0.317465	1
lamivudine	BRD-K02992638	0.317876	1
hydroxyzine	BRD-A62428732	0.3181	1
amiodarone	BRD-K87555556	0.318895	1
capecitabine	BRD-K61192372	0.319213	1
phenelzine	BRD-K87024524	0.319484	1
rifampicin	BRD-A83892713	0.319691	1
bethanechol	BRD-A99833829	0.321338	1
oxolamine	BRD-K42596464	0.321926	1
benzethonium	BRD-K72723676	0.325616	1
noscapine	BRD-K91301684	0.325938	1
raltitrexed	BRD-K89839824	0.328557	1
piretanide	BRD-K87990216	0.329359	1
enalaprilat	BRD-K99447003	0.329491	1
meclizine	BRD-A50311610	0.329549	1
quinidine	BRD-K59632282	0.329653	1
mercaptopurine	BRD-K91601245	0.329815	1
tolazamide	BRD-K32164935	0.332004	1
sorafenib	BRD-K23984367	0.332264	1
cefixime	BRD-K54283240	0.334371	1
methylergometrine	BRD-A63667919	0.336334	1
calcipotriol	BRD-K56429665	0.337778	1
itraconazole	BRD-A34817987	0.338028	1
pioglitazone	BRD-A48430263	0.338408	1
olaparib	BRD-K02113016	0.338518	1
sulfacetamide	BRD-K21520694	0.339639	1
sulfaphenazole	BRD-K10671814	0.340443	1
triprolidine	BRD-K56231354	0.340938	1
meticrane	BRD-K58265391	0.342259	1
procainamide	BRD-K75089421	0.342885	1
viloxazine	BRD-A59198242	0.342921	1
curcumin	BRD-K69690935	0.343418	1
noscapine	BRD-K89237706	0.343584	1
dinoprostone	BRD-K26521938	0.343915	1
atenolol	BRD-K44993696	0.344247	1
alitretinoin	BRD-K35483542	0.344374	1
bufexamac	BRD-K36660044	0.344911	1
piroxicam	BRD-A57382968	0.345698	1
diazepam	BRD-K16508793	0.346574	1
isoxicam	BRD-A75552914	0.3521	1
pemoline	BRD-A80793822	0.355794	1
clozapine	BRD-K37289225	0.356212	1
esmolol	BRD-A07395371	0.356391	1
rosiglitazone	BRD-A97437073	0.357381	1
parthenolide	BRD-A66395008	0.360705	1
pargyline	BRD-K83597974	0.366377	1
zopiclone	BRD-A34309505	0.36685	1
tripelennamine	BRD-K57033106	0.366862	1
oxyphenbutazone	BRD-A33749298	0.367365	1
olmesartan	BRD-K83144676	0.367536	1
ropinirole	BRD-K15933101	0.368431	1
neomycin	BRD-K71013094	0.36891	1
norepinephrine	BRD-A91555231	0.369684	1
belinostat	BRD-K17743125	0.370044	1
tropicamide	BRD-A79672927	0.370445	1
cloxacillin	BRD-K23933163	0.370459	1
crotamiton	BRD-K13240564	0.370804	1
ranitidine	BRD-K70505054	0.371579	1
letrozole	BRD-K88789588	0.374685	1
norgestrel	BRD-K74741811	0.376426	1
indapamide	BRD-A95869247	0.376989	1
sulpiride	BRD-A55272860	0.377033	1
spironolactone	BRD-K67919934	0.377642	1
bromocriptine	BRD-A80151636	0.379313	1
formoterol	BRD-M00539986	0.380256	1
formoterol	BRD-K54006094	0.38104	1
nelfinavir	BRD-K74117820	0.381477	1
vinorelbine	BRD-K10916986	0.382001	1
primidone	BRD-K32247306	0.382947	1
bromfenac	BRD-K47679368	0.384629	1
hydrocortisone	BRD-K93568044	0.385155	1
ramipril	BRD-A65739223	0.385243	1
gliquidone	BRD-K80396088	0.386387	1
terbutaline	BRD-A50157456	0.387265	1
isometheptene	BRD-M59543297	0.387529	1
sildenafil	BRD-K50128260	0.388272	1
bromocriptine	BRD-K72853990	0.389203	1
granisetron	BRD-K05510762	0.389821	1
rifampicin	BRD-K99912150	0.3915	1
amantadine	BRD-K70330367	0.394335	1
cefdinir	BRD-K03012696	0.395223	1
methysergide	BRD-A98725278	0.395579	1
levodopa	BRD-K34730807	0.396468	1
thalidomide	BRD-A93255169	0.397818	1
mirtazapine	BRD-K83153774	0.399498	1
norgestimate	BRD-K22901619	0.399766	1
triflusal	BRD-K71696703	0.400123	1
curcumin	BRD-K07572174	0.40063	1
dydrogesterone	BRD-K11439261	0.400928	1
exemestane	BRD-K93923542	0.401465	1
clopidogrel	BRD-K27721098	0.402091	1
pseudoephedrine	BRD-K84175871	0.40227	1
methazolamide	BRD-K13356952	0.403343	1
aminoglutethimide	BRD-A25234499	0.404376	1
dexrazoxane	BRD-K07265709	0.404782	1
hydralazine	BRD-A37444045	0.40703	1
vigabatrin	BRD-A07893380	0.40712	1
tegaserod	BRD-K21806131	0.40721	1
levetiracetam	BRD-K49404994	0.40792	1
chloramphenicol	BRD-K08111712	0.408562	1
bromocriptine	BRD-A60274948	0.409193	1
zileuton	BRD-A56359832	0.409847	1
prednicarbate	BRD-K95391106	0.411091	1
celecoxib	BRD-K02637541	0.411798	1
rosuvastatin	BRD-K82941592	0.412037	1
isotretinoin	BRD-K76723084	0.412969	1
tolcapone	BRD-K10852020	0.413354	1
everolimus	BRD-A25736793	0.415616	1
estrone	BRD-K69743918	0.415623	1
dexamethasone	BRD-K30207000	0.415805	1
penbutolol	BRD-M30251550	0.416623	1
aprepitant	BRD-K17306061	0.417442	1
furosemide	BRD-K78010432	0.417533	1
oxybutynin	BRD-A65013509	0.418262	1
gabapentin	BRD-K62737565	0.418535	1
ipratropium	BRD-A37432947	0.419994	1
ceforanide	BRD-K06319591	0.422828	1
thiothixene	BRD-K55070890	0.423194	1
tetracaine	BRD-K45071273	0.423285	1
febuxostat	BRD-K48367671	0.424385	1
cinchocaine	BRD-K99121711	0.424476	1
diphenidol	BRD-K01663662	0.425675	1
ciprofibrate	BRD-A49358627	0.425935	1
dorzolamide	BRD-K48617017	0.42622	1
neostigmine	BRD-K18922609	0.426679	1
phenindione	BRD-K70592963	0.428242	1
omeprazole	BRD-A55962179	0.429072	1
nelfinavir	BRD-K60460488	0.429623	1
modafinil	BRD-A16332958	0.43003	1
cetirizine	BRD-A42571354	0.430989	1
desipramine	BRD-K60762818	0.431692	1
noscapine	BRD-K66043364	0.432021	1
alimemazine	BRD-M58473998	0.432299	1
pizotifen	BRD-K75958195	0.432433	1
bisacodyl	BRD-K39987650	0.43246	1
mitotane	BRD-A31204924	0.433513	1
methenamine	BRD-K30114692	0.434703	1
fexofenadine	BRD-A73368467	0.435152	1
emedastine	BRD-K15010214	0.436	1
practolol	BRD-A41304429	0.436735	1
niacin	BRD-K61993165	0.439434	1
ritodrine	BRD-A59174698	0.439992	1
dextromethorphan	BRD-K24053527	0.441439	1
chlortetracycline	BRD-A39210489	0.442973	1
chloroxine	BRD-K17075857	0.443915	1
amisulpride	BRD-A60197193	0.444929	1
pemetrexed	BRD-K55395145	0.4454	1
azacitidine	BRD-K03406345	0.44865	1
treprostinil	BRD-A67438293	0.448769	1
rimantadine	BRD-A75479906	0.449519	1
tolmetin	BRD-K82562631	0.449597	1
hesperidin	BRD-K38903228	0.450082	1
dobutamine	BRD-A78322124	0.451091	1
fluvoxamine	BRD-K31534764	0.451678	1
suprofen	BRD-A34006693	0.452994	1
hydrocortisone	BRD-K73978287	0.453841	1
flunisolide	BRD-A65449987	0.456102	1
rimexolone	BRD-K27218697	0.456856	1
anagrelide	BRD-K62200014	0.457453	1
dexamethasone	BRD-A35108200	0.459373	1
capsaicin	BRD-K16336526	0.459974	1
hydrochlorothiazide	BRD-K13078532	0.460447	1
oxybenzone	BRD-K59037100	0.461159	1
triclabendazole	BRD-K81916719	0.461866	1
isosorbide	BRD-K31616564	0.462056	1
medrysone	BRD-K56515112	0.462097	1
vecuronium	BRD-K31374463	0.462435	1
chlorzoxazone	BRD-K98174813	0.46253	1
carprofen	BRD-A17411484	0.46337	1
pivampicillin	BRD-K69260336	0.464331	1
mesoridazine	BRD-A14395271	0.464462	1
trimethadione	BRD-K16606819	0.466325	1
amlodipine	BRD-A64297288	0.466421	1
venlafaxine	BRD-A51714012	0.467434	1
nitrendipine	BRD-A12560204	0.467847	1
aprepitant	BRD-K52827117	0.468037	1
chlormezanone	BRD-A20348246	0.468227	1
milrinone	BRD-K67080878	0.468514	1
finasteride	BRD-A83081521	0.46937	1
cilostazol	BRD-K67017579	0.46957	1
lorazepam	BRD-A11990600	0.469751	1
glipizide	BRD-K12219985	0.471154	1
nicergoline	BRD-K79062806	0.471181	1
nicotine	BRD-K05395900	0.472251	1
lidocaine	BRD-K52662033	0.472532	1
doxepin	BRD-K54462405	0.473601	1
toremifene	BRD-K51350053	0.473613	1
fluorometholone	BRD-K13027675	0.474618	1
astemizole	BRD-K37249724	0.475192	1
diethylstilbestrol	BRD-K45330754	0.476393	1
scopolamine	BRD-A33973768	0.476435	1
bupivacaine	BRD-A01636364	0.478064	1
nifedipine	BRD-A30977374	0.480173	1
benzydamine	BRD-K76133116	0.481133	1
memantine	BRD-K91938660	0.481229	1
tacrine	BRD-K81473089	0.482614	1
propoxycaine	BRD-K18250272	0.48275	1
reserpine	BRD-K44495371	0.482958	1
formestane	BRD-A42153648	0.483439	1
dapsone	BRD-K62363391	0.485063	1
erythromycin	BRD-K63550407	0.485893	1
valdecoxib	BRD-K12994359	0.486085	1
triamcinolone	BRD-A37780065	0.487098	1
miconazole	BRD-A82396632	0.48758	1
digoxin	BRD-K40476324	0.487676	1
cefdinir	BRD-K52735702	0.488158	1
rifapentine	BRD-K28346421	0.489509	1
erlotinib	BRD-K70401845	0.49063	1
reboxetine	BRD-K32480324	0.490958	1
anastrozole	BRD-K52172416	0.491475	1
ritonavir	BRD-K51485625	0.493472	1
profenamine	BRD-A16311756	0.495033	1
ipratropium	BRD-A07029265	0.495795	1
oxaprozin	BRD-K25394294	0.496243	1
lincomycin	BRD-K49384696	0.498122	1
cimetidine	BRD-K34157611	0.499145	1
dydrogesterone	BRD-K68620903	0.49919	1
nalbuphine	BRD-A92651262	0.50191	1
sirolimus	BRD-K89626439	0.504051	1
altretamine	BRD-K67043667	0.504814	1
pravastatin	BRD-A71816415	0.506778	1
clomifene	BRD-K91328526	0.507266	1
terbinafine	BRD-K68132782	0.50768	1
metergoline	BRD-K56699285	0.50837	1
atorvastatin	BRD-A82307304	0.509314	1
docetaxel	BRD-K30618791	0.509705	1
tamoxifen	BRD-K43744935	0.510855	1
butalbital	BRD-K71350836	0.511756	1
erythromycin	BRD-A44827100	0.512049	1
naloxone	BRD-A37541666	0.51244	1
sertraline	BRD-K57174586	0.512636	1
selegiline	BRD-K86434416	0.512842	1
chlorprothixene	BRD-K81091703	0.513222	1
ifenprodil	BRD-A24191444	0.513759	1
tocainide	BRD-A92670106	0.514197	1
fenoterol	BRD-A97104540	0.51456	1
sotalol	BRD-A33168282	0.515723	1
thiotepa	BRD-K09631521	0.516894	1
dantron	BRD-K10065684	0.517138	1
alprostadil	BRD-K52459643	0.518706	1
argatroban	BRD-A48261811	0.519092	1
bupropion	BRD-A05186015	0.520305	1
propranolol	BRD-K92830582	0.520668	1
dioxybenzone	BRD-K22193694	0.520759	1
dihydroergotamine	BRD-A54845972	0.520766	1
budesonide	BRD-A34299591	0.522424	1
rilmenidine	BRD-M62162320	0.522828	1
metronidazole	BRD-K52020312	0.522927	1
sibutramine	BRD-A23359898	0.523541	1
naftifine	BRD-K74141488	0.523614	1
parthenolide	BRD-K98548675	0.52375	1
bosentan	BRD-K74763371	0.525412	1
sulfamerazine	BRD-K93524252	0.526466	1
nifedipine	BRD-K96354014	0.526664	1
iobenguane	BRD-K43860855	0.527082	1
perphenazine	BRD-K10995081	0.527327	1
procyclidine	BRD-A31800922	0.528196	1
amifostine	BRD-K73947551	0.529033	1
diethylcarbamazine	BRD-K45542189	0.529281	1
viomycin	BRD-K88365400	0.529616	1
sirolimus	BRD-K99369265	0.529912	1
vindesine	BRD-K59753975	0.530109	1
bromhexine	BRD-K47631482	0.530776	1
sirolimus	BRD-A79768653	0.532088	1
sulbactam	BRD-K44133266	0.532771	1
prednisone	BRD-A62525898	0.533353	1
alfuzosin	BRD-A09056319	0.539036	1
iohexol	BRD-A60217728	0.540871	1
asenapine	BRD-K57875380	0.541366	1
diclofenac	BRD-K08252256	0.542051	1
cyclizine	BRD-K79501723	0.543247	1
danazol	BRD-K21401044	0.543445	1
metacycline	BRD-A49035384	0.543643	1
bacitracin	BRD-A23712469	0.54493	1
nintedanib	BRD-K49075727	0.546016	1
entacapone	BRD-K83636919	0.546516	1
ramipril	BRD-K89348303	0.547063	1
progesterone	BRD-K64994968	0.547343	1
polydatin	BRD-K43236057	0.547507	1
stanozolol	BRD-K79199004	0.55515	1
dosulepin	BRD-K54759182	0.555845	1
etoposide	BRD-K37798499	0.556259	1
desoximetasone	BRD-K30697463	0.557436	1
dinoprost	BRD-M90449146	0.557933	1
cyclopentolate	BRD-A77291778	0.558341	1
eugenol	BRD-K32977963	0.560818	1
propantheline	BRD-K90885812	0.561042	1
econazole	BRD-A51820102	0.562609	1
salbutamol	BRD-A88254928	0.562731	1
fluvastatin	BRD-K39716612	0.563904	1
diosmin	BRD-K94436377	0.564003	1
danazol	BRD-A20243730	0.564302	1
hexylcaine	BRD-A97730597	0.566887	1
isoprenaline	BRD-K24473282	0.567689	1
digoxin	BRD-A75144621	0.568088	1
palbociclib	BRD-K51313569	0.568995	1
rifampicin	BRD-K01507359	0.572598	1
eplerenone	BRD-A39969961	0.573174	1
isradipine	BRD-A90799790	0.573515	1
digitoxin	BRD-A93236127	0.574053	1
eprosartan	BRD-K67977190	0.57507	1
esculin	BRD-A99411506	0.576866	1
testosterone	BRD-K90553655	0.577366	1
bicalutamide	BRD-A29485665	0.578931	1
demecarium	BRD-K51471001	0.579762	1
domperidone	BRD-K38305202	0.580982	1
pralidoxime	BRD-K61327230	0.58216	1
testosterone	BRD-A55393291	0.58294	1
topiramate	BRD-K29653726	0.583048	1
vecuronium	BRD-K20168442	0.583359	1
acamprosate	BRD-M41783010	0.586228	1
nicorandil	BRD-K97752965	0.586653	1
oxiconazole	BRD-K23369905	0.587256	1
dantrolene	BRD-K31333309	0.587356	1
simvastatin	BRD-K28026280	0.587456	1
remoxipride	BRD-K54094468	0.588137	1
prednisolone	BRD-K70504303	0.588256	1
buspirone	BRD-K93461745	0.589199	1
maraviroc	BRD-A04352665	0.590556	1
nimodipine	BRD-A58048407	0.591573	1
hyoscyamine	BRD-K39330046	0.592756	1
orciprenaline	BRD-M02190957	0.594456	1
fludarabine	BRD-A31374339	0.597657	1
nisoldipine	BRD-A96107863	0.598858	1
flunisolide	BRD-K49577446	0.598888	1
amiodarone	BRD-K17561142	0.600998	1
minoxidil	BRD-K14888893	0.601103	1
idoxuridine	BRD-K76634210	0.601159	1
physostigmine	BRD-K25650355	0.602783	1
entacapone	BRD-K92977333	0.603761	1
nizatidine	BRD-K73589491	0.60462	1
floxuridine	BRD-K47832606	0.605186	1
oxiconazole	BRD-K88538023	0.605862	1
tropisetron	BRD-A83859836	0.607063	1
lovastatin	BRD-A70155556	0.607163	1
acitretin	BRD-K90699611	0.608364	1
regorafenib	BRD-K16730910	0.608676	1
aceclidine	BRD-A80567352	0.609865	1
desoximetasone	BRD-A49447682	0.609892	1
pregnenolone	BRD-K39356024	0.610165	1
metolazone	BRD-A61793559	0.610715	1
digoxin	BRD-K23478508	0.610865	1
betaxolol	BRD-A02759312	0.614855	1
flucytosine	BRD-K82143716	0.617144	1
maprotiline	BRD-K03319035	0.617357	1
sulindac	BRD-A03427350	0.618769	1
fluticasone	BRD-K11469942	0.618969	1
atovaquone	BRD-A84493640	0.619069	1
valsartan	BRD-K45158365	0.619125	1
chlorcyclizine	BRD-A57133233	0.620869	1
ampicillin	BRD-A16754160	0.620969	1
fluoxetine	BRD-A31159102	0.620978	1
flucloxacillin	BRD-A60052764	0.624069	1
clomipramine	BRD-K52989797	0.624847	1
celiprolol	BRD-A95602221	0.627068	1
iloprost	BRD-A45664787	0.627668	1
cefazolin	BRD-K52237148	0.627968	1
ticlopidine	BRD-K00603606	0.629125	1
desloratadine	BRD-K82357231	0.630225	1
ambrisentan	BRD-A34578416	0.631065	1
cinnarizine	BRD-K74927006	0.631165	1
dabrafenib	BRD-K09951645	0.631307	1
oxprenolol	BRD-A43671941	0.63185	1
fluticasone	BRD-K14791739	0.631864	1
tinidazole	BRD-K89125793	0.632132	1
finasteride	BRD-K01095011	0.634463	1
biperiden	BRD-A00546892	0.635037	1
cilastatin	BRD-A90311807	0.636957	1
dicoumarol	BRD-K82236179	0.637755	1
tazobactam	BRD-K14312455	0.639651	1
paclitaxel	BRD-A28746609	0.640985	1
alosetron	BRD-K46742498	0.642244	1
vincristine	BRD-K82109576	0.642743	1
doxycycline	BRD-A88774919	0.643042	1
losartan	BRD-K76205745	0.643989	1
montelukast	BRD-K99673372	0.646231	1
tolazoline	BRD-K46211610	0.647499	1
flavoxate	BRD-K47639036	0.648074	1
dexfenfluramine	BRD-K58626373	0.648422	1
progesterone	BRD-K47244735	0.648522	1
resorcinol	BRD-K85603128	0.648878	1
kinetin	BRD-K65667145	0.649418	1
bosutinib	BRD-K99964838	0.651316	1
etodolac	BRD-K99260425	0.652105	1
latamoxef	BRD-K40831222	0.652304	1
estrone	BRD-K81839095	0.653004	1
phentolamine	BRD-K21317336	0.654293	1
ribostamycin	BRD-A58837096	0.654989	1
paclitaxel	BRD-K86858124	0.655486	1
tamoxifen	BRD-K93754473	0.655631	1
naphazoline	BRD-K77641333	0.656657	1
idebenone	BRD-K37516142	0.65743	1
verteporfin	BRD-M45964048	0.659513	1
midostaurin	BRD-K13646352	0.66075	1
norgestimate	BRD-A04756508	0.662187	1
trioxsalen	BRD-K54790157	0.662274	1
clioquinol	BRD-K09255212	0.663326	1
digoxin	BRD-A94756469	0.663726	1
teicoplanin	BRD-U97083655	0.663924	1
alectinib	BRD-K11267252	0.664007	1
selumetinib	BRD-K57080016	0.664362	1
testosterone	BRD-K84036904	0.664618	1
glimepiride	BRD-K42693031	0.665014	1
prochlorperazine	BRD-K19352500	0.668161	1
phenformin	BRD-K11399644	0.66851	1
glimepiride	BRD-K34776109	0.668947	1
milnacipran	BRD-K02227374	0.669272	1
rimantadine	BRD-A84282119	0.672536	1
nomegestrol	BRD-K71552035	0.673227	1
montelukast	BRD-A31312900	0.673721	1
mepenzolate	BRD-A62421304	0.674907	1
amlexanox	BRD-K29530284	0.675598	1
sparfloxacin	BRD-K07612980	0.675696	1
amiloride	BRD-K97181089	0.676251	1
cyanocobalamin	BRD-A31836915	0.677768	1
voriconazole	BRD-K06557128	0.679198	1
meropenem	BRD-K74615293	0.679346	1
sorafenib	BRD-K49810818	0.679825	1
mestranol	BRD-K10481964	0.679937	1
dantrolene	BRD-K81272440	0.680452	1
methotrexate	BRD-A55424491	0.683429	1
butamben	BRD-K27217864	0.684858	1
verteporfin	BRD-A35782587	0.685055	1
parthenolide	BRD-K81651477	0.685251	1
triprolidine	BRD-K11742128	0.685743	1
tacrolimus	BRD-K69608737	0.68626	1
nonoxynol-9	BRD-K88625236	0.686922	1
benperidol	BRD-K79425933	0.687408	1
halofantrine	BRD-A51964809	0.687904	1
alfacalcidol	BRD-K93433262	0.688492	1
dihydroergocristine	BRD-A44701612	0.688689	1
fulvestrant	BRD-A17828570	0.689376	1
quinidine	BRD-K70799801	0.689474	1
teniposide	BRD-A35588707	0.690021	1
pefloxacin	BRD-K55034111	0.690738	1
mianserin	BRD-A19661776	0.6915	1
loracarbef	BRD-K28935038	0.69261	1
ribavirin	BRD-A96255180	0.693198	1
pimethixene	BRD-K88090157	0.693491	1
cefotaxime	BRD-A67981824	0.694666	1
tizanidine	BRD-K06335600	0.697313	1
pramocaine	BRD-K46523383	0.698672	1
doxazosin	BRD-A13188892	0.701246	1
axitinib	BRD-K29905972	0.701501	1
monobenzone	BRD-K54262262	0.701696	1
pregnenolone	BRD-K43880410	0.704519	1
chlorambucil	BRD-K29458283	0.705764	1
tetrabenazine	BRD-K95739795	0.708017	1
methotrexate	BRD-K59456551	0.708948	1
ketotifen	BRD-K28936863	0.70922	1
naproxen	BRD-A87719232	0.710046	1
mepivacaine	BRD-A03216249	0.711211	1
hydrocortisone	BRD-A75172220	0.711702	1
didanosine	BRD-K99063460	0.712648	1
leflunomide	BRD-K78692225	0.712854	1
clobetasol	BRD-K10799896	0.713927	1
dibenzepin	BRD-K79145749	0.714974	1
terconazole	BRD-K86204871	0.715247	1
formestane	BRD-A31801025	0.715474	1
ketorolac	BRD-A40639672	0.715815	1
betazole	BRD-K20075662	0.71615	1
ibuprofen	BRD-A17655518	0.716476	1
dihydroergotamine	BRD-M19787235	0.716729	1
latanoprost	BRD-K10961822	0.71779	1
mephenesin	BRD-A55469827	0.718658	1
loperamide	BRD-K61250553	0.718982	1
piracetam	BRD-K19456237	0.720103	1
procaterol	BRD-A22684332	0.720165	1
nefazodone	BRD-K90789829	0.720634	1
ethotoin	BRD-A30205217	0.721586	1
mepyramine	BRD-K97564742	0.72179	1
metamizole	BRD-K76812510	0.72318	1
phenolphthalein	BRD-K19227686	0.723447	1
amlodipine	BRD-A22032524	0.723581	1
tretinoin	BRD-K06926592	0.724931	1
diphemanil	BRD-K93441486	0.729317	1
rescinnamine	BRD-K52930707	0.729696	1
amantadine	BRD-M94527406	0.730269	1
ethionamide	BRD-K51207550	0.73275	1
ranolazine	BRD-A97674275	0.733205	1
benazepril	BRD-A15131297	0.733446	1
nizatidine	BRD-K46652470	0.733512	1
ephedrine	BRD-A98431941	0.736747	1
dyphylline	BRD-A00827783	0.738361	1
nitrendipine	BRD-A02006392	0.738798	1
atomoxetine	BRD-K20141153	0.739079	1
lamotrigine	BRD-K93460210	0.739148	1
oxetacaine	BRD-K56940463	0.739594	1
fenoldopam	BRD-A50684349	0.739684	1
moxifloxacin	BRD-K66615216	0.739845	1
amodiaquine	BRD-K91290917	0.739936	1
mifepristone	BRD-A44780397	0.740636	1
risperidone	BRD-K53857191	0.74083	1
triamcinolone	BRD-K77554836	0.74092	1
carbamazepine	BRD-K71799949	0.740939	1
dolasetron	BRD-K28029915	0.74176	1
misoprostol	BRD-A50310035	0.743379	1
amoxapine	BRD-K02265150	0.743825	1
scopolamine	BRD-A14566392	0.743851	1
azathioprine	BRD-K32821942	0.745304	1
estriol	BRD-K32793530	0.745643	1
brompheniramine	BRD-A68723818	0.745766	1
prenylamine	BRD-A10662413	0.745926	1
hexetidine	BRD-A18605525	0.748279	1
phentolamine	BRD-K90333595	0.748295	1
scopolamine	BRD-A62035778	0.748373	1
prazosin	BRD-K49111258	0.749108	1
levobunolol	BRD-K73323637	0.749406	1
levonorgestrel	BRD-K35189033	0.749558	1
cisapride	BRD-K59163477	0.750089	1
thiamine	BRD-K95785345	0.75147	1
cefmetazole	BRD-K48470486	0.751845	1
fluvastatin	BRD-K66296774	0.752499	1
abiraterone	BRD-K55301415	0.755212	1
yohimbine	BRD-K35586044	0.755586	1
rifabutin	BRD-A23801136	0.755865	1
acyclovir	BRD-K32318651	0.75594	1
minoxidil	BRD-K06902185	0.757637	1
irbesartan	BRD-K60038276	0.757765	1
tacrolimus	BRD-K44094599	0.758846	1
tenoxicam	BRD-A22844106	0.758976	1
ouabain	BRD-A68930007	0.760038	1
fluorometholone	BRD-A13133631	0.762374	1
fulvestrant	BRD-A83237092	0.762577	1
somatostatin	BRD-K14681867	0.762652	1
demeclocycline	BRD-A75368507	0.762745	1
thiothixene	BRD-K97309399	0.764595	1
deflazacort	BRD-K96006502	0.765057	1
carbetocin	BRD-A32161980	0.767179	1
cerivastatin	BRD-K81169441	0.767271	1
oxytetracycline	BRD-A22740840	0.768192	1
bepridil	BRD-A91008255	0.768248	1
bimatoprost	BRD-A87848830	0.768468	1
colistin	BRD-K57773246	0.770031	1
tubocurarine	BRD-K02607075	0.771224	1
dexketoprofen	BRD-K43764301	0.772965	1
chlorhexidine	BRD-K52256627	0.774245	1
montelukast	BRD-K69470111	0.776435	1
cefaclor	BRD-K20338176	0.776781	1
metaraminol	BRD-K96253961	0.776982	1
bumetanide	BRD-K38197229	0.781986	1
etomidate	BRD-A54880345	0.782045	1
ritodrine	BRD-K51465424	0.782155	1
flutamide	BRD-K28307902	0.78247	1
crotamiton	BRD-K57179821	0.782813	1
gatifloxacin	BRD-A74980173	0.783403	1
spiramycin	BRD-U19872303	0.783691	1
alprazolam	BRD-K32398298	0.786305	1
tranylcypromine	BRD-K47029922	0.786496	1
norfloxacin	BRD-K11196887	0.787742	1
lidoflazine	BRD-K62996583	0.787782	1
lymecycline	BRD-A76229785	0.789177	1
isoxsuprine	BRD-A16700644	0.789446	1
dimenhydrinate	BRD-M98649031	0.789536	1
guanabenz	BRD-K67847053	0.791089	1
decitabine	BRD-K79254416	0.79126	1
pentoxifylline	BRD-K57569181	0.791303	1
ofloxacin	BRD-A24228527	0.791518	1
quetiapine	BRD-K68867920	0.791767	1
fenoprofen	BRD-M61246020	0.792841	1
naftifine	BRD-K43813806	0.793732	1
cephalexin	BRD-K90733503	0.794102	1
acenocoumarol	BRD-A65051990	0.794621	1
naltrexone	BRD-A83855350	0.795066	1
ampicillin	BRD-K68432770	0.79551	1
nicardipine	BRD-A63445921	0.796219	1
nicotinamide	BRD-K28912512	0.796927	1
flupentixol	BRD-K70487031	0.797106	1
timolol	BRD-K08806317	0.7978	1
ezetimibe	BRD-A41519720	0.79964	1
daunorubicin	BRD-A68009927	0.800004	1
mitoxantrone	BRD-K21680192	0.802289	1
prednisolone	BRD-K82481048	0.8031	1
acetohexamide	BRD-K52960356	0.804328	1
trichlormethiazide	BRD-A28940325	0.804678	1
perindopril	BRD-K86940322	0.808343	1
pivmecillinam	BRD-K67100011	0.808652	1
naproxen	BRD-K59197931	0.808951	1
levocabastine	BRD-K33453211	0.809335	1
nateglinide	BRD-K84658672	0.809559	1
allopurinol	BRD-K86307448	0.811639	1
metformin	BRD-K79602928	0.812032	1
dienestrol	BRD-K55106630	0.812244	1
phenylbutazone	BRD-K10843433	0.814654	1
sulconazole	BRD-A70649075	0.816902	1
cefotiam	BRD-K21815137	0.820821	1
lisinopril	BRD-K67966701	0.82396	1
enalapril	BRD-K44497846	0.824045	1
cyclophosphamide	BRD-A09722536	0.824047	1
pramipexole	BRD-K06388322	0.824633	1
oxacillin	BRD-K96786677	0.824637	1
fluvoxamine	BRD-K72676686	0.824725	1
felbamate	BRD-K99107520	0.825024	1
haloperidol	BRD-K67783091	0.825364	1
nialamide	BRD-K12102668	0.825441	1
simvastatin	BRD-A81772229	0.826071	1
orlistat	BRD-K63343048	0.828424	1
cefpodoxime	BRD-A87387433	0.830015	1
flumethasone	BRD-K81774264	0.830182	1
triclosan	BRD-K41731458	0.830342	1
benzylpenicillin	BRD-K55191674	0.831602	1
bezafibrate	BRD-K46018455	0.83202	1
norethisterone	BRD-A39415247	0.832683	1
paroxetine	BRD-K19277754	0.832766	1
amcinonide	BRD-K45149020	0.833098	1
temsirolimus	BRD-A62025033	0.833347	1
thiethylperazine	BRD-K69600043	0.834708	1
tiagabine	BRD-K60160658	0.834839	1
levonorgestrel	BRD-K90543092	0.836079	1
diazoxide	BRD-K73109821	0.83635	1
fomepizole	BRD-K56810756	0.836657	1
phentermine	BRD-K96319534	0.837082	1
clonidine	BRD-K98530306	0.837644	1
sulfapyridine	BRD-K41406082	0.838467	1
ponatinib	BRD-K44227013	0.839612	1
tibolone	BRD-K10467831	0.841168	1
tubocurarine	BRD-K99621550	0.845212	1
nisoldipine	BRD-A84465106	0.848051	1
fluocinonide	BRD-K47036706	0.848613	1
proguanil	BRD-K28183345	0.849463	1
gefitinib	BRD-K64052750	0.850861	1
sertraline	BRD-K82036761	0.851311	1
rifabutin	BRD-K30563334	0.851332	1
naloxone	BRD-A70461345	0.851889	1
zalcitabine	BRD-K85925969	0.852789	1
lomefloxacin	BRD-A75850590	0.853953	1
ivermectin	BRD-K24652731	0.854507	1
icosapent	BRD-K47192521	0.854586	1
edrophonium	BRD-K81128206	0.855252	1
mifepristone	BRD-K44094313	0.855375	1
flurandrenolide	BRD-K58746048	0.855533	1
afatinib	BRD-A58767537	0.857042	1
zimelidine	BRD-K47207162	0.857264	1
sulfinpyrazone	BRD-A36217750	0.858543	1
salmeterol	BRD-A01320529	0.861019	1
tropisetron	BRD-K50866992	0.861401	1
triamcinolone	BRD-K23714869	0.862409	1
doxepin	BRD-K37694030	0.863323	1
secnidazole	BRD-A70083328	0.864567	1
pirfenidone	BRD-K96862998	0.864724	1
amikacin	BRD-K88043978	0.865032	1
imiquimod	BRD-K26657438	0.865339	1
riboflavin	BRD-K92760278	0.865491	1
pentobarbital	BRD-A44448661	0.865654	1
nimodipine	BRD-A24891640	0.866565	1
disopyramide	BRD-A29734509	0.86686	1
citalopram	BRD-A47598013	0.867014	1
diltiazem	BRD-A69636825	0.867117	1
sunitinib	BRD-K42828737	0.867611	1
ceftazidime	BRD-K59935627	0.868549	1
galantamine	BRD-K49481516	0.868678	1
fosinopril	BRD-A51382177	0.868701	1
osimertinib	BRD-K42805893	0.871114	1
rilmenidine	BRD-K01638814	0.872632	1
diflunisal	BRD-K22031190	0.873097	1
lisuride	BRD-K88871508	0.873233	1
quinethazone	BRD-A59303141	0.874014	1
rivaroxaban	BRD-K37130656	0.874505	1
pentamidine	BRD-K13183738	0.874655	1
dacarbazine	BRD-K35520305	0.875773	1
disulfiram	BRD-K32744045	0.87586	1
lovastatin	BRD-K17113870	0.87711	1
tofacitinib	BRD-K31283835	0.878736	1
ramipril	BRD-K05111602	0.879766	1
nilutamide	BRD-K23566484	0.881853	1
fluconazole	BRD-K05977355	0.881956	1
oxyphenonium	BRD-A14208071	0.882545	1
cabergoline	BRD-K86882815	0.883199	1
zonisamide	BRD-K48300629	0.883807	1
cefixime	BRD-K71059170	0.883852	1
azithromycin	BRD-K74501079	0.884063	1
olopatadine	BRD-K37130586	0.884287	1
naltrexone	BRD-K88172511	0.884926	1
meloxicam	BRD-A84174393	0.887113	1
troglitazone	BRD-A13084692	0.888589	1
norgestrel	BRD-A50928468	0.889874	1
tolterodine	BRD-K54316499	0.891994	1
yohimbine	BRD-A51410489	0.892556	1
zolmitriptan	BRD-K54314721	0.892983	1
azelastine	BRD-A68888262	0.893577	1
atorvastatin	BRD-K69726342	0.894096	1
nadolol	BRD-A87606379	0.894132	1
cisplatin	BRD-K01228321	0.895882	1
rifapentine	BRD-K81601344	0.898112	1
cefazolin	BRD-A65282128	0.899345	1
pinacidil	BRD-A58207013	0.89996	1
propylthiouracil	BRD-K48168960	0.900215	1
cefixime	BRD-K04993501	0.900368	1
busulfan	BRD-K23204545	0.900792	1
dyclonine	BRD-K72259270	0.901184	1
fluocinonide	BRD-K57886322	0.901929	1
benfotiamine	BRD-K02571615	0.902334	1
rofecoxib	BRD-K21733600	0.902786	1
betamethasone	BRD-K39188321	0.903142	1
methantheline	BRD-K09859624	0.904557	1
vidarabine	BRD-K72093121	0.904699	1
darifenacin	BRD-K95773607	0.905484	1
idelalisib	BRD-K60866521	0.905816	1
xanthinol	BRD-A01826957	0.909312	1
iodixanol	BRD-A08660406	0.910811	1
allantoin	BRD-A96407378	0.910876	1
bisoprolol	BRD-A89175223	0.910888	1
tadalafil	BRD-K93645900	0.911093	1
diphenoxylate	BRD-K41903098	0.91133	1
acarbose	BRD-K44276885	0.911719	1
methylprednisolone	BRD-K35240538	0.912364	1
floxuridine	BRD-A80638690	0.912879	1
dihydrostreptomycin	BRD-M15413738	0.913072	1
acipimox	BRD-K63736853	0.913585	1
dexamethasone	BRD-K38775274	0.916063	1
ritonavir	BRD-A03323675	0.916322	1
halcinonide	BRD-K81709173	0.917582	1
chlordiazepoxide	BRD-K86595100	0.921065	1
protriptyline	BRD-K42098891	0.92129	1
irinotecan	BRD-K08547377	0.921364	1
mefloquine	BRD-A89585551	0.921619	1
ioversol	BRD-A65818372	0.922355	1
phenylpropanolamine	BRD-K27853494	0.922538	1
hyoscyamine	BRD-K40530731	0.922661	1
clofazimine	BRD-K56614220	0.924164	1
enoxacin	BRD-K78113049	0.924241	1
mephentermine	BRD-K18194590	0.924516	1
ipratropium	BRD-A05352148	0.924645	1
amsacrine	BRD-K98490050	0.925892	1
fluphenazine	BRD-K53987533	0.925988	1
rutin	BRD-A34907681	0.926048	1
stavudine	BRD-K93880783	0.926614	1
imatinib	BRD-K92723993	0.926927	1
artemether	BRD-K39621635	0.927241	1
valaciclovir	BRD-K46435977	0.927556	1
budesonide	BRD-A58753560	0.928839	1
flunarizine	BRD-K12184470	0.929351	1
edaravone	BRD-K35458079	0.929602	1
prednisone	BRD-K82624463	0.930071	1
doxapram	BRD-A46179541	0.930595	1
diethylstilbestrol	BRD-K17084514	0.930886	1
baclofen	BRD-A84174873	0.932102	1
alfacalcidol	BRD-K86284654	0.932965	1
sulfasalazine	BRD-K10670311	0.933609	1
trazodone	BRD-K70778732	0.935491	1
pancuronium	BRD-A84134924	0.936813	1
labetalol	BRD-K04389336	0.937036	1
haloprogin	BRD-K13238168	0.937482	1
atracurium	BRD-A75935363	0.938101	1
topotecan	BRD-A59985574	0.938368	1
trimebutine	BRD-A92630576	0.938533	1
rifapentine	BRD-K55889443	0.939905	1
losartan	BRD-K66198023	0.940232	1
hydroflumethiazide	BRD-K36862742	0.940736	1
thonzonium	BRD-K13387373	0.940993	1
clofibrate	BRD-K45252063	0.943097	1
varenicline	BRD-K18855837	0.943566	1
mestranol	BRD-K31920458	0.943619	1
doxorubicin	BRD-K92093830	0.944821	1
metoclopramide	BRD-K75641298	0.946583	1
budesonide	BRD-A82238138	0.946915	1
quinidine	BRD-A64479082	0.947018	1
idarubicin	BRD-A71390734	0.947098	1
cisapride	BRD-K06895174	0.947237	1
galantamine	BRD-A49148672	0.947327	1
naloxone	BRD-A41833852	0.947481	1
dactinomycin	BRD-K70578146	0.949365	1
aceclofenac	BRD-K68538666	0.949668	1
amoxicillin	BRD-K55044200	0.950751	1
doxorubicin	BRD-A76941896	0.951267	1
lypressin	BRD-K93331255	0.953135	1
warfarin	BRD-K25991148	0.953621	1
fenofibrate	BRD-K50388907	0.953739	1
theophylline	BRD-K97799481	0.95432	1
quinidine	BRD-K99257182	0.954586	1
maprotiline	BRD-K25433859	0.954626	1
parecoxib	BRD-K13800121	0.954682	1
metoprolol	BRD-M45038741	0.955113	1
loxoprofen	BRD-A43082555	0.955447	1
clemastine	BRD-K30240666	0.955627	1
leucovorin	BRD-A75919782	0.956676	1
caffeine	BRD-K02404261	0.957176	1
butoconazole	BRD-A16665823	0.957982	1
calcitriol	BRD-A84327315	0.959087	1
donepezil	BRD-A49160188	0.960512	1
carisoprodol	BRD-A99939097	0.960538	1
tetracycline	BRD-A52997285	0.960673	1
tegafur	BRD-A79903587	0.961076	1
benzonatate	BRD-K91699951	0.961164	1
acetazolamide	BRD-K43457670	0.96121	1
finasteride	BRD-K59720958	0.961433	1
fluticasone	BRD-A59943784	0.962931	1
trimipramine	BRD-A19195498	0.963309	1
arbutin	BRD-K08037784	0.96423	1
benzatropine	BRD-A25067867	0.964316	1
ouabain	BRD-A46747628	0.966179	1
pancuronium	BRD-K87210992	0.966347	1
diphenhydramine	BRD-K47278471	0.966778	1
panobinostat	BRD-K02130563	0.97128	1
etoposide	BRD-A18419789	0.971291	1
tacrolimus	BRD-K65261396	0.971638	1
nefopam	BRD-A78877355	0.97218	1
sonidegib	BRD-K19796430	0.97225	1
pantoprazole	BRD-A22380646	0.972717	1
ethinylestradiol	BRD-K48195008	0.973231	1
cabergoline	BRD-A63043573	0.973381	1
hydroxychloroquine	BRD-A99117172	0.974744	1
mestranol	BRD-A14798026	0.97543	1
benzthiazide	BRD-K21450440	0.975596	1
nystatin	BRD-A56702968	0.975752	1
carteolol	BRD-A42167015	0.97583	1
ceforanide	BRD-K37848908	0.976001	1
ethambutol	BRD-K54556307	0.976108	1
vancomycin	BRD-A20794617	0.976285	1
mifepristone	BRD-K37270826	0.97653	1
penciclovir	BRD-K47780086	0.976728	1
triamcinolone	BRD-A30717181	0.976776	1
papaverine	BRD-K15567136	0.977122	1
nitrazepam	BRD-K57930253	0.977263	1
probucol	BRD-K72029282	0.978285	1
aminophylline	BRD-M53001068	0.978827	1
ibrutinib	BRD-A35869383	0.979224	1
artesunate	BRD-K79759031	0.980336	1
benzatropine	BRD-K68804560	0.980849	1
hexylresorcinol	BRD-K99946902	0.980976	1
diflorasone	BRD-K17674993	0.981103	1
bromocriptine	BRD-A69960130	0.982469	1
minocycline	BRD-A41020680	0.982803	1
dicloxacillin	BRD-K05673000	0.982812	1
biotin	BRD-K63899271	0.983193	1
nitrofural	BRD-K53815609	0.98349	1
phenoxybenzamine	BRD-A67799922	0.983739	1
clarithromycin	BRD-K49668410	0.984235	1
orphenadrine	BRD-A53576514	0.984762	1
ezetimibe	BRD-K42260897	0.985276	1
cefuroxime	BRD-K63641886	0.985499	1
cytarabine	BRD-K33106058	0.985753	1
granisetron	BRD-K10860596	0.985941	1
paromomycin	BRD-A99314711	0.98605	1
diphenylpyraline	BRD-K22936972	0.986159	1
phenazopyridine	BRD-K76304753	0.986673	1
isradipine	BRD-A69927616	0.987639	1
cefotiam	BRD-K02275692	0.987946	1
phthalylsulfathiazole	BRD-K64659768	0.988348	1
indinavir	BRD-K33226500	0.988522	1
etoposide	BRD-K46503544	0.988547	1
tramadol	BRD-K04412738	0.988646	1
clobetasol	BRD-A63894585	0.988891	1
epirubicin	BRD-K04548931	0.98908	1
torasemide	BRD-K30480208	0.9891	1
ethosuximide	BRD-A99633051	0.98911	1
spironolactone	BRD-K90027355	0.989116	1
clomifene	BRD-K04218075	0.989222	1
bromperidol	BRD-K78643075	0.98923	1
idarubicin	BRD-K69650333	0.989421	1
famciclovir	BRD-K45033733	0.989438	1
tolnaftate	BRD-K44273375	0.989469	1
progesterone	BRD-A67479912	0.989611	1
daunorubicin	BRD-K91966436	0.989846	1
acebutolol	BRD-A29260609	0.989921	1
praziquantel	BRD-A21858158	0.990052	1
nalbuphine	BRD-K66404838	0.990247	1
amcinonide	BRD-A16478930	0.990261	1
duloxetine	BRD-K71103788	0.99048	1
rifabutin	BRD-K31484631	0.990579	1
doxercalciferol	BRD-K14550461	0.990758	1
enzalutamide	BRD-K56851771	0.990847	1
carbimazole	BRD-K87156652	0.990935	1
homatropine	BRD-A09539288	0.991198	1
norethisterone	BRD-K92073408	0.991619	1
dihydroergocristine	BRD-A65076780	0.991712	1
diltiazem	BRD-K24023109	0.992052	1
novobiocin	BRD-K85307935	0.99217	1
methylergometrine	BRD-K34685430	0.992267	1
curcumin	BRD-K74148702	0.992382	1
piperacillin	BRD-K86873305	0.992615	1
midazolam	BRD-K00532621	0.992655	1
auranofin	BRD-K45995181	0.99278	1
captopril	BRD-K54529596	0.993217	1
elvitegravir	BRD-K54472332	0.993542	1
metaxalone	BRD-A94709349	0.993616	1
rizatriptan	BRD-K75699339	0.993727	1
tioconazole	BRD-A33084557	0.993727	1
acetylcholine	BRD-K82381502	0.994267	1
amitriptyline	BRD-K53737926	0.994305	1
ethinylestradiol	BRD-K88969189	0.994476	1
terbutaline	BRD-M79902621	0.994715	1
mirtazapine	BRD-A64977602	0.994823	1
gentamicin	BRD-M10279501	0.995015	1
sulfamethizole	BRD-K31682896	0.995274	1
trifluoperazine	BRD-K89732114	0.995297	1
sirolimus	BRD-K84937637	0.995355	1
pitavastatin	BRD-K30097969	0.995464	1
benzocaine	BRD-K75466013	0.995588	1
doxorubicin	BRD-A52530684	0.995673	1
topotecan	BRD-K55696337	0.996199	1
debrisoquine	BRD-M09350392	0.996213	1
tolbutamide	BRD-K85119730	0.996232	1
palonosetron	BRD-K08924299	0.996242	1
cimetidine	BRD-K18618618	0.996383	1
cinnarizine	BRD-K07220430	0.996439	1
nadolol	BRD-A97454584	0.996684	1
guanethidine	BRD-M18219129	0.996738	1
olopatadine	BRD-K67637637	0.996764	1
lacidipine	BRD-A52282606	0.996921	1
brimonidine	BRD-K68264559	0.996931	1
clocortolone	BRD-K81925854	0.996998	1
imipenem	BRD-K42870217	0.997223	1
kanamycin	BRD-K08327065	0.99744	1
nafcillin	BRD-K18574842	0.99752	1
guanabenz	BRD-K56800335	0.997533	1
testosterone	BRD-A79479878	0.997602	1
rifaximin	BRD-K89708791	0.997911	1
lacidipine	BRD-K05851096	0.997932	1
lopinavir	BRD-K99451608	0.998016	1
estriol	BRD-A84205515	0.99859	1
loratadine	BRD-K82795137	0.998707	1
nateglinide	BRD-K44353683	0.99871	1
daunorubicin	BRD-K43389675	0.998883	1
fludarabine	BRD-K72238567	0.998979	1
yohimbine	BRD-A87445400	0.999054	1
parachlorophenol	BRD-K40992116	0.999095	1
cefalotin	BRD-K87116849	0.99919	1
moxonidine	BRD-K77771411	0.999331	1
toremifene	BRD-K67174588	0.999338	1
sulfadimethoxine	BRD-K71125014	0.999342	1
dactinomycin	BRD-A73909368	0.999365	1
propafenone	BRD-A26334849	0.999372	1
mesalazine	BRD-K28849549	0.999404	1
temozolomide	BRD-K32107296	0.999409	1
cefepime	BRD-K58662656	0.999467	1
quinine	BRD-U94846492	0.999498	1
telmisartan	BRD-K73999723	0.999506	1
dofetilide	BRD-K86887724	0.999519	1
sulindac	BRD-A13946108	0.999607	1
diltiazem	BRD-K81029756	0.999625	1
halcinonide	BRD-K71451869	0.999634	1
carbidopa	BRD-K78712176	0.999686	1
rolitetracycline	BRD-A27489425	0.999694	1
etodolac	BRD-A16998493	0.99971	1
sulfamethoxazole	BRD-K28494619	0.999829	1
flunisolide	BRD-K18674849	0.999864	1
atropine	BRD-M35773784	0.999875	1
spectinomycin	BRD-K11905747	0.999926	1
dequalinium	BRD-K77685957	0.999944	1
daunorubicin	BRD-K17210248	0.999948	1
flucloxacillin	BRD-A13650332	0.999974	1
mephenytoin	BRD-A83937277	0.999982	1
sirolimus	BRD-A23770159	0.999988	1
dexbrompheniramine	BRD-K22947005	0.999995	1
cyproheptadine	BRD-K28143534	1	1
gemcitabine	BRD-K15108141	1	1

## Sheet: C7
Drug.name	Drug.id	P.value	FDR
fostamatinib	BRD-K20285085	8.48588e-10	1.12183e-06
mebendazole	BRD-K77987382	0.000588034	0.38869
ixazomib	BRD-K78659596	0.00183668	0.809362
enalapril	BRD-K57545991	0.00516555	0.91691
terfenadine	BRD-A06352418	0.00563159	0.91691
thioridazine	BRD-A84481105	0.00574351	0.91691
amcinonide	BRD-A36010170	0.00653137	0.91691
ruxolitinib	BRD-K53972329	0.00715088	0.91691
budesonide	BRD-A60571864	0.0072055	0.91691
carvedilol	BRD-A10977446	0.00792141	0.91691
doxepin	BRD-K36616567	0.008056	0.91691
carbinoxamine	BRD-A29426959	0.00896859	0.91691
niclosamide	BRD-K35960502	0.00901651	0.91691
pazopanib	BRD-K74514084	0.0112726	0.999996
artesunate	BRD-A47829399	0.0127936	0.999996
fluspirilene	BRD-K77947974	0.014748	0.999996
estriol	BRD-K17016787	0.0150999	0.999996
colchicine	BRD-K00259736	0.0158487	0.999996
fluorouracil	BRD-K24844714	0.0204224	0.999996
clozapine	BRD-K37289225	0.0214981	0.999996
ambroxol	BRD-K56558538	0.0219625	0.999996
zaleplon	BRD-K92657060	0.0246412	0.999996
nilotinib	BRD-K81528515	0.0265547	0.999996
olanzapine	BRD-K18895904	0.0271055	0.999996
tranylcypromine	BRD-K88809146	0.0301019	0.999996
melatonin	BRD-K97530723	0.0304669	0.999996
lansoprazole	BRD-A49172652	0.0315049	0.999996
promazine	BRD-K06980535	0.0315639	0.999996
mupirocin	BRD-K15262564	0.0325492	0.999996
triflusal	BRD-K71696703	0.0334593	0.999996
sirolimus	BRD-A79768653	0.0342457	0.999996
noscapine	BRD-A51393488	0.0362903	0.999996
felodipine	BRD-A30815329	0.037454	0.999996
benzydamine	BRD-K28542495	0.0374783	0.999996
rimexolone	BRD-K31627533	0.0377007	0.999996
cladribine	BRD-K93034159	0.038716	0.999996
tretinoin	BRD-K71879491	0.0394405	0.999996
acetylcysteine	BRD-K59058747	0.0396476	0.999996
dienestrol	BRD-K95309561	0.0399803	0.999996
guanadrel	BRD-M34926192	0.0408995	0.999996
simvastatin	BRD-K22134346	0.0422263	0.999996
aztreonam	BRD-K12437696	0.0422487	0.999996
pimethixene	BRD-K88090157	0.0424243	0.999996
bortezomib	BRD-K88510285	0.0451507	0.999996
zuclopenthixol	BRD-K00198051	0.0452822	0.999996
mizolastine	BRD-K21884483	0.0453194	0.999996
vinorelbine	BRD-M30523314	0.0462574	0.999996
nomifensine	BRD-A29644307	0.0471656	0.999996
flucloxacillin	BRD-A60052764	0.0478698	0.999996
crizotinib	BRD-K78431006	0.0494506	0.999996
gefitinib	BRD-K64052750	0.0496287	0.999996
atorvastatin	BRD-U88459701	0.0499309	0.999996
nizatidine	BRD-K92193792	0.0504576	0.999996
pioglitazone	BRD-A48430263	0.052317	0.999996
sitagliptin	BRD-K19416115	0.0524004	0.999996
paroxetine	BRD-A62326914	0.0538443	0.999996
chlormezanone	BRD-A20348246	0.0540594	0.999996
alpelisib	BRD-K54997624	0.0548557	0.999996
olaparib	BRD-K02113016	0.0549366	0.999996
nitazoxanide	BRD-K96471533	0.055585	0.999996
sertindole	BRD-K69116396	0.0561162	0.999996
isoxsuprine	BRD-A74269027	0.056741	0.999996
benzethonium	BRD-K72723676	0.0592062	0.999996
pergolide	BRD-K60770992	0.0596111	0.999996
pyridoxine	BRD-K14349461	0.0610883	0.999996
diethyltoluamide	BRD-K94080537	0.0618067	0.999996
dexamethasone	BRD-A10188456	0.0629604	0.999996
afatinib	BRD-K66175015	0.0635098	0.999996
oxybuprocaine	BRD-K04185004	0.063662	0.999996
lapatinib	BRD-M07438658	0.0640034	0.999996
exemestane	BRD-A73741725	0.06441	0.999996
fenbufen	BRD-K12513978	0.0649838	0.999996
pivmecillinam	BRD-K54978501	0.0651004	0.999996
pregnenolone	BRD-K35862502	0.0652009	0.999996
betamethasone	BRD-A02180903	0.0653298	0.999996
fludarabine	BRD-K66788707	0.0659453	0.999996
raloxifene	BRD-K63828191	0.0659611	0.999996
imatinib	BRD-K92723993	0.0662505	0.999996
promethazine	BRD-A46335897	0.0669799	0.999996
isradipine	BRD-A90799790	0.0692194	0.999996
methimazole	BRD-K54416256	0.0708778	0.999996
sulfadoxine	BRD-K55250441	0.0715739	0.999996
ketoprofen	BRD-A97739905	0.071815	0.999996
paroxetine	BRD-K37991163	0.0719712	0.999996
iopamidol	BRD-K75868704	0.0720634	0.999996
mitotane	BRD-A31204924	0.0734041	0.999996
abiraterone	BRD-K55301415	0.0752832	0.999996
zidovudine	BRD-K72903603	0.076795	0.999996
chlorothiazide	BRD-K88682005	0.0771663	0.999996
ataluren	BRD-K94830329	0.0777444	0.999996
alverine	BRD-K89055274	0.0777539	0.999996
chlorpromazine	BRD-K89997465	0.07863	0.999996
dihydroergotamine	BRD-K72166146	0.0799475	0.999996
tacrolimus	BRD-K08845546	0.0800322	0.999996
dexamethasone	BRD-A69951442	0.0803294	0.999996
moclobemide	BRD-K07237224	0.0809211	0.999996
demeclocycline	BRD-A72130500	0.0812262	0.999996
trihexyphenidyl	BRD-A48180038	0.0825561	0.999996
alclometasone	BRD-A63934767	0.0845835	0.999996
ziprasidone	BRD-K29582115	0.0850186	0.999996
oxcarbazepine	BRD-K04196797	0.0872048	0.999996
exemestane	BRD-K33425534	0.087221	0.999996
flumazenil	BRD-K98769987	0.0886526	0.999996
tyloxapol	BRD-K46156294	0.0897933	0.999996
oxandrolone	BRD-K43544024	0.0899234	0.999996
troleandomycin	BRD-K38310698	0.0927586	0.999996
dipyridamole	BRD-K86301799	0.0931052	0.999996
voriconazole	BRD-K46212057	0.093495	0.999996
aliskiren	BRD-K30020243	0.0938188	0.999996
chloramphenicol	BRD-K08111712	0.0950499	0.999996
vemurafenib	BRD-K56343971	0.0953969	0.999996
medrysone	BRD-A20126139	0.0968319	0.999996
medrysone	BRD-K13688115	0.0970392	0.999996
vinblastine	BRD-A55594068	0.0991132	0.999996
rifapentine	BRD-K28346421	0.0991315	0.999996
nortriptyline	BRD-K91263825	0.100353	0.999996
pimozide	BRD-K01292756	0.102356	0.999996
cefotaxime	BRD-K76018977	0.10437	0.999996
stiripentol	BRD-A72441487	0.105473	0.999996
viomycin	BRD-K88365400	0.105547	0.999996
fluphenazine	BRD-K55127134	0.10582	0.999996
testosterone	BRD-A55393291	0.106483	0.999996
pravastatin	BRD-K25841245	0.107331	0.999996
mecamylamine	BRD-A20119038	0.107856	0.999996
ondansetron	BRD-A19736161	0.109938	0.999996
meropenem	BRD-K01612348	0.110659	0.999996
ciclopirox	BRD-K13044802	0.110739	0.999996
linezolid	BRD-K66876909	0.110819	0.999996
isoxicam	BRD-A75552914	0.110915	0.999996
meticrane	BRD-K58265391	0.110969	0.999996
verteporfin	BRD-A35782587	0.111354	0.999996
prednicarbate	BRD-K46137903	0.113391	0.999996
fluticasone	BRD-K14791739	0.115334	0.999996
zuclopenthixol	BRD-K28761384	0.116047	0.999996
methoxsalen	BRD-K63430059	0.11648	0.999996
ethambutol	BRD-A74500471	0.116764	0.999996
midodrine	BRD-A79981887	0.117889	0.999996
aprepitant	BRD-K52827117	0.11845	0.999996
chlorzoxazone	BRD-K98174813	0.119503	0.999996
tamoxifen	BRD-K43744935	0.120285	0.999996
dihydroergocristine	BRD-K97440753	0.121219	0.999996
calcipotriol	BRD-K96390176	0.121796	0.999996
riluzole	BRD-K21283037	0.122613	0.999996
ranitidine	BRD-K14204120	0.12555	0.999996
sulfabenzamide	BRD-K59983611	0.126566	0.999996
cefoxitin	BRD-K70976396	0.127039	0.999996
palbociclib	BRD-K51313569	0.127549	0.999996
perindopril	BRD-K92731339	0.129182	0.999996
raltegravir	BRD-K05658747	0.129219	0.999996
fulvestrant	BRD-A90490067	0.129703	0.999996
butenafine	BRD-K90630139	0.13017	0.999996
etoricoxib	BRD-K54770957	0.130691	0.999996
zafirlukast	BRD-K71289571	0.130706	0.999996
perhexiline	BRD-A19633847	0.131406	0.999996
lenalidomide	BRD-K05926469	0.132352	0.999996
pizotifen	BRD-K75958195	0.133571	0.999996
pravastatin	BRD-K60511616	0.133845	0.999996
iopromide	BRD-A72075775	0.135721	0.999996
chlorthalidone	BRD-A26384407	0.135832	0.999996
reserpine	BRD-K95921201	0.135901	0.999996
atovaquone	BRD-A38161572	0.136799	0.999996
clofarabine	BRD-A82371568	0.13879	0.999996
metergoline	BRD-A30435184	0.139063	0.999996
metixene	BRD-A33711280	0.140394	0.999996
stanozolol	BRD-K79199004	0.142188	0.999996
fludarabine	BRD-A31374339	0.144894	0.999996
metoprolol	BRD-A03623303	0.145365	0.999996
rimexolone	BRD-K27218697	0.145931	0.999996
ganciclovir	BRD-K22662435	0.146093	0.999996
pinacidil	BRD-A22897758	0.146593	0.999996
alitretinoin	BRD-K35483542	0.148211	0.999996
ribavirin	BRD-K60369935	0.148881	0.999996
rosuvastatin	BRD-K82941592	0.150212	0.999996
naltrexone	BRD-A83855350	0.150228	0.999996
bifonazole	BRD-A94543220	0.151487	0.999996
everolimus	BRD-K13514097	0.151973	0.999996
tamoxifen	BRD-K93754473	0.152608	0.999996
amiodarone	BRD-K87555556	0.156201	0.999996
tropisetron	BRD-A79226577	0.156485	0.999996
fluorometholone	BRD-K13027675	0.159	0.999996
midostaurin	BRD-K13646352	0.159604	0.999996
triamcinolone	BRD-K53790871	0.16021	0.999996
physostigmine	BRD-A37052580	0.160616	0.999996
aprepitant	BRD-K17306061	0.161123	0.999996
vardenafil	BRD-K13926615	0.161213	0.999996
flecainide	BRD-A09472452	0.161248	0.999996
pentolinium	BRD-K44942604	0.161631	0.999996
acemetacin	BRD-K67563174	0.161937	0.999996
bupivacaine	BRD-A01636364	0.16255	0.999996
famotidine	BRD-K00673382	0.163561	0.999996
zolpidem	BRD-K44876623	0.164252	0.999996
alprostadil	BRD-K52459643	0.164294	0.999996
lovastatin	BRD-K09416995	0.164507	0.999996
fludrocortisone	BRD-A56470328	0.16512	0.999996
danazol	BRD-A92537424	0.165274	0.999996
propofol	BRD-K82255054	0.165457	0.999996
hyoscyamine	BRD-A78303415	0.166157	0.999996
ipratropium	BRD-A07029265	0.167302	0.999996
lofexidine	BRD-A02990301	0.169819	0.999996
pyrazinamide	BRD-K28667793	0.170267	0.999996
paclitaxel	BRD-A23723433	0.170342	0.999996
diazepam	BRD-K16508793	0.171622	0.999996
mefloquine	BRD-K40645748	0.172047	0.999996
estradiol	BRD-A23226398	0.172687	0.999996
prednisolone	BRD-A27887842	0.174187	0.999996
naftifine	BRD-K43813806	0.174294	0.999996
rimantadine	BRD-A75479906	0.176888	0.999996
terbutaline	BRD-A50157456	0.176997	0.999996
vinblastine	BRD-A22783572	0.178742	0.999996
piperacillin	BRD-K39397585	0.178961	0.999996
selumetinib	BRD-K57080016	0.179412	0.999996
rivastigmine	BRD-K10706131	0.179838	0.999996
trimethoprim	BRD-K07208025	0.180058	0.999996
tramadol	BRD-K51033547	0.18083	0.999996
levothyroxine	BRD-K30685142	0.181382	0.999996
pirenzepine	BRD-K89375097	0.183634	0.999996
pregnenolone	BRD-K43880410	0.184945	0.999996
levocetirizine	BRD-K27184429	0.185394	0.999996
progesterone	BRD-K47244735	0.186407	0.999996
ciprofloxacin	BRD-K04804440	0.186745	0.999996
zonisamide	BRD-K48300629	0.186969	0.999996
isocarboxazid	BRD-K93332168	0.187049	0.999996
doconexent	BRD-K39965020	0.18833	0.999996
clomifene	BRD-K29950728	0.188784	0.999996
procarbazine	BRD-K13032584	0.188813	0.999996
vecuronium	BRD-K61341215	0.190382	0.999996
hydrocortisone	BRD-K73978287	0.190725	0.999996
clobetasol	BRD-K84443303	0.191873	0.999996
quinidine	BRD-A64479082	0.191989	0.999996
tioguanine	BRD-K75649340	0.192104	0.999996
exemestane	BRD-K93923542	0.192565	0.999996
butalbital	BRD-K71350836	0.19268	0.999996
danazol	BRD-K48970916	0.193355	0.999996
atenolol	BRD-K44993696	0.193373	0.999996
cyclobenzaprine	BRD-K42348709	0.194184	0.999996
safinamide	BRD-K84639753	0.195346	0.999996
tamoxifen	BRD-K04210847	0.195696	0.999996
bithionol	BRD-K39120595	0.197594	0.999996
doxepin	BRD-K54462405	0.199223	0.999996
thalidomide	BRD-A93255169	0.199593	0.999996
amoxapine	BRD-K02265150	0.200355	0.999996
norgestimate	BRD-K22901619	0.201588	0.999996
lamivudine	BRD-K02992638	0.203585	0.999996
dopamine	BRD-K43887077	0.205007	0.999996
isosorbide	BRD-K82225283	0.205543	0.999996
ramipril	BRD-A65739223	0.206388	0.999996
mafenide	BRD-K30649484	0.206703	0.999996
artesunate	BRD-K79759031	0.208696	0.999996
yohimbine	BRD-K99712306	0.20894	0.999996
pentoxyverine	BRD-K06181161	0.209264	0.999996
auranofin	BRD-A79465854	0.209276	0.999996
mifepristone	BRD-A44780397	0.209795	0.999996
mebeverine	BRD-A09467419	0.211043	0.999996
idebenone	BRD-K37516142	0.213681	0.999996
tazobactam	BRD-K14312455	0.213734	0.999996
chlortetracycline	BRD-A41555725	0.214976	0.999996
mercaptopurine	BRD-K91601245	0.217097	0.999996
rutin	BRD-K20482099	0.219109	0.999996
zimelidine	BRD-K94173644	0.220622	0.999996
isoxsuprine	BRD-A16700644	0.220875	0.999996
goserelin	BRD-A62434282	0.22189	0.999996
raltitrexed	BRD-K89839824	0.222473	0.999996
calcipotriol	BRD-K56429665	0.222563	0.999996
sildenafil	BRD-K79759585	0.222952	0.999996
azithromycin	BRD-K74501079	0.223103	0.999996
guanfacine	BRD-K32830106	0.224656	0.999996
clenbuterol	BRD-A75726477	0.225595	0.999996
bendroflumethiazide	BRD-A80017228	0.226701	0.999996
diacerein	BRD-K69122748	0.227915	0.999996
miglitol	BRD-K44779798	0.228741	0.999996
entacapone	BRD-K92977333	0.22986	0.999996
clomipramine	BRD-K52989797	0.230376	0.999996
theophylline	BRD-K97799481	0.230487	0.999996
glipizide	BRD-K12219985	0.231054	0.999996
sumatriptan	BRD-K50938287	0.231502	0.999996
antazoline	BRD-K99300445	0.232996	0.999996
flunarizine	BRD-K29582677	0.233343	0.999996
loracarbef	BRD-K28935038	0.23339	0.999996
lynestrenol	BRD-K79224779	0.233521	0.999996
triamcinolone	BRD-A37780065	0.236556	0.999996
desoximetasone	BRD-K30697463	0.23722	0.999996
nomegestrol	BRD-K71552035	0.241493	0.999996
hydrochlorothiazide	BRD-K13078532	0.242031	0.999996
biotin	BRD-K89210380	0.243919	0.999996
clioquinol	BRD-K09255212	0.244486	0.999996
rifampicin	BRD-K01507359	0.246117	0.999996
tizanidine	BRD-K06335600	0.24655	0.999996
cinchocaine	BRD-K99121711	0.248407	0.999996
teniposide	BRD-A35588707	0.249013	0.999996
ciprofibrate	BRD-A49358627	0.249401	0.999996
vigabatrin	BRD-A07893380	0.249503	0.999996
fluvastatin	BRD-K39716612	0.249915	0.999996
nelfinavir	BRD-K60460488	0.250877	0.999996
triamterene	BRD-K92049597	0.252111	0.999996
mepivacaine	BRD-A03216249	0.252712	0.999996
capecitabine	BRD-K61192372	0.253779	0.999996
saquinavir	BRD-K09963420	0.255707	0.999996
guaiacol	BRD-K96282009	0.256004	0.999996
acetazolamide	BRD-K43457670	0.256562	0.999996
prilocaine	BRD-A53952395	0.258128	0.999996
griseofulvin	BRD-K08273968	0.260115	0.999996
diflorasone	BRD-K17041687	0.262894	0.999996
homatropine	BRD-A39671870	0.265026	0.999996
propranolol	BRD-K13994703	0.265169	0.999996
clindamycin	BRD-A23034328	0.266454	0.999996
cefixime	BRD-K54283240	0.26717	0.999996
gliquidone	BRD-K80396088	0.267552	0.999996
droperidol	BRD-K97158071	0.267819	0.999996
olmesartan	BRD-K83144676	0.269179	0.999996
digoxin	BRD-K23478508	0.270188	0.999996
cefotetan	BRD-K91289464	0.270621	0.999996
dextromethorphan	BRD-K33211335	0.274501	0.999996
vincristine	BRD-A60414806	0.275557	0.999996
methocarbamol	BRD-A31521121	0.276049	0.999996
chloroquine	BRD-A91699651	0.276584	0.999996
vinorelbine	BRD-K97514127	0.276726	0.999996
trimethadione	BRD-K16606819	0.277752	0.999996
quinidine	BRD-K59632282	0.280695	0.999996
triclosan	BRD-K41731458	0.282112	0.999996
pyrvinium	BRD-M08470251	0.284103	0.999996
naloxone	BRD-K67511046	0.284684	0.999996
esomeprazole	BRD-A56892734	0.286788	0.999996
acarbose	BRD-A16444946	0.289258	0.999996
sulfaphenazole	BRD-K10671814	0.289939	0.999996
terconazole	BRD-K86204871	0.290322	0.999996
dantrolene	BRD-K81272440	0.296325	0.999996
imipramine	BRD-K38436528	0.297934	0.999996
fursultiamine	BRD-A71157293	0.298595	0.999996
dacomitinib	BRD-K57169635	0.298674	0.999996
iloperidone	BRD-K48722833	0.299055	0.999996
ponatinib	BRD-K44227013	0.299149	0.999996
etoposide	BRD-K37798499	0.299788	0.999996
molindone	BRD-A65280694	0.299881	0.999996
loxapine	BRD-K39915878	0.300217	0.999996
cinacalcet	BRD-K73838513	0.300283	0.999996
etodolac	BRD-A74667430	0.306359	0.999996
gestrinone	BRD-A94793051	0.306779	0.999996
rifapentine	BRD-K81601344	0.308337	0.999996
estrone	BRD-A37959677	0.308805	0.999996
ketoconazole	BRD-A76019558	0.309274	0.999996
naproxen	BRD-K33299843	0.309431	0.999996
docetaxel	BRD-K63265447	0.309587	0.999996
isotretinoin	BRD-K76723084	0.312315	0.999996
probenecid	BRD-K95237249	0.314585	0.999996
estradiol	BRD-A18917088	0.315199	0.999996
scopolamine	BRD-K89923877	0.316444	0.999996
crotamiton	BRD-K13240564	0.317941	0.999996
benserazide	BRD-A61194565	0.318577	0.999996
nicergoline	BRD-K76810206	0.318694	0.999996
metergoline	BRD-K56699285	0.320153	0.999996
amiloride	BRD-K97181089	0.321031	0.999996
nitrofural	BRD-K79092138	0.321446	0.999996
gliclazide	BRD-A61154809	0.323046	0.999996
tolazamide	BRD-K32164935	0.325591	0.999996
finasteride	BRD-K01095011	0.325818	0.999996
propoxycaine	BRD-K18250272	0.32673	0.999996
saquinavir	BRD-K70158168	0.327066	0.999996
phensuximide	BRD-A18043272	0.3281	0.999996
tolazoline	BRD-K46211610	0.328474	0.999996
azlocillin	BRD-K73437736	0.328843	0.999996
lenalidomide	BRD-A17883755	0.329005	0.999996
nicardipine	BRD-A63445921	0.329167	0.999996
mestranol	BRD-K10481964	0.329491	0.999996
cefuroxime	BRD-K37187815	0.329977	0.999996
vecuronium	BRD-K31374463	0.330951	0.999996
isometheptene	BRD-M59543297	0.331113	0.999996
ethinylestradiol	BRD-K88969189	0.331276	0.999996
nevirapine	BRD-K15502390	0.333612	0.999996
thiethylperazine	BRD-K69600043	0.337711	0.999996
prednisone	BRD-A62525898	0.338503	0.999996
chlorprothixene	BRD-K59058766	0.339712	0.999996
chloroxine	BRD-K17075857	0.339792	0.999996
lovastatin	BRD-A70155556	0.339948	0.999996
phentolamine	BRD-K21317336	0.340113	0.999996
orciprenaline	BRD-A07780951	0.342733	0.999996
ifosfamide	BRD-A67097164	0.343418	0.999996
biperiden	BRD-A00546892	0.344979	0.999996
clomifene	BRD-K04218075	0.346316	0.999996
chloramphenicol	BRD-A51182606	0.346407	0.999996
metaraminol	BRD-K96253961	0.350749	0.999996
pyrantel	BRD-K63072637	0.352594	0.999996
milrinone	BRD-K67080878	0.352806	0.999996
loperamide	BRD-K61250553	0.353146	0.999996
phylloquinone	BRD-A55815733	0.353939	0.999996
calcitriol	BRD-K27316855	0.354244	0.999996
danazol	BRD-A20243730	0.355287	0.999996
pindolol	BRD-A97701745	0.357859	0.999996
vincristine	BRD-A76528577	0.359238	0.999996
alimemazine	BRD-A49225603	0.359347	0.999996
quinidine	BRD-K70799801	0.359686	0.999996
erythromycin	BRD-K63550407	0.359713	0.999996
prednisolone	BRD-K70504303	0.360025	0.999996
aminoglutethimide	BRD-A25234499	0.360531	0.999996
liothyronine	BRD-K89152108	0.361066	0.999996
prednicarbate	BRD-K95391106	0.365309	0.999996
nimesulide	BRD-K76775527	0.365893	0.999996
terazosin	BRD-A22256192	0.366378	0.999996
ranitidine	BRD-K30816563	0.369899	0.999996
cyclopenthiazide	BRD-A41250306	0.371239	0.999996
loteprednol	BRD-K39983086	0.372961	0.999996
azathioprine	BRD-K32821942	0.373785	0.999996
formestane	BRD-A42153648	0.374605	0.999996
curcumin	BRD-K69690935	0.374951	0.999996
benzydamine	BRD-K76133116	0.375124	0.999996
pemetrexed	BRD-K55395145	0.376078	0.999996
ritodrine	BRD-A59174698	0.376512	0.999996
bromocriptine	BRD-A60274948	0.378338	0.999996
iohexol	BRD-A60217728	0.378599	0.999996
digoxin	BRD-A94756469	0.379527	0.999996
bepridil	BRD-A91008255	0.38048	0.999996
docetaxel	BRD-K30618791	0.380604	0.999996
isosorbide	BRD-K31616564	0.380866	0.999996
crotamiton	BRD-K57179821	0.382418	0.999996
amlodipine	BRD-A64297288	0.382439	0.999996
tenoxicam	BRD-A22844106	0.383022	0.999996
pentamidine	BRD-K13183738	0.383314	0.999996
naphazoline	BRD-K77641333	0.384028	0.999996
nalbuphine	BRD-A16934955	0.38498	0.999996
phenytoin	BRD-K55930204	0.38577	0.999996
dihydroergotamine	BRD-A54845972	0.386473	0.999996
atorvastatin	BRD-A82307304	0.387793	0.999996
oxolamine	BRD-K42596464	0.388233	0.999996
fenoterol	BRD-A97104540	0.389473	0.999996
mexiletine	BRD-A64092382	0.389585	0.999996
ticarcillin	BRD-A80869209	0.3915	0.999996
ropivacaine	BRD-K50938786	0.391854	0.999996
bicalutamide	BRD-A29485665	0.392594	0.999996
anagrelide	BRD-K62200014	0.393053	0.999996
triflupromazine	BRD-K63675182	0.397831	0.999996
nabumetone	BRD-K65146499	0.398978	0.999996
sertaconazole	BRD-A95939040	0.399293	0.999996
zimelidine	BRD-K47207162	0.399588	0.999996
methylergometrine	BRD-A63667919	0.399766	0.999996
progesterone	BRD-A67479912	0.400302	0.999996
solifenacin	BRD-A54596827	0.401554	0.999996
mirtazapine	BRD-K83153774	0.402898	0.999996
econazole	BRD-A51820102	0.403346	0.999996
alimemazine	BRD-M58473998	0.404602	0.999996
dexamethasone	BRD-K00835182	0.405051	0.999996
bisacodyl	BRD-K39987650	0.40519	0.999996
piracetam	BRD-K19456237	0.405321	0.999996
nelfinavir	BRD-K74117820	0.40631	0.999996
clobetasol	BRD-A26095496	0.407539	0.999996
dexamethasone	BRD-A35108200	0.408079	0.999996
montelukast	BRD-K99673372	0.409193	0.999996
triprolidine	BRD-K56231354	0.410367	0.999996
regorafenib	BRD-K16730910	0.411357	0.999996
hyoscyamine	BRD-K39330046	0.411814	0.999996
sorafenib	BRD-K23984367	0.412212	0.999996
bromfenac	BRD-K47679368	0.41281	0.999996
furosemide	BRD-K78010432	0.413535	0.999996
naloxone	BRD-A37541666	0.414624	0.999996
sertraline	BRD-K57174586	0.414896	0.999996
nitrendipine	BRD-A12560204	0.415169	0.999996
halcinonide	BRD-K81709173	0.41526	0.999996
doxycycline	BRD-A88774919	0.416168	0.999996
pargyline	BRD-K83597974	0.417014	0.999996
dydrogesterone	BRD-K11439261	0.417715	0.999996
pilocarpine	BRD-K85090592	0.417787	0.999996
ambrisentan	BRD-A34578416	0.419447	0.999996
trioxsalen	BRD-K54790157	0.41985	0.999996
scopolamine	BRD-A33973768	0.420177	0.999996
dienestrol	BRD-K55106630	0.42109	0.999996
dihydroergocristine	BRD-A44701612	0.421547	0.999996
floxuridine	BRD-K47832606	0.422952	0.999996
halofantrine	BRD-A51964809	0.423285	0.999996
thiothixene	BRD-K55070890	0.423377	0.999996
zolmitriptan	BRD-K54314721	0.42347	0.999996
granisetron	BRD-K05510762	0.424568	0.999996
ritonavir	BRD-K51485625	0.425118	0.999996
perphenazine	BRD-K10995081	0.426179	0.999996
ceforanide	BRD-K06319591	0.42723	0.999996
pivampicillin	BRD-K69260336	0.427782	0.999996
danazol	BRD-K21401044	0.428058	0.999996
methysergide	BRD-K35941380	0.428135	0.999996
tetracycline	BRD-A15493168	0.428426	0.999996
cefdinir	BRD-K03012696	0.430268	0.999996
methoxamine	BRD-A39189014	0.431468	0.999996
desipramine	BRD-K60762818	0.433767	0.999996
carbidopa	BRD-A69512159	0.437267	0.999996
arbutin	BRD-K08037784	0.437484	0.999996
metyrapone	BRD-K46862739	0.437818	0.999996
tibolone	BRD-K10467831	0.438319	0.999996
bethanechol	BRD-A99833829	0.438475	0.999996
menadione	BRD-K78126613	0.439044	0.999996
estrone	BRD-K81839095	0.439879	0.999996
astemizole	BRD-K37249724	0.439899	0.999996
naloxone	BRD-A41833852	0.440271	0.999996
diclofenamide	BRD-K71499074	0.441764	0.999996
piroxicam	BRD-A57382968	0.441784	0.999996
guaifenesin	BRD-A90515964	0.442028	0.999996
suprofen	BRD-A34006693	0.44204	0.999996
amlodipine	BRD-A22032524	0.443738	0.999996
asenapine	BRD-K57875380	0.444466	0.999996
edaravone	BRD-K35458079	0.444559	0.999996
miconazole	BRD-A82396632	0.44512	0.999996
moxisylyte	BRD-K81144366	0.44568	0.999996
hydralazine	BRD-A37444045	0.446148	0.999996
deferiprone	BRD-K06878038	0.448863	0.999996
phenolphthalein	BRD-K19227686	0.449069	0.999996
etodolac	BRD-K99260425	0.449332	0.999996
reserpine	BRD-K44495371	0.449426	0.999996
procyclidine	BRD-A31800922	0.449498	0.999996
amantadine	BRD-K70330367	0.450082	0.999996
parthenolide	BRD-K04949373	0.450176	0.999996
gabapentin	BRD-K62737565	0.451115	0.999996
diclofenac	BRD-K08252256	0.451864	0.999996
moexipril	BRD-K34441861	0.453747	0.999996
medrysone	BRD-K56515112	0.453817	0.999996
levonorgestrel	BRD-K35189033	0.454749	0.999996
paclitaxel	BRD-A28746609	0.454824	0.999996
sulfathiazole	BRD-K14705039	0.454971	0.999996
terbinafine	BRD-K68132782	0.455015	0.999996
ergometrine	BRD-A73581086	0.45629	0.999996
dorzolamide	BRD-K48617017	0.457045	0.999996
aripiprazole	BRD-K70358946	0.459086	0.999996
phenelzine	BRD-K87024524	0.459147	0.999996
phenindione	BRD-K70592963	0.459217	0.999996
entacapone	BRD-K83636919	0.459879	0.999996
bromocriptine	BRD-A80151636	0.460374	0.999996
balsalazide	BRD-K41410256	0.462151	0.999996
acipimox	BRD-K63736853	0.462814	0.999996
ropinirole	BRD-K15933101	0.463618	0.999996
trimetazidine	BRD-K88366685	0.464236	0.999996
tegaserod	BRD-K21806131	0.464426	0.999996
rifampicin	BRD-K99912150	0.465945	0.999996
iobenguane	BRD-K43860855	0.466055	0.999996
procaine	BRD-K24616672	0.46623	0.999996
ibutilide	BRD-M56587789	0.466421	0.999996
testosterone	BRD-A79479878	0.466991	0.999996
albendazole	BRD-K79131256	0.46714	0.999996
oxyphenbutazone	BRD-A33749298	0.467466	0.999996
sulpiride	BRD-A10715913	0.469084	0.999996
clomifene	BRD-K91328526	0.471371	0.999996
spironolactone	BRD-K67919934	0.471467	0.999996
mestranol	BRD-K31920458	0.471644	0.999996
alectinib	BRD-K11267252	0.471756	0.999996
misoprostol	BRD-A50310035	0.473662	0.999996
desloratadine	BRD-K82357231	0.474142	0.999996
verapamil	BRD-A09533288	0.475566	0.999996
chlorcyclizine	BRD-A57133233	0.476818	0.999996
thiothixene	BRD-K97309399	0.476914	0.999996
sulfacetamide	BRD-K21520694	0.476916	0.999996
lovastatin	BRD-K17113870	0.478255	0.999996
triprolidine	BRD-K11742128	0.480557	0.999996
primaquine	BRD-A55913614	0.48149	0.999996
quinapril	BRD-K72222507	0.481549	0.999996
oxytetracycline	BRD-A22740840	0.484016	0.999996
metformin	BRD-K79602928	0.485812	0.999996
dydrogesterone	BRD-K68620903	0.487001	0.999996
ranitidine	BRD-K70505054	0.487772	0.999996
proguanil	BRD-K28183345	0.488198	0.999996
betazole	BRD-K20075662	0.489316	0.999996
metoprolol	BRD-M45038741	0.489702	0.999996
niacin	BRD-K61993165	0.490475	0.999996
ketoconazole	BRD-K29113274	0.491151	0.999996
dolasetron	BRD-K28029915	0.491202	0.999996
roxithromycin	BRD-K14036801	0.495311	0.999996
diethylstilbestrol	BRD-K45330754	0.495606	0.999996
rivaroxaban	BRD-K37130656	0.495892	0.999996
cefotiam	BRD-K21815137	0.496668	0.999996
ceforanide	BRD-K37848908	0.497152	0.999996
diosmin	BRD-K94436377	0.497346	0.999996
citalopram	BRD-A47598013	0.497831	0.999996
warfarin	BRD-A24514565	0.499112	0.999996
dimenhydrinate	BRD-M98649031	0.49919	0.999996
cefdinir	BRD-K52735702	0.499578	0.999996
propranolol	BRD-A10070317	0.499675	0.999996
dasatinib	BRD-K49328571	0.501087	0.999996
ipratropium	BRD-A37432947	0.501619	0.999996
nimodipine	BRD-A24891640	0.503175	0.999996
digitoxin	BRD-A93236127	0.504055	0.999996
naftifine	BRD-K74141488	0.504343	0.999996
mefloquine	BRD-A89585551	0.504537	0.999996
acarbose	BRD-K44276885	0.504923	0.999996
treprostinil	BRD-A67438293	0.505024	0.999996
parthenolide	BRD-K81651477	0.505316	0.999996
benzocaine	BRD-K75466013	0.506193	0.999996
spiramycin	BRD-U19872303	0.507363	0.999996
repaglinide	BRD-K82846253	0.507597	0.999996
trichlormethiazide	BRD-A28940325	0.508046	0.999996
parthenolide	BRD-A66395008	0.508436	0.999996
amifostine	BRD-K73947551	0.511144	0.999996
nizatidine	BRD-K46652470	0.512147	0.999996
fulvestrant	BRD-A17828570	0.512342	0.999996
dobutamine	BRD-A78322124	0.514935	0.999996
capsaicin	BRD-K50590187	0.515081	0.999996
perindopril	BRD-K86940322	0.515473	0.999996
irbesartan	BRD-K60038276	0.51834	0.999996
fosinopril	BRD-A51382177	0.518902	0.999996
parthenolide	BRD-K98548675	0.519098	0.999996
cilostazol	BRD-K67017579	0.519146	0.999996
ezetimibe	BRD-K42260897	0.519491	0.999996
valdecoxib	BRD-K12994359	0.52041	0.999996
estrone	BRD-K69743918	0.521061	0.999996
fluoxetine	BRD-A31159102	0.521669	0.999996
dosulepin	BRD-K54759182	0.522239	0.999996
digoxin	BRD-A75144621	0.52273	0.999996
tofacitinib	BRD-K31283835	0.522828	0.999996
desoximetasone	BRD-A49447682	0.523143	0.999996
rilmenidine	BRD-M62162320	0.524401	0.999996
ouabain	BRD-K35708212	0.525876	0.999996
enalapril	BRD-K44497846	0.526072	0.999996
eugenol	BRD-K32977963	0.526564	0.999996
ipratropium	BRD-A05352148	0.526727	0.999996
ampicillin	BRD-A16754160	0.527745	0.999996
metolazone	BRD-A61793559	0.528284	0.999996
vincristine	BRD-K82109576	0.53208	0.999996
idelalisib	BRD-K60866521	0.532638	0.999996
capsaicin	BRD-K16336526	0.535337	0.999996
cisapride	BRD-K06895174	0.535457	0.999996
cefotaxime	BRD-A67981824	0.535534	0.999996
simvastatin	BRD-A81772229	0.536028	0.999996
memantine	BRD-K91938660	0.536818	0.999996
norethisterone	BRD-K92073408	0.537404	0.999996
levodopa	BRD-K34730807	0.537411	0.999996
lapatinib	BRD-K19687926	0.538039	0.999996
enalaprilat	BRD-K99447003	0.539882	0.999996
testosterone	BRD-K84036904	0.540179	0.999996
physostigmine	BRD-K25650355	0.540532	0.999996
azacitidine	BRD-A11263757	0.541465	0.999996
bosutinib	BRD-K99964838	0.541956	0.999996
tocainide	BRD-A92670106	0.542166	0.999996
fexofenadine	BRD-A73368467	0.542273	0.999996
profenamine	BRD-A16311756	0.542439	0.999996
naltrexone	BRD-A66559694	0.542793	0.999996
sulindac	BRD-A03427350	0.543148	0.999996
omeprazole	BRD-A55962179	0.544911	0.999996
flavoxate	BRD-K47639036	0.547343	0.999996
chlortetracycline	BRD-A39210489	0.549094	0.999996
trimethobenzamide	BRD-K34415467	0.549798	0.999996
tranylcypromine	BRD-A43974575	0.551971	0.999996
homatropine	BRD-A74975734	0.55217	0.999996
thiotepa	BRD-K09631521	0.552429	0.999996
disopyramide	BRD-A29734509	0.552865	0.999996
nystatin	BRD-A56702968	0.552865	0.999996
testosterone	BRD-K90553655	0.553064	0.999996
minaprine	BRD-K02867583	0.553097	0.999996
dihydroergocristine	BRD-A65076780	0.553362	0.999996
zileuton	BRD-A56359832	0.553561	0.999996
calcitriol	BRD-A84327315	0.55366	0.999996
betamethasone	BRD-K39188321	0.554156	0.999996
sirolimus	BRD-K99369265	0.55515	0.999996
sildenafil	BRD-K50128260	0.555316	0.999996
piretanide	BRD-K87990216	0.555908	0.999996
pyrimethamine	BRD-K88429204	0.556832	0.999996
tacrolimus	BRD-K69608737	0.557521	0.999996
alclometasone	BRD-A90131694	0.557621	0.999996
mesoridazine	BRD-A14395271	0.557804	0.999996
ouabain	BRD-A68930007	0.558109	0.999996
molsidomine	BRD-K35531059	0.559846	0.999996
atomoxetine	BRD-K20141153	0.560967	0.999996
eprosartan	BRD-K67977190	0.561116	0.999996
flucytosine	BRD-K82143716	0.561816	0.999996
gemfibrozil	BRD-K11129031	0.562002	0.999996
phentolamine	BRD-K90333595	0.562098	0.999996
ifenprodil	BRD-A24191444	0.562168	0.999996
cinnarizine	BRD-K74927006	0.564003	0.999996
dexfenfluramine	BRD-K58626373	0.564501	0.999996
doxylamine	BRD-A44008656	0.565043	0.999996
cefadroxil	BRD-K63242551	0.565298	0.999996
nifedipine	BRD-A30977374	0.566294	0.999996
norgestimate	BRD-A04756508	0.566399	0.999996
tretinoin	BRD-K64634304	0.567133	0.999996
dexrazoxane	BRD-K07265709	0.567689	0.999996
indapamide	BRD-A95869247	0.567869	0.999996
mifepristone	BRD-K44094313	0.568886	0.999996
benzthiazide	BRD-K21450440	0.569112	0.999996
thonzonium	BRD-K13387373	0.570381	0.999996
flunisolide	BRD-K49577446	0.570835	0.999996
bromocriptine	BRD-K72853990	0.570979	0.999996
trifluridine	BRD-K03243820	0.572077	0.999996
norfloxacin	BRD-K11196887	0.575768	0.999996
acitretin	BRD-K62012036	0.576667	0.999996
donepezil	BRD-A49160188	0.577127	0.999996
cimetidine	BRD-K34157611	0.579085	0.999996
methazolamide	BRD-K13356952	0.579163	0.999996
secnidazole	BRD-A70083328	0.579304	0.999996
tetracaine	BRD-K45071273	0.580162	0.999996
naproxen	BRD-A87719232	0.582412	0.999996
dantron	BRD-K10065684	0.583059	0.999996
docetaxel	BRD-K42125900	0.583259	0.999996
primidone	BRD-K32247306	0.583663	0.999996
ceftazidime	BRD-K59935627	0.583858	0.999996
articaine	BRD-A70514680	0.584674	0.999996
dabrafenib	BRD-K09951645	0.584732	0.999996
bromhexine	BRD-K47631482	0.585215	0.999996
bacitracin	BRD-A23712469	0.585757	0.999996
metronidazole	BRD-K52020312	0.588756	0.999996
escitalopram	BRD-K70301876	0.5889	0.999996
flunisolide	BRD-A65449987	0.591756	0.999996
dexamethasone	BRD-K30207000	0.592256	0.999996
sirolimus	BRD-A23770159	0.592556	0.999996
sulfadiazine	BRD-K32273377	0.593256	0.999996
enzalutamide	BRD-K56851771	0.593656	0.999996
clopidogrel	BRD-K27721098	0.594956	0.999996
clobetasol	BRD-K10799896	0.595457	0.999996
pemoline	BRD-A80793822	0.596695	0.999996
tranylcypromine	BRD-K47029922	0.59719	0.999996
budesonide	BRD-A82238138	0.597457	0.999996
alfacalcidol	BRD-K93433262	0.598158	0.999996
reboxetine	BRD-A43974499	0.599558	0.999996
fluvoxamine	BRD-K31534764	0.599658	0.999996
icosapent	BRD-K47192521	0.599858	0.999996
lincomycin	BRD-K49384696	0.599959	0.999996
labetalol	BRD-A07440155	0.600719	0.999996
levetiracetam	BRD-K49404994	0.60094	0.999996
edrophonium	BRD-K81128206	0.601082	0.999996
cabozantinib	BRD-K51544265	0.602381	0.999996
quinethazone	BRD-A59303141	0.603346	0.999996
hexylresorcinol	BRD-K99946902	0.603661	0.999996
nalbuphine	BRD-A92651262	0.603961	0.999996
amantadine	BRD-M94527406	0.604261	0.999996
biperiden	BRD-A36471396	0.605062	0.999996
dexketoprofen	BRD-K43764301	0.605662	0.999996
hydrocortisone	BRD-A75172220	0.606062	0.999996
sunitinib	BRD-M64432851	0.607063	0.999996
prochlorperazine	BRD-K19352500	0.607614	0.999996
oxetacaine	BRD-K56940463	0.607964	0.999996
diazoxide	BRD-K73109821	0.607979	0.999996
vindesine	BRD-K59753975	0.609164	0.999996
norgestrel	BRD-K74741811	0.609464	0.999996
digoxin	BRD-K40476324	0.609865	0.999996
pefloxacin	BRD-K55034111	0.609998	0.999996
tetracycline	BRD-A52997285	0.610165	0.999996
rifampicin	BRD-A83892713	0.610265	0.999996
memantine	BRD-A79803969	0.611201	0.999996
sulfinpyrazone	BRD-A36217750	0.611793	0.999996
milnacipran	BRD-K02227374	0.612466	0.999996
homosalate	BRD-A34751532	0.612546	0.999996
nintedanib	BRD-K49075727	0.614319	0.999996
pinacidil	BRD-A43882281	0.614668	0.999996
latanoprost	BRD-K10961822	0.614868	0.999996
pralidoxime	BRD-K61327230	0.615768	0.999996
modafinil	BRD-A16332958	0.616473	0.999996
procainamide	BRD-K75089421	0.616877	0.999996
etoposide	BRD-A18419789	0.618669	0.999996
febuxostat	BRD-K48367671	0.618869	0.999996
yohimbine	BRD-A87445400	0.619286	0.999996
varenicline	BRD-K18855837	0.619469	0.999996
disulfiram	BRD-K32744045	0.62153	0.999996
penbutolol	BRD-M30251550	0.621569	0.999996
vinorelbine	BRD-K10916986	0.621869	0.999996
metoclopramide	BRD-K75641298	0.623581	0.999996
pancuronium	BRD-K87210992	0.624969	0.999996
nicotinamide	BRD-K28912512	0.625984	0.999996
osimertinib	BRD-K42805893	0.626123	0.999996
xylometazoline	BRD-K08356259	0.626668	0.999996
ticlopidine	BRD-K00603606	0.626912	0.999996
betahistine	BRD-K91315211	0.627257	0.999996
oxymetazoline	BRD-K16195444	0.628467	0.999996
aceclofenac	BRD-K68538666	0.628567	0.999996
lorazepam	BRD-A11990600	0.629966	0.999996
venlafaxine	BRD-A51714012	0.630294	0.999996
pregnenolone	BRD-K39356024	0.633263	0.999996
benazepril	BRD-K49807096	0.634322	0.999996
norepinephrine	BRD-A91555231	0.635559	0.999996
scopolamine	BRD-A14566392	0.635859	0.999996
pramocaine	BRD-K46523383	0.637057	0.999996
everolimus	BRD-A25736793	0.63718	0.999996
riboflavin	BRD-K92760278	0.637482	0.999996
bufexamac	BRD-K36660044	0.638055	0.999996
ritonavir	BRD-A03323675	0.639451	0.999996
benazepril	BRD-A15131297	0.641555	0.999996
protriptyline	BRD-K42098891	0.641818	0.999996
sulconazole	BRD-A70649075	0.641873	0.999996
simvastatin	BRD-K28026280	0.641945	0.999996
entecavir	BRD-K08206212	0.642344	0.999996
buspirone	BRD-K93461745	0.642385	0.999996
xamoterol	BRD-M39942365	0.643141	0.999996
trazodone	BRD-K70778732	0.643155	0.999996
efavirenz	BRD-K40758068	0.643424	0.999996
calcifediol	BRD-K77175907	0.64344	0.999996
ethionamide	BRD-K51207550	0.644338	0.999996
procaterol	BRD-A22684332	0.644857	0.999996
atorvastatin	BRD-K69726342	0.645434	0.999996
apomorphine	BRD-M73371355	0.646032	0.999996
ribavirin	BRD-A96255180	0.646829	0.999996
tolcapone	BRD-K10852020	0.647127	0.999996
risperidone	BRD-K53857191	0.648189	0.999996
finasteride	BRD-K59720958	0.64892	0.999996
carbamazepine	BRD-K71799949	0.649202	0.999996
dantrolene	BRD-K31333309	0.649916	0.999996
oxprenolol	BRD-A43671941	0.650187	0.999996
clofazimine	BRD-K56614220	0.650961	0.999996
darifenacin	BRD-K95773607	0.65101	0.999996
hydrocortisone	BRD-K93568044	0.651508	0.999996
lisuride	BRD-K88871508	0.651607	0.999996
bretylium	BRD-K49669424	0.651906	0.999996
teicoplanin	BRD-U97083655	0.652105	0.999996
eplerenone	BRD-A39969961	0.652304	0.999996
moxifloxacin	BRD-K66615216	0.652328	0.999996
dyphylline	BRD-A00827783	0.653298	0.999996
diphenidol	BRD-K01663662	0.653353	0.999996
nitrendipine	BRD-A02006392	0.654494	0.999996
lopinavir	BRD-K99451608	0.656678	0.999996
phenylbutazone	BRD-K10843433	0.657079	0.999996
cephalexin	BRD-K90733503	0.658624	0.999996
nalbuphine	BRD-K66404838	0.659537	0.999996
toremifene	BRD-K63460351	0.660551	0.999996
finasteride	BRD-A83081521	0.660849	0.999996
progesterone	BRD-K64994968	0.661712	0.999996
sunitinib	BRD-K42828737	0.661982	0.999996
dacarbazine	BRD-K35520305	0.662139	0.999996
tripelennamine	BRD-K57033106	0.662203	0.999996
pheniramine	BRD-A23072235	0.662414	0.999996
toremifene	BRD-K51350053	0.66346	0.999996
noscapine	BRD-K91301684	0.663527	0.999996
domperidone	BRD-K38305202	0.665345	0.999996
ampicillin	BRD-K68432770	0.6665	0.999996
vecuronium	BRD-K20168442	0.666698	0.999996
brompheniramine	BRD-A68723818	0.667098	0.999996
orlistat	BRD-K63343048	0.667193	0.999996
imiquimod	BRD-K26657438	0.669272	0.999996
nialamide	BRD-K12102668	0.66928	0.999996
axitinib	BRD-K29905972	0.670064	0.999996
noscapine	BRD-K89237706	0.672239	0.999996
monobenzone	BRD-K54262262	0.673425	0.999996
valsartan	BRD-K45158365	0.673755	0.999996
emedastine	BRD-K15010214	0.674709	0.999996
nizatidine	BRD-K73589491	0.675221	0.999996
dapsone	BRD-K62363391	0.67585	0.999996
nifedipine	BRD-K96354014	0.67591	0.999996
sulfasalazine	BRD-K10670311	0.676269	0.999996
chlorhexidine	BRD-K52256627	0.676683	0.999996
topiramate	BRD-K29653726	0.677176	0.999996
zopiclone	BRD-A34309505	0.677966	0.999996
dibenzepin	BRD-K79145749	0.679058	0.999996
rescinnamine	BRD-K52930707	0.680725	0.999996
rimantadine	BRD-A84282119	0.681119	0.999996
benzonatate	BRD-K91699951	0.681215	0.999996
hydroxyzine	BRD-A62428732	0.681316	0.999996
amcinonide	BRD-K45149020	0.682399	0.999996
minoxidil	BRD-K06902185	0.682497	0.999996
fluocinonide	BRD-K47036706	0.683383	0.999996
levonorgestrel	BRD-K90543092	0.684268	0.999996
lidocaine	BRD-K52662033	0.684557	0.999996
brinzolamide	BRD-K74913225	0.684767	0.999996
methysergide	BRD-A98725278	0.685153	0.999996
latamoxef	BRD-K40831222	0.685841	0.999996
viloxazine	BRD-A59198242	0.687609	0.999996
doxorubicin	BRD-K92093830	0.689007	0.999996
losartan	BRD-K76205745	0.689945	0.999996
methyldopa	BRD-K48578705	0.690552	0.999996
cyclopentolate	BRD-A77291778	0.690601	0.999996
valsartan	BRD-A14792000	0.691631	0.999996
quetiapine	BRD-K68867920	0.691655	0.999996
bumetanide	BRD-K38197229	0.693057	0.999996
esmolol	BRD-A07395371	0.694478	0.999996
dinoprost	BRD-M90449146	0.696621	0.999996
artemether	BRD-K39621635	0.697207	0.999996
felbamate	BRD-K99107520	0.697727	0.999996
oxybenzone	BRD-K59037100	0.698832	0.999996
warfarin	BRD-K25991148	0.69916	0.999996
celiprolol	BRD-A95602221	0.699551	0.999996
sirolimus	BRD-K89626439	0.701013	0.999996
ritodrine	BRD-K51465424	0.701208	0.999996
bortezomib	BRD-K50691590	0.701946	0.999996
tetrabenazine	BRD-K95739795	0.702378	0.999996
propranolol	BRD-K92830582	0.704714	0.999996
sotalol	BRD-A33168282	0.705847	0.999996
mianserin	BRD-A19661776	0.70737	0.999996
sertraline	BRD-K82036761	0.710214	0.999996
oxaprozin	BRD-K25394294	0.710746	0.999996
captopril	BRD-K54529596	0.711553	0.999996
meropenem	BRD-K74615293	0.711895	0.999996
diltiazem	BRD-K24023109	0.712624	0.999996
alosetron	BRD-K46742498	0.712767	0.999996
bimatoprost	BRD-A87848830	0.712863	0.999996
tropisetron	BRD-A83859836	0.715087	0.999996
gatifloxacin	BRD-A74980173	0.715134	0.999996
dextromethorphan	BRD-K24053527	0.715346	0.999996
cerivastatin	BRD-K81169441	0.715763	0.999996
pirfenidone	BRD-K96862998	0.717018	0.999996
fluocinonide	BRD-K57886322	0.717501	0.999996
ivermectin	BRD-K24652731	0.71779	0.999996
nonoxynol-9	BRD-K88625236	0.719525	0.999996
cefixime	BRD-K71059170	0.720103	0.999996
metacycline	BRD-A49035384	0.72068	0.999996
hyoscyamine	BRD-K40530731	0.721257	0.999996
timolol	BRD-K08806317	0.722816	0.999996
doxercalciferol	BRD-K14550461	0.722892	0.999996
dexamethasone	BRD-K38775274	0.72315	0.999996
methenamine	BRD-K30114692	0.723948	0.999996
prenylamine	BRD-A10662413	0.72462	0.999996
rutin	BRD-A34907681	0.726346	0.999996
rosiglitazone	BRD-A97437073	0.72691	0.999996
norethisterone	BRD-A39415247	0.728931	0.999996
cilastatin	BRD-A90311807	0.730078	0.999996
lymecycline	BRD-A76229785	0.730937	0.999996
kinetin	BRD-K65667145	0.736367	0.999996
fluorometholone	BRD-A13133631	0.737127	0.999996
doxazosin	BRD-A13188892	0.738812	0.999996
letrozole	BRD-K88789588	0.739791	0.999996
mephentermine	BRD-M61872305	0.740352	0.999996
rifaximin	BRD-K89708791	0.742434	0.999996
cyclophosphamide	BRD-A09722536	0.747262	0.999996
prednisone	BRD-K82624463	0.749313	0.999996
ramipril	BRD-K05111602	0.74997	0.999996
pivmecillinam	BRD-K67100011	0.75051	0.999996
amlexanox	BRD-K29530284	0.753717	0.999996
budesonide	BRD-A34299591	0.754328	0.999996
ivermectin	BRD-A48570745	0.754652	0.999996
budesonide	BRD-A58753560	0.755492	0.999996
selegiline	BRD-K86434416	0.755974	0.999996
salbutamol	BRD-A88254928	0.757231	0.999996
celecoxib	BRD-K02637541	0.758194	0.999996
oxymetholone	BRD-A23637604	0.759032	0.999996
ofloxacin	BRD-A24228527	0.7596	0.999996
maprotiline	BRD-K03319035	0.76006	0.999996
fenoldopam	BRD-A50684349	0.76052	0.999996
mepenzolate	BRD-A62421304	0.760612	0.999996
tigecycline	BRD-A34462049	0.761858	0.999996
sulfamerazine	BRD-K93524252	0.761911	0.999996
trametinib	BRD-K12343256	0.762138	0.999996
tretinoin	BRD-K06926592	0.762374	0.999996
ouabain	BRD-A46747628	0.762837	0.999996
gestrinone	BRD-K59850506	0.765057	0.999996
idoxuridine	BRD-K76634210	0.767363	0.999996
trimipramine	BRD-A19195498	0.76784	0.999996
verteporfin	BRD-M45964048	0.771718	0.999996
phthalylsulfathiazole	BRD-K64659768	0.772599	0.999996
hexylcaine	BRD-A97730597	0.774136	0.999996
estriol	BRD-K32793530	0.774245	0.999996
pramipexole	BRD-K06388322	0.774425	0.999996
tolmetin	BRD-K82562631	0.77607	0.999996
fluphenazine	BRD-K53987533	0.776162	0.999996
sulindac	BRD-A13946108	0.776253	0.999996
amikacin	BRD-K88043978	0.777164	0.999996
auranofin	BRD-K45995181	0.777236	0.999996
cloxacillin	BRD-K23933163	0.777528	0.999996
fluticasone	BRD-A59943784	0.779346	0.999996
butamben	BRD-K27217864	0.780434	0.999996
bromocriptine	BRD-A69960130	0.780978	0.999996
nadolol	BRD-A87606379	0.784031	0.999996
dexamethasone	BRD-K47635719	0.784046	0.999996
pravastatin	BRD-A71816415	0.784684	0.999996
formoterol	BRD-K54006094	0.785495	0.999996
prazosin	BRD-K49111258	0.785635	0.999996
nateglinide	BRD-K84658672	0.786035	0.999996
bisoprolol	BRD-A89175223	0.786553	0.999996
orphenadrine	BRD-A53576514	0.786893	0.999996
hesperidin	BRD-K38903228	0.787563	0.999996
methotrexate	BRD-A55424491	0.787825	0.999996
levocabastine	BRD-K33453211	0.789304	0.999996
temsirolimus	BRD-A62025033	0.789804	0.999996
deflazacort	BRD-K96006502	0.790341	0.999996
amisulpride	BRD-A60197193	0.792362	0.999996
nicotine	BRD-K05395900	0.795673	0.999996
itraconazole	BRD-A34817987	0.795856	0.999996
olopatadine	BRD-K37130586	0.795865	0.999996
dofetilide	BRD-K86887724	0.796397	0.999996
leflunomide	BRD-K78692225	0.797741	0.999996
orciprenaline	BRD-M02190957	0.798698	0.999996
argatroban	BRD-A48261811	0.799428	0.999996
clotrimazole	BRD-K15916496	0.801609	0.999996
somatostatin	BRD-K14681867	0.801871	0.999996
nefazodone	BRD-K90789829	0.802417	0.999996
nicardipine	BRD-A26711594	0.802585	0.999996
oxiconazole	BRD-K23369905	0.803451	0.999996
fomepizole	BRD-K56810756	0.803977	0.999996
fulvestrant	BRD-A83237092	0.806578	0.999996
rofecoxib	BRD-K21733600	0.807463	0.999996
cycloserine	BRD-K53226837	0.807472	0.999996
tubocurarine	BRD-K02607075	0.808517	0.999996
oxybutynin	BRD-A65013509	0.808604	0.999996
oxiconazole	BRD-K88538023	0.813367	0.999996
phenoxybenzamine	BRD-A67799922	0.813436	0.999996
nafcillin	BRD-K18574842	0.814472	0.999996
minoxidil	BRD-K14888893	0.816818	0.999996
torasemide	BRD-K30480208	0.817412	0.999996
cetirizine	BRD-A42571354	0.818005	0.999996
dihydroergotamine	BRD-M19787235	0.818775	0.999996
etoposide	BRD-K46503544	0.81886	0.999996
cilastatin	BRD-K85518562	0.819031	0.999996
tubocurarine	BRD-K99621550	0.819345	0.999996
anastrozole	BRD-K52172416	0.819743	0.999996
halcinonide	BRD-K71451869	0.819884	0.999996
cefaclor	BRD-K20338176	0.820466	0.999996
rucaparib	BRD-K88560311	0.820486	0.999996
benzylpenicillin	BRD-K55191674	0.821014	0.999996
amiodarone	BRD-K17561142	0.821335	0.999996
haloperidol	BRD-K67783091	0.822089	0.999996
cyanocobalamin	BRD-A31836915	0.82269	0.999996
tramadol	BRD-K04412738	0.823791	0.999996
mephentermine	BRD-K18194590	0.824269	0.999996
quinidine	BRD-K99257182	0.82565	0.999996
erlotinib	BRD-K70401845	0.825728	0.999996
irinotecan	BRD-K08547377	0.826775	0.999996
flumethasone	BRD-K81774264	0.826829	0.999996
noscapine	BRD-K66043364	0.827753	0.999996
curcumin	BRD-K07572174	0.828178	0.999996
doxepin	BRD-K37694030	0.829443	0.999996
galantamine	BRD-K49481516	0.829541	0.999996
reboxetine	BRD-K32480324	0.833513	0.999996
levofloxacin	BRD-K09471561	0.833928	0.999996
rilmenidine	BRD-K01638814	0.834011	0.999996
cefalotin	BRD-K87116849	0.834674	0.999996
hexetidine	BRD-A18605525	0.836162	0.999996
homatropine	BRD-A09539288	0.838138	0.999996
acetylcholine	BRD-K82381502	0.838302	0.999996
pravastatin	BRD-A11170096	0.838384	0.999996
propantheline	BRD-K90885812	0.842096	0.999996
formoterol	BRD-M00539986	0.842901	0.999996
phenazopyridine	BRD-K76304753	0.843074	0.999996
gentamicin	BRD-M10279501	0.843367	0.999996
diethylcarbamazine	BRD-K45542189	0.844756	0.999996
lidoflazine	BRD-K62996583	0.845309	0.999996
methotrexate	BRD-K59456551	0.846508	0.999996
iloprost	BRD-A45664787	0.847569	0.999996
flupentixol	BRD-K70487031	0.84773	0.999996
maprotiline	BRD-K25433859	0.847875	0.999996
yohimbine	BRD-A51410489	0.849575	0.999996
paclitaxel	BRD-K86858124	0.849895	0.999996
mepyramine	BRD-K97564742	0.849916	0.999996
estriol	BRD-A18620900	0.850374	0.999996
benperidol	BRD-K79425933	0.850594	0.999996
acetohexamide	BRD-K52960356	0.851093	0.999996
bosentan	BRD-K74763371	0.851158	0.999996
dinoprostone	BRD-K26521938	0.852048	0.999996
amoxicillin	BRD-K55044200	0.852171	0.999996
sulpiride	BRD-A55272860	0.852207	0.999996
bupropion	BRD-A05186015	0.853253	0.999996
practolol	BRD-A41304429	0.853372	0.999996
cisplatin	BRD-K01228321	0.853701	0.999996
polydatin	BRD-K43236057	0.854349	0.999996
estriol	BRD-A84205515	0.854586	0.999996
azacitidine	BRD-K03406345	0.85691	0.999996
levobunolol	BRD-K73323637	0.857578	0.999996
neostigmine	BRD-K18922609	0.859143	0.999996
aceclidine	BRD-A80567352	0.860235	0.999996
voriconazole	BRD-K06557128	0.860682	0.999996
acebutolol	BRD-A29260609	0.861287	0.999996
losartan	BRD-K66198023	0.861479	0.999996
erythromycin	BRD-A44827100	0.864031	0.999996
fluconazole	BRD-K05977355	0.864621	0.999996
clemastine	BRD-K30240666	0.864639	0.999996
ioversol	BRD-A65818372	0.866029	0.999996
flunarizine	BRD-K12184470	0.867169	0.999996
clobetasol	BRD-A63894585	0.867787	0.999996
haloprogin	BRD-K13238168	0.868092	0.999996
labetalol	BRD-K04389336	0.868397	0.999996
olopatadine	BRD-K67637637	0.869157	0.999996
demecarium	BRD-K51471001	0.869536	0.999996
prednisolone	BRD-K82481048	0.869916	0.999996
ketotifen	BRD-K28936863	0.870079	0.999996
tacrolimus	BRD-K44094599	0.870597	0.999996
flutamide	BRD-K28307902	0.871276	0.999996
paroxetine	BRD-K19277754	0.871277	0.999996
demeclocycline	BRD-A75368507	0.871654	0.999996
atovaquone	BRD-A84493640	0.871804	0.999996
bezafibrate	BRD-K46018455	0.872475	0.999996
rifabutin	BRD-A23801136	0.873907	0.999996
triclabendazole	BRD-K81916719	0.875103	0.999996
tropicamide	BRD-A79672927	0.875481	0.999996
mifepristone	BRD-K37270826	0.875913	0.999996
cefuroxime	BRD-K63641886	0.877332	0.999996
cefazolin	BRD-A65282128	0.877406	0.999996
vorinostat	BRD-K81418486	0.877957	0.999996
brimonidine	BRD-K68264559	0.878741	0.999996
colistin	BRD-K57773246	0.879619	0.999996
ethotoin	BRD-A30205217	0.880041	0.999996
sulfamethoxazole	BRD-K28494619	0.881816	0.999996
mesalazine	BRD-K28849549	0.884216	0.999996
meloxicam	BRD-A84174393	0.88666	0.999996
mephenesin	BRD-A55469827	0.887238	0.999996
pinacidil	BRD-A58207013	0.887595	0.999996
xanthinol	BRD-A01826957	0.887881	0.999996
carprofen	BRD-A17411484	0.888534	0.999996
diethylstilbestrol	BRD-K17084514	0.889591	0.999996
naproxen	BRD-K59197931	0.889945	0.999996
fluvastatin	BRD-K66296774	0.89027	0.999996
isoprenaline	BRD-K24473282	0.890583	0.999996
pentobarbital	BRD-A44448661	0.890692	0.999996
tegafur	BRD-A79903587	0.891994	0.999996
novobiocin	BRD-K85307935	0.892837	0.999996
yohimbine	BRD-K35586044	0.893047	0.999996
rifapentine	BRD-K55889443	0.893397	0.999996
amodiaquine	BRD-K91290917	0.893562	0.999996
ibuprofen	BRD-A17655518	0.894317	0.999996
lypressin	BRD-K93331255	0.894932	0.999996
flurandrenolide	BRD-K58746048	0.89632	0.999996
acamprosate	BRD-M41783010	0.897162	0.999996
sorafenib	BRD-K49810818	0.898052	0.999996
sparfloxacin	BRD-K07612980	0.898935	0.999996
afatinib	BRD-A58767537	0.899071	0.999996
clonidine	BRD-K98530306	0.899339	0.999996
didanosine	BRD-K99063460	0.89954	0.999996
butoconazole	BRD-A16665823	0.900776	0.999996
dihydrostreptomycin	BRD-M15413738	0.901048	0.999996
formestane	BRD-A31801025	0.901455	0.999996
cyclizine	BRD-K79501723	0.901996	0.999996
iodixanol	BRD-A08660406	0.902064	0.999996
tolterodine	BRD-K54316499	0.90321	0.999996
terbutaline	BRD-M79902621	0.90368	0.999996
acyclovir	BRD-K32318651	0.904509	0.999996
tadalafil	BRD-K93645900	0.90695	0.999996
fenofibrate	BRD-K50388907	0.907189	0.999996
thiamine	BRD-K95785345	0.907802	0.999996
hydroxychloroquine	BRD-A99117172	0.908854	0.999996
norgestrel	BRD-A50928468	0.908919	0.999996
tolnaftate	BRD-K44273375	0.9099	0.999996
cefazolin	BRD-K52237148	0.911977	0.999996
diflorasone	BRD-K17674993	0.912493	0.999996
palonosetron	BRD-K08924299	0.913008	0.999996
daunorubicin	BRD-K91966436	0.913393	0.999996
troglitazone	BRD-A13084692	0.913517	0.999996
ramipril	BRD-K89348303	0.914264	0.999996
cabergoline	BRD-K86882815	0.916196	0.999996
nateglinide	BRD-K44353683	0.916448	0.999996
dioxybenzone	BRD-K22193694	0.916518	0.999996
tinidazole	BRD-K89125793	0.917534	0.999996
hydralazine	BRD-A77722753	0.917833	0.999996
cinnarizine	BRD-K07220430	0.919207	0.999996
montelukast	BRD-K69470111	0.919581	0.999996
etomidate	BRD-A54880345	0.921056	0.999996
penciclovir	BRD-K47780086	0.921359	0.999996
valaciclovir	BRD-K46435977	0.923134	0.999996
mestranol	BRD-A14798026	0.925327	0.999996
nimodipine	BRD-A58048407	0.925496	0.999996
isradipine	BRD-A69927616	0.925628	0.999996
nilutamide	BRD-K23566484	0.925699	0.999996
alfacalcidol	BRD-K86284654	0.926227	0.999996
elvitegravir	BRD-K54472332	0.926407	0.999996
metamizole	BRD-K76812510	0.926765	0.999996
amitriptyline	BRD-K53737926	0.927933	0.999996
etodolac	BRD-A16998493	0.928426	0.999996
montelukast	BRD-A31312900	0.928662	0.999996
chlorprothixene	BRD-K81091703	0.92878	0.999996
pancuronium	BRD-A84134924	0.928898	0.999996
oxacillin	BRD-K96786677	0.930421	0.999996
cefepime	BRD-K58662656	0.931814	0.999996
allantoin	BRD-A96407378	0.931871	0.999996
neomycin	BRD-K71013094	0.932275	0.999996
floxuridine	BRD-A80638690	0.93239	0.999996
cefmetazole	BRD-K48470486	0.933308	0.999996
altretamine	BRD-K67043667	0.933457	0.999996
ibrutinib	BRD-A35869383	0.934112	0.999996
trimebutine	BRD-A92630576	0.934675	0.999996
baclofen	BRD-A84174873	0.935241	0.999996
maraviroc	BRD-A04352665	0.936422	0.999996
vandetanib	BRD-K77625799	0.936636	0.999996
cisapride	BRD-K59163477	0.936843	0.999996
panobinostat	BRD-K02130563	0.937632	0.999996
sulfapyridine	BRD-K41406082	0.938919	0.999996
papaverine	BRD-K15567136	0.939347	0.999996
diphemanil	BRD-K93441486	0.939657	0.999996
leucovorin	BRD-A75919782	0.940722	0.999996
diphenhydramine	BRD-K47278471	0.941042	0.999996
amsacrine	BRD-K98490050	0.943443	0.999996
tioconazole	BRD-A33084557	0.944095	0.999996
ezetimibe	BRD-A41519720	0.945465	0.999996
esculin	BRD-A99411506	0.946915	0.999996
benfotiamine	BRD-K02571615	0.947378	0.999996
sulfamethizole	BRD-K31682896	0.947532	0.999996
lomefloxacin	BRD-A75850590	0.947737	0.999996
fenoprofen	BRD-M61246020	0.948249	0.999996
busulfan	BRD-K23204545	0.948614	0.999996
rifabutin	BRD-K31484631	0.949365	0.999996
scopolamine	BRD-A62035778	0.949768	0.999996
nisoldipine	BRD-A96107863	0.949869	0.999996
carbetocin	BRD-A32161980	0.95007	0.999996
cabergoline	BRD-A63043573	0.95037	0.999996
dyclonine	BRD-K72259270	0.95082	0.999996
sonidegib	BRD-K19796430	0.950969	0.999996
metaxalone	BRD-A94709349	0.951564	0.999996
pentoxifylline	BRD-K57569181	0.952687	0.999996
pitavastatin	BRD-K30097969	0.953135	0.999996
resorcinol	BRD-K85603128	0.953807	0.999996
glimepiride	BRD-K42693031	0.954105	0.999996
dicloxacillin	BRD-K05673000	0.954218	0.999996
ethosuximide	BRD-A99633051	0.955827	0.999996
guanabenz	BRD-K67847053	0.956166	0.999996
rizatriptan	BRD-K75699339	0.956196	0.999996
guanabenz	BRD-K56800335	0.956205	0.999996
fluvoxamine	BRD-K72676686	0.956973	0.999996
tropisetron	BRD-K50866992	0.957332	0.999996
trifluoperazine	BRD-K89732114	0.958183	0.999996
cefotiam	BRD-K02275692	0.959178	0.999996
alfuzosin	BRD-A09056319	0.959495	0.999996
naloxone	BRD-A70461345	0.95977	0.999996
diflunisal	BRD-K22031190	0.959787	0.999996
guanethidine	BRD-M18219129	0.96121	0.999996
paromomycin	BRD-A99314711	0.961876	0.999996
cefpodoxime	BRD-A87387433	0.962756	0.999996
azelastine	BRD-A68888262	0.964756	0.999996
daunorubicin	BRD-A68009927	0.964987	0.999996
methylprednisolone	BRD-K35240538	0.965254	0.999996
nisoldipine	BRD-A84465106	0.965338	0.999996
ranolazine	BRD-A97674275	0.965581	0.999996
benzatropine	BRD-A25067867	0.96576	0.999996
pantoprazole	BRD-A22380646	0.965953	0.999996
dequalinium	BRD-K77685957	0.966096	0.999996
dicoumarol	BRD-K82236179	0.966928	0.999996
rifabutin	BRD-K30563334	0.967217	0.999996
glimepiride	BRD-K34776109	0.967455	0.999996
bromperidol	BRD-K78643075	0.967832	0.999996
tacrolimus	BRD-K65261396	0.967955	0.999996
diphenylpyraline	BRD-K22936972	0.968077	0.999996
diltiazem	BRD-A69636825	0.971722	0.999996
idarubicin	BRD-K69650333	0.972022	0.999996
granisetron	BRD-K10860596	0.972098	0.999996
zalcitabine	BRD-K85925969	0.972743	0.999996
nitrazepam	BRD-K57930253	0.973455	0.999996
phentermine	BRD-K96319534	0.973937	0.999996
indinavir	BRD-K33226500	0.974269	0.999996
topotecan	BRD-A59985574	0.974489	0.999996
clocortolone	BRD-K81925854	0.974635	0.999996
sirolimus	BRD-K84937637	0.974706	0.999996
phenformin	BRD-K11399644	0.974889	0.999996
duloxetine	BRD-K71103788	0.975192	0.999996
mephenytoin	BRD-A83937277	0.97583	0.999996
oxyphenonium	BRD-A14208071	0.976426	0.999996
triamcinolone	BRD-A30717181	0.976566	0.999996
kanamycin	BRD-K08327065	0.976776	0.999996
pseudoephedrine	BRD-K84175871	0.977539	0.999996
carteolol	BRD-A42167015	0.977997	0.999996
praziquantel	BRD-A21858158	0.978132	0.999996
salmeterol	BRD-A01320529	0.978234	0.999996
flucloxacillin	BRD-A13650332	0.978626	0.999996
probucol	BRD-K72029282	0.978855	0.999996
methantheline	BRD-K09859624	0.979255	0.999996
ethinylestradiol	BRD-K48195008	0.979358	0.999996
clarithromycin	BRD-K49668410	0.979418	0.999996
rolitetracycline	BRD-A27489425	0.979621	0.999996
triamcinolone	BRD-K77554836	0.979817	0.999996
tolbutamide	BRD-K85119730	0.980072	0.999996
doxapram	BRD-A46179541	0.980078	0.999996
acenocoumarol	BRD-A65051990	0.980785	0.999996
caffeine	BRD-K02404261	0.980937	0.999996
doxorubicin	BRD-A76941896	0.982347	0.999996
triamcinolone	BRD-K23714869	0.982408	0.999996
clofibrate	BRD-K45252063	0.982414	0.999996
tacrine	BRD-K81473089	0.982898	0.999996
naltrexone	BRD-K88172511	0.983494	0.999996
ephedrine	BRD-A98431941	0.98355	0.999996
decitabine	BRD-K79254416	0.983922	0.999996
amcinonide	BRD-A16478930	0.984019	0.999996
spectinomycin	BRD-K11905747	0.984316	0.999996
temozolomide	BRD-K32107296	0.984389	0.999996
vancomycin	BRD-A20794617	0.984825	0.999996
doxorubicin	BRD-A52530684	0.985233	0.999996
daunorubicin	BRD-K43389675	0.985335	0.999996
idarubicin	BRD-A71390734	0.985382	0.999996
midazolam	BRD-K00532621	0.985388	0.999996
enoxacin	BRD-K78113049	0.985555	0.999996
allopurinol	BRD-K86307448	0.985803	0.999996
nicergoline	BRD-K79062806	0.985831	0.999996
sulbactam	BRD-K44133266	0.985886	0.999996
ketorolac	BRD-A40639672	0.986501	0.999996
sibutramine	BRD-A23359898	0.986539	0.999996
flunisolide	BRD-K18674849	0.986988	0.999996
alprazolam	BRD-K32398298	0.987224	0.999996
moxonidine	BRD-K77771411	0.988333	0.999996
piperacillin	BRD-K86873305	0.988498	0.999996
meclizine	BRD-A50311610	0.988535	0.999996
remoxipride	BRD-K54094468	0.989388	0.999996
diphenoxylate	BRD-K41903098	0.989611	0.999996
dactinomycin	BRD-A73909368	0.990352	0.999996
biotin	BRD-K63899271	0.990802	0.999996
atropine	BRD-M35773784	0.991241	0.999996
ribostamycin	BRD-A58837096	0.991328	0.999996
lacidipine	BRD-A52282606	0.99167	0.999996
epirubicin	BRD-K04548931	0.991993	0.999996
famciclovir	BRD-K45033733	0.992479	0.999996
chlorambucil	BRD-K29458283	0.992554	0.999996
cefixime	BRD-K04993501	0.992774	0.999996
parecoxib	BRD-K13800121	0.993201	0.999996
cimetidine	BRD-K18618618	0.993278	0.999996
cytarabine	BRD-K33106058	0.993485	0.999996
lisinopril	BRD-K67966701	0.993635	0.999996
loratadine	BRD-K82795137	0.99385	0.999996
minocycline	BRD-A41020680	0.994406	0.999996
rabeprazole	BRD-A39390670	0.994838	0.999996
imipenem	BRD-K42870217	0.994882	0.999996
mirtazapine	BRD-A64977602	0.995071	0.999996
lacidipine	BRD-K05851096	0.995338	0.999996
vidarabine	BRD-K72093121	0.995345	0.999996
fludarabine	BRD-K72238567	0.995711	0.999996
chlordiazepoxide	BRD-K86595100	0.996039	0.999996
atracurium	BRD-A75935363	0.996118	0.999996
methylergometrine	BRD-K34685430	0.996158	0.999996
tiagabine	BRD-K60160658	0.996299	0.999996
toremifene	BRD-K67174588	0.99667	0.999996
lamotrigine	BRD-K93460210	0.996968	0.999996
loxoprofen	BRD-A43082555	0.997199	0.999996
phenylpropanolamine	BRD-K27853494	0.997272	0.999996
acitretin	BRD-K90699611	0.997463	0.999996
stavudine	BRD-K93880783	0.997611	0.999996
mitoxantrone	BRD-K21680192	0.997842	0.999996
parachlorophenol	BRD-K40992116	0.998016	0.999996
neratinib	BRD-K85606544	0.998371	0.999996
curcumin	BRD-K74148702	0.998471	0.999996
fluticasone	BRD-K11469942	0.998607	0.999996
sulfadimethoxine	BRD-K71125014	0.998726	0.999996
carbimazole	BRD-K87156652	0.998856	0.999996
daunorubicin	BRD-K17210248	0.998918	0.999996
nicorandil	BRD-K97752965	0.999038	0.999996
diltiazem	BRD-K81029756	0.999052	0.999996
spironolactone	BRD-K90027355	0.999118	0.999996
belinostat	BRD-K17743125	0.999165	0.999996
hydroflumethiazide	BRD-K36862742	0.999214	0.999996
nadolol	BRD-A97454584	0.999229	0.999996
dactinomycin	BRD-K70578146	0.999255	0.999996
carisoprodol	BRD-A99939097	0.999353	0.999996
propylthiouracil	BRD-K48168960	0.99944	0.999996
galantamine	BRD-A49148672	0.999456	0.999996
topotecan	BRD-K55696337	0.999706	0.999996
betaxolol	BRD-A02759312	0.999712	0.999996
carbidopa	BRD-K78712176	0.999718	0.999996
propafenone	BRD-A26334849	0.999822	0.999996
debrisoquine	BRD-M09350392	0.999823	0.999996
cyproheptadine	BRD-K28143534	0.999826	0.999996
benzatropine	BRD-K68804560	0.999869	0.999996
quinine	BRD-U94846492	0.999925	0.999996
nitrofural	BRD-K53815609	0.999937	0.999996
telmisartan	BRD-K73999723	0.999958	0.999996
ethambutol	BRD-K54556307	0.999991	0.999996
aminophylline	BRD-M53001068	0.999992	0.999996
dexbrompheniramine	BRD-K22947005	0.999996	0.999996
gemcitabine	BRD-K15108141	0.999996	0.999996
nefopam	BRD-A78877355	0.999996	0.999996

## Sheet: C8
Drug.name	Drug.id	P.value	FDR
colchicine	BRD-K00259736	4.21733e-08	3.49069e-05
mebendazole	BRD-K77987382	5.28092e-08	3.49069e-05
sirolimus	BRD-A79768653	0.000235907	0.0823459
albendazole	BRD-K79131256	0.000307798	0.0823459
estriol	BRD-K17016787	0.000311444	0.0823459
vinblastine	BRD-A55594068	0.0013478	0.296965
fluspirilene	BRD-K77947974	0.00313413	0.578616
levocabastine	BRD-K33453211	0.00370372	0.578616
vincristine	BRD-A76528577	0.00393914	0.578616
thioridazine	BRD-A84481105	0.00829285	0.944351
ropinirole	BRD-K15933101	0.00851093	0.944351
amoxapine	BRD-K02265150	0.00876097	0.944351
methimazole	BRD-K54416256	0.00928636	0.944351
dienestrol	BRD-K95309561	0.0142869	0.999998
paclitaxel	BRD-A23723433	0.0149364	0.999998
neratinib	BRD-K85606544	0.0151066	0.999998
artesunate	BRD-A47829399	0.0155621	0.999998
lamivudine	BRD-K02992638	0.0162062	0.999998
clozapine	BRD-K37289225	0.0191694	0.999998
isoxsuprine	BRD-A16700644	0.0225741	0.999998
irbesartan	BRD-K60038276	0.0242444	0.999998
vincristine	BRD-A60414806	0.0260698	0.999998
dexamethasone	BRD-A10188456	0.0261164	0.999998
melatonin	BRD-K97530723	0.0262324	0.999998
sulfasalazine	BRD-K10670311	0.027516	0.999998
iloperidone	BRD-K48722833	0.0281102	0.999998
diethylstilbestrol	BRD-K45330754	0.0298336	0.999998
secnidazole	BRD-A70083328	0.0301018	0.999998
benzydamine	BRD-K28542495	0.0301019	0.999998
estrone	BRD-K81839095	0.0305702	0.999998
labetalol	BRD-A07440155	0.0347294	0.999998
vinorelbine	BRD-K97514127	0.0354355	0.999998
guanfacine	BRD-K32830106	0.03563	0.999998
primidone	BRD-K32247306	0.0388546	0.999998
vinorelbine	BRD-M30523314	0.0390587	0.999998
ribavirin	BRD-K60369935	0.0420038	0.999998
niclosamide	BRD-K35960502	0.0426827	0.999998
rifapentine	BRD-K28346421	0.0433477	0.999998
clobetasol	BRD-K84443303	0.0439242	0.999998
dobutamine	BRD-A78322124	0.0440974	0.999998
suprofen	BRD-A34006693	0.0442149	0.999998
zuclopenthixol	BRD-K00198051	0.0451708	0.999998
viloxazine	BRD-A59198242	0.0460685	0.999998
tetracycline	BRD-A52997285	0.0466371	0.999998
isocarboxazid	BRD-K93332168	0.0472609	0.999998
docetaxel	BRD-K30618791	0.0481039	0.999998
sertindole	BRD-K69116396	0.0504169	0.999998
isotretinoin	BRD-K76723084	0.050511	0.999998
noscapine	BRD-A51393488	0.0508249	0.999998
tripelennamine	BRD-K57033106	0.0521011	0.999998
ticarcillin	BRD-A80869209	0.0529486	0.999998
progesterone	BRD-K64994968	0.055065	0.999998
ponatinib	BRD-K44227013	0.0565107	0.999998
parthenolide	BRD-A66395008	0.0594854	0.999998
tolnaftate	BRD-K44273375	0.0603769	0.999998
chlormezanone	BRD-A20348246	0.0614706	0.999998
mephentermine	BRD-M61872305	0.0632152	0.999998
tibolone	BRD-K10467831	0.0648498	0.999998
pregnenolone	BRD-K39356024	0.0656041	0.999998
danazol	BRD-K21401044	0.0657558	0.999998
etodolac	BRD-A74667430	0.0669096	0.999998
zopiclone	BRD-A34309505	0.0674954	0.999998
sulfadoxine	BRD-K55250441	0.0675989	0.999998
etoricoxib	BRD-K54770957	0.0680142	0.999998
chlorpromazine	BRD-K89997465	0.068404	0.999998
paclitaxel	BRD-A28746609	0.0686659	0.999998
doconexent	BRD-K39965020	0.0705494	0.999998
atenolol	BRD-K44993696	0.0729954	0.999998
entecavir	BRD-K08206212	0.0734927	0.999998
zuclopenthixol	BRD-K28761384	0.0739371	0.999998
tolcapone	BRD-K10852020	0.0741043	0.999998
mestranol	BRD-K31920458	0.0742121	0.999998
paroxetine	BRD-K37991163	0.0747368	0.999998
tegafur	BRD-A79903587	0.0751138	0.999998
eprosartan	BRD-K67977190	0.0752267	0.999998
dexamethasone	BRD-A35108200	0.0756876	0.999998
methysergide	BRD-A98725278	0.0772817	0.999998
pyrvinium	BRD-M08470251	0.0779185	0.999998
eplerenone	BRD-A39969961	0.0779766	0.999998
entacapone	BRD-K92977333	0.0785595	0.999998
fluorometholone	BRD-A13133631	0.0793815	0.999998
mifepristone	BRD-K44094313	0.0794995	0.999998
fostamatinib	BRD-K20285085	0.0795073	0.999998
mefloquine	BRD-K40645748	0.0798543	0.999998
quinidine	BRD-K59632282	0.0804485	0.999998
fluvastatin	BRD-K66296774	0.0806033	0.999998
bepridil	BRD-A91008255	0.0813074	0.999998
vinorelbine	BRD-K10916986	0.0814668	0.999998
noscapine	BRD-K91301684	0.08201	0.999998
enalapril	BRD-K57545991	0.0843161	0.999998
tetracaine	BRD-K45071273	0.0848319	0.999998
diethylcarbamazine	BRD-K45542189	0.0888327	0.999998
doxepin	BRD-K37694030	0.0889347	0.999998
aminoglutethimide	BRD-A25234499	0.0928014	0.999998
chloroquine	BRD-A91699651	0.093469	0.999998
doxapram	BRD-A46179541	0.0940336	0.999998
orciprenaline	BRD-M02190957	0.094101	0.999998
ofloxacin	BRD-A24228527	0.0961068	0.999998
tubocurarine	BRD-K02607075	0.0961434	0.999998
milrinone	BRD-K67080878	0.0971535	0.999998
astemizole	BRD-K37249724	0.0975938	0.999998
vinblastine	BRD-A22783572	0.0981508	0.999998
triprolidine	BRD-K56231354	0.0987102	0.999998
chlorzoxazone	BRD-K98174813	0.0992722	0.999998
clofazimine	BRD-K56614220	0.099552	0.999998
cefazolin	BRD-K52237148	0.100262	0.999998
fulvestrant	BRD-A90490067	0.101291	0.999998
tolazoline	BRD-K46211610	0.101609	0.999998
cisapride	BRD-K59163477	0.103478	0.999998
alosetron	BRD-K46742498	0.104224	0.999998
phenindione	BRD-K70592963	0.106213	0.999998
timolol	BRD-K08806317	0.107276	0.999998
disulfiram	BRD-K32744045	0.108108	0.999998
didanosine	BRD-K99063460	0.11001	0.999998
estrone	BRD-K69743918	0.110051	0.999998
ketoprofen	BRD-A97739905	0.11112	0.999998
ganciclovir	BRD-K22662435	0.112953	0.999998
amitriptyline	BRD-K53737926	0.115087	0.999998
amcinonide	BRD-A36010170	0.115509	0.999998
procaine	BRD-K24616672	0.118047	0.999998
acipimox	BRD-K63736853	0.1204	0.999998
nabumetone	BRD-K65146499	0.1204	0.999998
aztreonam	BRD-K12437696	0.120563	0.999998
fluorouracil	BRD-K24844714	0.121718	0.999998
afatinib	BRD-K66175015	0.122291	0.999998
tyloxapol	BRD-K46156294	0.122871	0.999998
furosemide	BRD-K78010432	0.124205	0.999998
sirolimus	BRD-K99369265	0.125129	0.999998
paroxetine	BRD-A62326914	0.126651	0.999998
nefazodone	BRD-K90789829	0.128217	0.999998
dienestrol	BRD-K55106630	0.129651	0.999998
bosutinib	BRD-K99964838	0.130948	0.999998
fluocinonide	BRD-K57886322	0.130953	0.999998
vecuronium	BRD-K20168442	0.133056	0.999998
parecoxib	BRD-K13800121	0.133852	0.999998
acarbose	BRD-K44276885	0.134014	0.999998
mafenide	BRD-K30649484	0.135535	0.999998
thiothixene	BRD-K55070890	0.13617	0.999998
spiramycin	BRD-U19872303	0.136349	0.999998
nialamide	BRD-K12102668	0.136667	0.999998
milnacipran	BRD-K02227374	0.139155	0.999998
venlafaxine	BRD-A51714012	0.139679	0.999998
cefdinir	BRD-K52735702	0.139794	0.999998
diethyltoluamide	BRD-K94080537	0.139977	0.999998
menadione	BRD-K78126613	0.140136	0.999998
ondansetron	BRD-A19736161	0.14061	0.999998
brompheniramine	BRD-A68723818	0.141048	0.999998
famotidine	BRD-K00673382	0.142385	0.999998
lopinavir	BRD-K99451608	0.142838	0.999998
vincristine	BRD-K82109576	0.14321	0.999998
bortezomib	BRD-K88510285	0.14366	0.999998
flunarizine	BRD-K29582677	0.146774	0.999998
bezafibrate	BRD-K46018455	0.148786	0.999998
exemestane	BRD-K93923542	0.148977	0.999998
auranofin	BRD-A79465854	0.151409	0.999998
isometheptene	BRD-M59543297	0.151778	0.999998
alprostadil	BRD-K52459643	0.153929	0.999998
celiprolol	BRD-A95602221	0.154125	0.999998
methoxsalen	BRD-K63430059	0.155034	0.999998
fluvastatin	BRD-K39716612	0.155903	0.999998
mizolastine	BRD-K21884483	0.156798	0.999998
lofexidine	BRD-A02990301	0.159067	0.999998
lapatinib	BRD-M07438658	0.159201	0.999998
guanethidine	BRD-M18219129	0.159705	0.999998
oxybutynin	BRD-A65013509	0.160413	0.999998
hydrocortisone	BRD-K73978287	0.160818	0.999998
acebutolol	BRD-A29260609	0.161609	0.999998
procarbazine	BRD-K13032584	0.166014	0.999998
flecainide	BRD-A09472452	0.166249	0.999998
resorcinol	BRD-K85603128	0.166375	0.999998
cycloserine	BRD-K53226837	0.167302	0.999998
[truncated: 1,151 more rows]

## Sheet: Overall_DrugScore
Drug.name	Drug.therapeutic.score	P.value	FDR
[truncated: 995 more rows]
