# Supplementary material for: ASGARD is A Single-cell Guided Pipeline to Aid Repurposing of Drugs
Source: Nat Commun. 2023 Feb 22;14:993. doi: 10.1038/s41467-023-36637-3 (PMC9945835; doi:10.1038/s41467-023-36637-3)
Supplement: Supplementary file 4 — Dataset 2 [file 41467_2023_36637_MOESM4_ESM.xlsx]

## Sheet: C1
Drug.name	Drug.id	P.value	FDR
tretinoin	BRD-K71879491	0.000675531	0.0634999
verapamil	BRD-A09533288	0.00786633	0.369717
lovastatin	BRD-K09416995	0.0146796	0.431063
vorinostat	BRD-K81418486	0.0210879	0.431063
everolimus	BRD-A25736793	0.0229289	0.431063
ibrutinib	BRD-A35869383	0.0493068	0.772474
pemetrexed	BRD-K55395145	0.0728916	0.818456
tamoxifen	BRD-K93754473	0.0774677	0.818456
pimozide	BRD-K01292756	0.0789808	0.818456
itraconazole	BRD-A34817987	0.102271	0.818456
artesunate	BRD-A47829399	0.111128	0.818456
iloprost	BRD-K57391913	0.11473	0.818456
promethazine	BRD-A46335897	0.118631	0.818456
cytarabine	BRD-A18929998	0.123115	0.818456
dasatinib	BRD-K49328571	0.130605	0.818456
maraviroc	BRD-A04352665	0.158439	0.888745
rilmenidine	BRD-K01638814	0.171971	0.888745
tolazamide	BRD-K32164935	0.183644	0.888745
vandetanib	BRD-K77625799	0.1931	0.888745
enzalutamide	BRD-K56851771	0.200059	0.888745
simvastatin	BRD-K22134346	0.210089	0.888745
temozolomide	BRD-K32107296	0.213016	0.888745
nimodipine	BRD-A58048407	0.217459	0.888745
neratinib	BRD-K85606544	0.260223	0.979619
daunorubicin	BRD-A37630846	0.260537	0.979619
parthenolide	BRD-K98548675	0.300549	1
olaparib	BRD-K02113016	0.307919	1
rucaparib	BRD-K88560311	0.319165	1
nifedipine	BRD-K96354014	0.33646	1
idarubicin	BRD-A71390734	0.340371	1
lenalidomide	BRD-A17883755	0.368416	1
chloroquine	BRD-A91699651	0.401694	1
amiodarone	BRD-K17561142	0.414688	1
tretinoin	BRD-K64634304	0.415789	1
dexamethasone	BRD-A69951442	0.440944	1
sirolimus	BRD-A79768653	0.454369	1
tacrolimus	BRD-K08845546	0.476908	1
fostamatinib	BRD-K20285085	0.481471	1
rosiglitazone	BRD-A97437073	0.483758	1
sildenafil	BRD-K50128260	0.490638	1
paclitaxel	BRD-A23723433	0.498908	1
thalidomide	BRD-A93255169	0.520768	1
tigecycline	BRD-A34462049	0.529853	1
iloprost	BRD-A45664787	0.541558	1
gemcitabine	BRD-K15108141	0.541876	1
capsaicin	BRD-K50590187	0.560769	1
dexamethasone	BRD-A35108200	0.563137	1
calcitriol	BRD-K27316855	0.566452	1
mesoridazine	BRD-A14395271	0.577372	1
promazine	BRD-K06980535	0.579748	1
sonidegib	BRD-K19796430	0.58688	1
curcumin	BRD-K69690935	0.589259	1
sunitinib	BRD-K42828737	0.646339	1
flutamide	BRD-K28307902	0.653444	1
curcumin	BRD-K07572174	0.668454	1
selumetinib	BRD-K57080016	0.698042	1
osimertinib	BRD-K42805893	0.707311	1
nitrendipine	BRD-A02006392	0.721112	1
valdecoxib	BRD-K12994359	0.723399	1
imiquimod	BRD-K26657438	0.723399	1
thioridazine	BRD-A84481105	0.727961	1
plerixafor	BRD-K33240821	0.731543	1
teniposide	BRD-A35588707	0.741547	1
curcumin	BRD-K74148702	0.745598	1
clonidine	BRD-K98530306	0.74604	1
carbamazepine	BRD-K71799949	0.804559	1
atorvastatin	BRD-U88459701	0.806639	1
lovastatin	BRD-A70155556	0.812834	1
daunorubicin	BRD-K43389675	0.816917	1
zileuton	BRD-A56359832	0.836932	1
loperamide	BRD-K61250553	0.859835	1
losartan	BRD-K76205745	0.861686	1
parthenolide	BRD-K81651477	0.868941	1
perhexiline	BRD-A19633847	0.872281	1
minoxidil	BRD-K14888893	0.881407	1
bosutinib	BRD-K99964838	0.884864	1
pazopanib	BRD-K74514084	0.886577	1
quinine	BRD-U94846492	0.891273	1
mitoxantrone	BRD-K21680192	0.910058	1
fluspirilene	BRD-K77947974	0.915566	1
cabozantinib	BRD-K51544265	0.925845	1
idelalisib	BRD-K60866521	0.942079	1
nicardipine	BRD-A26711594	0.944608	1
auranofin	BRD-A79465854	0.950708	1
sirolimus	BRD-A23770159	0.958686	1
dacomitinib	BRD-K57169635	0.965	1
troglitazone	BRD-A13084692	0.982405	1
niclosamide	BRD-K35960502	0.983829	1
menadione	BRD-K78126613	0.983829	1
trifluoperazine	BRD-K89732114	0.985194	1
temsirolimus	BRD-A62025033	0.994805	1
vemurafenib	BRD-K56343971	0.996923	1
ixazomib	BRD-K78659596	0.99923	1
bortezomib	BRD-K88510285	1	1

## Sheet: C2
Drug.name	Drug.id	P.value	FDR
lovastatin	BRD-K09416995	0.0196632	0.884784
neratinib	BRD-K85606544	0.0397437	0.884784
iloprost	BRD-K57391913	0.0399902	0.884784
verapamil	BRD-A09533288	0.045628	0.884784
atorvastatin	BRD-U88459701	0.0527257	0.884784
tigecycline	BRD-A34462049	0.0827241	0.884784
tamoxifen	BRD-K93754473	0.0829548	0.884784
pimozide	BRD-K01292756	0.0877276	0.884784
nitrendipine	BRD-A02006392	0.0980539	0.884784
rilmenidine	BRD-K01638814	0.108411	0.884784
capsaicin	BRD-K50590187	0.111128	0.884784
ibrutinib	BRD-A35869383	0.130605	0.884784
enzalutamide	BRD-K56851771	0.134792	0.884784
vandetanib	BRD-K77625799	0.157249	0.884784
fostamatinib	BRD-K20285085	0.159637	0.884784
tacrolimus	BRD-K08845546	0.163268	0.884784
itraconazole	BRD-A34817987	0.183644	0.884784
maraviroc	BRD-A04352665	0.184974	0.884784
nifedipine	BRD-K96354014	0.189007	0.884784
pazopanib	BRD-K74514084	0.205749	0.884784
calcitriol	BRD-K27316855	0.224418	0.884784
thalidomide	BRD-A93255169	0.239009	0.884784
tolazamide	BRD-K32164935	0.261903	0.884784
sildenafil	BRD-K50128260	0.275582	0.884784
chloroquine	BRD-A91699651	0.279397	0.884784
parthenolide	BRD-K98548675	0.286124	0.884784
artesunate	BRD-A47829399	0.289691	0.884784
curcumin	BRD-K07572174	0.297912	0.884784
curcumin	BRD-K69690935	0.306067	0.884784
sirolimus	BRD-A79768653	0.307326	0.884784
valdecoxib	BRD-K12994359	0.307919	0.884784
simvastatin	BRD-K22134346	0.319165	0.884784
cabozantinib	BRD-K51544265	0.332573	0.884784
promethazine	BRD-A46335897	0.340371	0.884784
nimodipine	BRD-A58048407	0.340371	0.884784
olaparib	BRD-K02113016	0.348266	0.884784
amiodarone	BRD-K17561142	0.348266	0.884784
plerixafor	BRD-K33240821	0.372595	0.904079
selumetinib	BRD-K57080016	0.376636	0.904079
pemetrexed	BRD-K55395145	0.387035	0.904079
dexamethasone	BRD-A35108200	0.401818	0.904079
dasatinib	BRD-K49328571	0.40395	0.904079
lenalidomide	BRD-A17883755	0.414688	0.906527
mesoridazine	BRD-A14395271	0.432119	0.907244
imiquimod	BRD-K26657438	0.434319	0.907244
paclitaxel	BRD-A23723433	0.451785	0.910045
osimertinib	BRD-K42805893	0.463304	0.910045
vemurafenib	BRD-K56343971	0.470089	0.910045
perhexiline	BRD-A19633847	0.476619	0.910045
clonidine	BRD-K98530306	0.497548	0.910045
idelalisib	BRD-K60866521	0.499857	0.910045
everolimus	BRD-A25736793	0.504484	0.910045
sunitinib	BRD-K42828737	0.518434	0.910045
rosiglitazone	BRD-A97437073	0.530127	0.910045
thioridazine	BRD-A84481105	0.532473	0.910045
bortezomib	BRD-K88510285	0.574997	0.965173
temozolomide	BRD-K32107296	0.627341	1
tretinoin	BRD-K64634304	0.661285	1
vorinostat	BRD-K81418486	0.675652	1
promazine	BRD-K06980535	0.677019	1
trifluoperazine	BRD-K89732114	0.68405	1
tretinoin	BRD-K71879491	0.688755	1
rucaparib	BRD-K88560311	0.711925	1
lovastatin	BRD-A70155556	0.734774	1
losartan	BRD-K76205745	0.74828	1
niclosamide	BRD-K35960502	0.750514	1
bosutinib	BRD-K99964838	0.768206	1
flutamide	BRD-K28307902	0.791939	1
minoxidil	BRD-K14888893	0.802473	1
idarubicin	BRD-A71390734	0.810776	1
gemcitabine	BRD-K15108141	0.812834	1
dacomitinib	BRD-K57169635	0.814884	1
daunorubicin	BRD-A37630846	0.818679	1
troglitazone	BRD-A13084692	0.827029	1
curcumin	BRD-K74148702	0.840214	1
teniposide	BRD-A35588707	0.852342	1
iloprost	BRD-A45664787	0.861098	1
cytarabine	BRD-A18929998	0.865415	1
ixazomib	BRD-K78659596	0.881407	1
loperamide	BRD-K61250553	0.893324	1
mitoxantrone	BRD-K21680192	0.924642	1
dexamethasone	BRD-A69951442	0.931455	1
zileuton	BRD-A56359832	0.936867	1
carbamazepine	BRD-K71799949	0.945854	1
quinine	BRD-U94846492	0.954949	1
auranofin	BRD-A79465854	0.959804	1
fluspirilene	BRD-K77947974	0.966004	1
sonidegib	BRD-K19796430	0.967971	1
parthenolide	BRD-K81651477	0.969579	1
menadione	BRD-K78126613	0.990064	1
nicardipine	BRD-A26711594	0.992141	1
sirolimus	BRD-A23770159	0.99803	1
temsirolimus	BRD-A62025033	0.998891	1
daunorubicin	BRD-K43389675	1	1

## Sheet: C3
Drug.name	Drug.id	P.value	FDR
tretinoin	BRD-K71879491	0.0177909	0.902003
itraconazole	BRD-A34817987	0.0221972	0.902003
everolimus	BRD-A25736793	0.0568715	0.902003
lovastatin	BRD-K09416995	0.0711342	0.902003
tretinoin	BRD-K64634304	0.0811007	0.902003
dasatinib	BRD-K49328571	0.0847302	0.902003
enzalutamide	BRD-K56851771	0.0892575	0.902003
verapamil	BRD-A09533288	0.0988861	0.902003
calcitriol	BRD-K27316855	0.106342	0.902003
simvastatin	BRD-K22134346	c	0.902003
dexamethasone	BRD-A69951442	0.125509	0.902003
idelalisib	BRD-K60866521	0.132686	0.902003
pemetrexed	BRD-K55395145	0.13908	0.902003
valdecoxib	BRD-K12994359	0.152552	0.902003
clonidine	BRD-K98530306	0.170708	0.902003
pimozide	BRD-K01292756	0.175802	0.902003
amiodarone	BRD-K17561142	0.177092	0.902003
selumetinib	BRD-K57080016	0.179692	0.902003
fostamatinib	BRD-K20285085	0.18232	0.902003
iloprost	BRD-K57391913	0.207319	0.953689
vandetanib	BRD-K77625799	0.234278	0.953689
sirolimus	BRD-A79768653	0.235338	0.953689
curcumin	BRD-K07572174	0.246164	0.953689
olaparib	BRD-K02113016	0.25855	0.953689
nifedipine	BRD-K96354014	0.28435	0.953689
imiquimod	BRD-K26657438	0.286124	0.953689
tigecycline	BRD-A34462049	0.293257	0.953689
tamoxifen	BRD-K93754473	0.299157	0.953689
gemcitabine	BRD-K15108141	0.306067	0.953689
bosutinib	BRD-K99964838	0.36231	0.953689
temozolomide	BRD-K32107296	0.364339	0.953689
parthenolide	BRD-K98548675	0.368416	0.953689
daunorubicin	BRD-A37630846	0.377341	0.953689
promethazine	BRD-A46335897	0.378704	0.953689
maraviroc	BRD-A04352665	0.380779	0.953689
tacrolimus	BRD-K08845546	0.410378	0.953689
cytarabine	BRD-A18929998	0.417571	0.953689
promazine	BRD-K06980535	0.419018	0.953689
perhexiline	BRD-A19633847	0.419742	0.953689
pazopanib	BRD-K74514084	0.436523	0.953689
iloprost	BRD-A45664787	0.43692	0.953689
vorinostat	BRD-K81418486	0.442084	0.953689
chloroquine	BRD-A91699651	0.453544	0.953689
dexamethasone	BRD-A35108200	0.454311	0.953689
tolazamide	BRD-K32164935	0.456553	0.953689
neratinib	BRD-K85606544	0.467824	0.955988
sunitinib	BRD-K42828737	0.486048	0.972096
atorvastatin	BRD-U88459701	0.556036	1
rilmenidine	BRD-K01638814	0.563137	1
rosiglitazone	BRD-A97437073	0.58688	1
paclitaxel	BRD-A23723433	0.632068	1
mesoridazine	BRD-A14395271	0.639222	1
plerixafor	BRD-K33240821	0.667497	1
nicardipine	BRD-A26711594	0.669967	1
quinine	BRD-U94846492	0.719113	1
nitrendipine	BRD-A02006392	0.730236	1
artesunate	BRD-A47829399	0.739294	1
sildenafil	BRD-K50128260	0.74604	1
cabozantinib	BRD-K51544265	0.761611	1
flutamide	BRD-K28307902	0.766013	1
vemurafenib	BRD-K56343971	0.77692	1
lenalidomide	BRD-A17883755	0.781242	1
ibrutinib	BRD-A35869383	0.794059	1
niclosamide	BRD-K35960502	0.796173	1
capsaicin	BRD-K50590187	0.79828	1
idarubicin	BRD-A71390734	0.808711	1
fluspirilene	BRD-K77947974	0.823011	1
nimodipine	BRD-A58048407	0.831014	1
minoxidil	BRD-K14888893	0.840836	1
losartan	BRD-K76205745	0.844706	1
zileuton	BRD-A56359832	0.846628	1
trifluoperazine	BRD-K89732114	0.856107	1
sirolimus	BRD-A23770159	0.859835	1
rucaparib	BRD-K88560311	0.870796	1
bortezomib	BRD-K88510285	0.874373	1
mitoxantrone	BRD-K21680192	0.874829	1
thalidomide	BRD-A93255169	0.881407	1
thioridazine	BRD-A84481105	0.898272	1
curcumin	BRD-K69690935	0.903123	1
osimertinib	BRD-K42805893	0.931455	1
parthenolide	BRD-K81651477	0.936938	1
loperamide	BRD-K61250553	0.963982	1
menadione	BRD-K78126613	0.970817	1
lovastatin	BRD-A70155556	0.972644	1
troglitazone	BRD-A13084692	0.973536	1
carbamazepine	BRD-K71799949	0.976962	1
dacomitinib	BRD-K57169635	0.987748	1
auranofin	BRD-A79465854	0.994987	1
teniposide	BRD-A35588707	0.995572	1
curcumin	BRD-K74148702	0.996902	1
ixazomib	BRD-K78659596	0.997507	1
temsirolimus	BRD-A62025033	0.99803	1
sonidegib	BRD-K19796430	0.999877	1
daunorubicin	BRD-K43389675	1	1

## Sheet: C4
Drug.name	Drug.id	P.value	FDR
tacrolimus	BRD-K08845546	0.00155735	0.146391
promethazine	BRD-A46335897	0.0269091	0.818698
bortezomib	BRD-K88510285	0.0374255	0.818698
thioridazine	BRD-A84481105	0.0378038	0.818698
artesunate	BRD-A47829399	0.058494	0.818698
daunorubicin	BRD-K43389675	0.0597769	0.818698
dexamethasone	BRD-A35108200	0.0612829	0.818698
neratinib	BRD-K85606544	0.0696764	0.818698
dasatinib	BRD-K49328571	0.0825362	0.862045
vandetanib	BRD-K77625799	0.0939746	0.883362
rilmenidine	BRD-K01638814	0.112045	0.909963
maraviroc	BRD-A04352665	0.13908	0.909963
capsaicin	BRD-K50590187	0.144581	0.909963
tretinoin	BRD-K64634304	0.146689	0.909963
parthenolide	BRD-K98548675	0.150242	0.909963
pemetrexed	BRD-K55395145	0.154887	0.909963
amiodarone	BRD-K17561142	0.169451	0.936967
lovastatin	BRD-A70155556	0.190364	0.994125
olaparib	BRD-K02113016	0.225001	1
curcumin	BRD-K07572174	0.227794	1
cytarabine	BRD-A18929998	0.26637	1
verapamil	BRD-A09533288	0.268689	1
lovastatin	BRD-K09416995	0.322704	1
parthenolide	BRD-K81651477	0.329958	1
iloprost	BRD-K57391913	0.343774	1
tamoxifen	BRD-K93754473	0.362752	1
menadione	BRD-K78126613	0.374572	1
perhexiline	BRD-A19633847	0.382485	1
zileuton	BRD-A56359832	0.389131	1
nimodipine	BRD-A58048407	0.391232	1
everolimus	BRD-A25736793	0.393339	1
auranofin	BRD-A79465854	0.404028	1
fluspirilene	BRD-K77947974	0.429924	1
sirolimus	BRD-A23770159	0.4588	1
bosutinib	BRD-K99964838	0.463304	1
daunorubicin	BRD-A37630846	0.477776	1
selumetinib	BRD-K57080016	0.479188	1
iloprost	BRD-A45664787	0.504529	1
itraconazole	BRD-A34817987	0.511447	1
niclosamide	BRD-K35960502	0.523104	1
vorinostat	BRD-K81418486	0.540165	1
curcumin	BRD-K69690935	0.544232	1
pazopanib	BRD-K74514084	0.560769	1
minoxidil	BRD-K14888893	0.582125	1
curcumin	BRD-K74148702	0.596287	1
sonidegib	BRD-K19796430	0.598779	1
calcitriol	BRD-K27316855	0.612585	1
teniposide	BRD-A35588707	0.613064	1
temsirolimus	BRD-A62025033	0.615444	1
thalidomide	BRD-A93255169	0.622584	1
ixazomib	BRD-K78659596	0.634472	1
loperamide	BRD-K61250553	0.636848	1
tolazamide	BRD-K32164935	0.636848	1
plerixafor	BRD-K33240821	0.637537	1
nifedipine	BRD-K96354014	0.679365	1
ibrutinib	BRD-A35869383	0.68405	1
quinine	BRD-U94846492	0.724122	1
sildenafil	BRD-K50128260	0.725682	1
dacomitinib	BRD-K57169635	0.743796	1
tigecycline	BRD-A34462049	0.746307	1
valdecoxib	BRD-K12994359	0.750514	1
fostamatinib	BRD-K20285085	0.752744	1
losartan	BRD-K76205745	0.77692	1
gemcitabine	BRD-K15108141	0.77692	1
rosiglitazone	BRD-A97437073	0.779084	1
sirolimus	BRD-A79768653	0.794146	1
clonidine	BRD-K98530306	0.802473	1
osimertinib	BRD-K42805893	0.806639	1
flutamide	BRD-K28307902	0.825024	1
idelalisib	BRD-K60866521	0.836932	1
nitrendipine	BRD-A02006392	0.844706	1
troglitazone	BRD-A13084692	0.846628	1
pimozide	BRD-K01292756	0.863527	1
chloroquine	BRD-A91699651	0.865686	1
atorvastatin	BRD-U88459701	0.868993	1
temozolomide	BRD-K32107296	0.870796	1
dexamethasone	BRD-A69951442	0.884864	1
imiquimod	BRD-K26657438	0.898272	1
mesoridazine	BRD-A14395271	0.8999	1
nicardipine	BRD-A26711594	0.928674	1
cabozantinib	BRD-K51544265	0.934186	1
carbamazepine	BRD-K71799949	0.936867	1
idarubicin	BRD-A71390734	0.953052	1
paclitaxel	BRD-A23723433	0.959053	1
promazine	BRD-K06980535	0.961905	1
vemurafenib	BRD-K56343971	0.96295	1
enzalutamide	BRD-K56851771	0.972644	1
tretinoin	BRD-K71879491	0.978843	1
mitoxantrone	BRD-K21680192	0.995724	1
lenalidomide	BRD-A17883755	0.996608	1
rucaparib	BRD-K88560311	0.996923	1
sunitinib	BRD-K42828737	0.997776	1
simvastatin	BRD-K22134346	0.99923	1
trifluoperazine	BRD-K89732114	1	1

## Sheet: Overall_DrugScore
Drug.name	Drug.therapeutic.score	P.value	FDR
tretinoin	0.283553	0.000621379	0.0528172
verapamil	0.121088	0.0032126	0.0910236
vorinostat	0.0939707	0.181783	0.747524
lovastatin	0.0932682	0.00161348	0.0685727
everolimus	0.0843991	0.0355232	0.413224
itraconazole	0.0423354	0.0310988	0.413224
pimozide	0.0361096	0.08952	0.533329
pemetrexed	0.0352451	0.0629144	0.449932
iloprost	0.0328642	0.0416541	0.413224
tamoxifen	0.031731	0.0688131	0.449932
artesunate	0.0311055	0.106666	0.533329
simvastatin	0.0305543	0.296295	0.899466
promethazine	0.0303637	0.0486146	0.413224
ibrutinib	0.0290277	0.184682	0.747524
tolazamide	0.0260473	0.382606	0.929186
dasatinib	0.024494	0.0451864	0.413224
enzalutamide	0.0240731	0.146178	0.653955
vandetanib	0.021721	0.0669497	0.449932
rilmenidine	0.0205816	0.0960452	0.533329
maraviroc	0.019927	0.114059	0.538612
cytarabine	0.019174	0.35332	0.926122
tacrolimus	0.017918	0.0110531	0.234878
nimodipine	0.0165311	0.488527	0.999697
temozolomide	0.0149115	0.611286	0.999697
nifedipine	0.0132066	0.359553	0.926122
idelalisib	0.0130771	0.658235	0.999697
pazopanib	0.0124927	0.622862	0.999697
amiodarone	0.0120025	0.208441	0.782305
curcumin	0.0114219	0.322308	0.913207
fostamatinib	0.0112523	0.333634	0.914803
valdecoxib	0.0112523	0.50065	0.999697
chloroquine	0.011065	0.619903	0.999697
parthenolide	0.0108242	0.219584	0.782305
selumetinib	0.010568	0.475917	0.999697
sunitinib	0.0103343	0.888537	0.999697
neratinib	0.0097961	0.0425213	0.413224
tigecycline	0.00963724	0.318149	0.913207
dexamethasone	0.00914617	0.105267	0.533329
imiquimod	0.00879696	0.754068	0.999697
clonidine	0.00858188	0.65196	0.999697
olaparib	0.00856644	0.25438	0.864891
sirolimus	0.00856644	0.39641	0.935968
perhexiline	0.0080123	0.712579	0.999697
calcitriol	0.0075015	0.295177	0.899466
osimertinib	0.0074562	0.9461	0.999697
capsaicin	0.00722839	0.274308	0.896775
lenalidomide	0.00692335	0.83312	0.999697
paclitaxel	0.00685165	0.858842	0.999697
vemurafenib	0.00685165	0.977921	0.999697
plerixafor	0.00668298	0.828277	0.999697
thalidomide	0.00654255	0.717657	0.999697
mesoridazine	0.00645142	0.867558	0.999697
nitrendipine	0.00628084	0.617607	0.999697
rosiglitazone	0.00604557	0.830369	0.999697
atorvastatin	0.00575744	0.456279	0.999697
sildenafil	0.00549574	0.732836	0.999697
daunorubicin	0.00524033	0.220886	0.782305
thioridazine	0.00495822	0.37172	0.929186
cabozantinib	0.00471063	0.932034	0.999697
gemcitabine	0.00295222	0.808168	0.999697
bosutinib	0.00285699	0.825093	0.999697
bortezomib	0.00275922	0.438755	0.999697
promazine	0.00209513	0.884136	0.999697
mitoxantrone	0	0.999697	0.999697
auranofin	0	0.980835	0.999697
carbamazepine	0	0.999465	0.999697
dacomitinib	0	0.997556	0.999697
fluspirilene	0	0.969455	0.999697
flutamide	0	0.972934	0.999697
idarubicin	0	0.928205	0.999697
ixazomib	0	0.996939	0.999697
loperamide	0	0.99265	0.999697
losartan	0	0.988425	0.999697
menadione	0	0.978601	0.999697
minoxidil	0	0.977061	0.999697
nicardipine	0	0.9977	0.999697
niclosamide	0	0.968006	0.999697
quinine	0	0.990384	0.999697
rucaparib	0	0.917948	0.999697
sonidegib	0	0.975818	0.999697
temsirolimus	0	0.998327	0.999697
teniposide	0	0.983787	0.999697
trifluoperazine	0	0.997534	0.999697
troglitazone	0	0.999217	0.999697
zileuton	0	0.951373	0.999697
