# Supplementary material for: ASGARD is A Single-cell Guided Pipeline to Aid Repurposing of Drugs
Source: Nat Commun. 2023 Feb 22;14:993. doi: 10.1038/s41467-023-36637-3 (PMC9945835; doi:10.1038/s41467-023-36637-3)
Supplement: Supplementary file 5 — Dataset 3 [file 41467_2023_36637_MOESM5_ESM.xlsx]

## Sheet: Monocyte
Drug.name	Drug.id	P.value	FDR
chloroquine	BRD-A91699651	0.000203277	0.197789
losartan	BRD-K76205745	0.00100627	0.401134
rescinnamine	BRD-K52930707	0.0012368	0.401134
procainamide	BRD-K75089421	0.00364822	0.88743
thiotepa	BRD-K09631521	0.00576317	0.923146
rucaparib	BRD-K88560311	0.00577968	0.923146
leflunomide	BRD-K78692225	0.00712997	0.923146
nitrendipine	BRD-A02006392	0.0075901	0.923146
zileuton	BRD-A56359832	0.00899264	0.969825
etoposide	BRD-K37798499	0.0101666	0.969825
pentoxifylline	BRD-K57569181	0.0109641	0.969825
capsaicin	BRD-K50590187	0.0159893	0.999986
propofol	BRD-K82255054	0.0160902	0.999986
atorvastatin	BRD-U88459701	0.0166592	0.999986
pemetrexed	BRD-K55395145	0.0178209	0.999986
methysergide	BRD-A98725278	0.0183197	0.999986
cyclopentolate	BRD-A77291778	0.0186593	0.999986
bendroflumethiazide	BRD-A80017228	0.0202093	0.999986
salmeterol	BRD-A01320529	0.0212467	0.999986
phenytoin	BRD-K55930204	0.0236548	0.999986
lansoprazole	BRD-A49172652	0.0247782	0.999986
famciclovir	BRD-K45033733	0.0247868	0.999986
amantadine	BRD-K70330367	0.0260344	0.999986
finasteride	BRD-A83081521	0.026126	0.999986
cinacalcet	BRD-K73838513	0.0262567	0.999986
mephenytoin	BRD-A83937277	0.0279366	0.999986
milnacipran	BRD-K02227374	0.0309623	0.999986
telmisartan	BRD-K73999723	0.032581	0.999986
methysergide	BRD-K35941380	0.0335783	0.999986
acitretin	BRD-K62012036	0.0350973	0.999986
cytarabine	BRD-K33106058	0.036959	0.999986
diazoxide	BRD-K73109821	0.038545	0.999986
moexipril	BRD-K34441861	0.0390738	0.999986
estrone	BRD-K81839095	0.0421798	0.999986
pirfenidone	BRD-K96862998	0.0422162	0.999986
sulindac	BRD-A13946108	0.0431619	0.999986
lenalidomide	BRD-A17883755	0.0445706	0.999986
etodolac	BRD-K99260425	0.0471997	0.999986
yohimbine	BRD-A87445400	0.0475173	0.999986
oxcarbazepine	BRD-K04196797	0.0480011	0.999986
troglitazone	BRD-A13084692	0.0487276	0.999986
dienestrol	BRD-K95309561	0.0493655	0.999986
liothyronine	BRD-K89152108	0.0496824	0.999986
etodolac	BRD-A74667430	0.0498121	0.999986
imiquimod	BRD-K26657438	0.0507607	0.999986
fluorouracil	BRD-K24844714	0.0511335	0.999986
minoxidil	BRD-K06902185	0.0514198	0.999986
alfacalcidol	BRD-K93433262	0.0525776	0.999986
mupirocin	BRD-K15262564	0.0535231	0.999986
naloxone	BRD-A70461345	0.0537006	0.999986
vinorelbine	BRD-M30523314	0.0543811	0.999986
naphazoline	BRD-K77641333	0.0545078	0.999986
estriol	BRD-A18620900	0.0554988	0.999986
pregnenolone	BRD-K39356024	0.0619957	0.999986
testosterone	BRD-A55393291	0.0622338	0.999986
pseudoephedrine	BRD-K84175871	0.0643119	0.999986
pantoprazole	BRD-A22380646	0.0649978	0.999986
ranolazine	BRD-A97674275	0.0666693	0.999986
milrinone	BRD-K67080878	0.0674557	0.999986
probenecid	BRD-K95237249	0.0680819	0.999986
desloratadine	BRD-K82357231	0.0690349	0.999986
zalcitabine	BRD-K85925969	0.0694026	0.999986
midodrine	BRD-A79981887	0.0715453	0.999986
norgestimate	BRD-A04756508	0.073799	0.999986
ofloxacin	BRD-A24228527	0.0780635	0.999986
imipramine	BRD-K38436528	0.0782298	0.999986
letrozole	BRD-K88789588	0.0783326	0.999986
lypressin	BRD-K93331255	0.0800815	0.999986
ergometrine	BRD-A73581086	0.0817957	0.999986
cyclopenthiazide	BRD-A41250306	0.0820936	0.999986
flunarizine	BRD-K29582677	0.0824523	0.999986
oxybutynin	BRD-A65013509	0.0830491	0.999986
chlortetracycline	BRD-A41555725	0.0844637	0.999986
aprepitant	BRD-K17306061	0.0850645	0.999986
cisapride	BRD-K59163477	0.0851	0.999986
mitoxantrone	BRD-K21680192	0.0865552	0.999986
chlorthalidone	BRD-A26384407	0.0870136	0.999986
nicergoline	BRD-K76810206	0.0872301	0.999986
pioglitazone	BRD-A48430263	0.0876176	0.999986
ethinylestradiol	BRD-K48195008	0.0887339	0.999986
capecitabine	BRD-K61192372	0.0948777	0.999986
nitrazepam	BRD-K57930253	0.095863	0.999986
esomeprazole	BRD-A56892734	0.0965328	0.999986
nicotine	BRD-K05395900	0.0971635	0.999986
lacidipine	BRD-A52282606	0.0982721	0.999986
ranitidine	BRD-K30816563	0.0988189	0.999986
rifapentine	BRD-K28346421	0.099967	0.999986
danazol	BRD-K48970916	0.101502	0.999986
pergolide	BRD-K60770992	0.10301	0.999986
meclizine	BRD-A50311610	0.103887	0.999986
oxaprozin	BRD-K25394294	0.10424	0.999986
torasemide	BRD-K30480208	0.104898	0.999986
febuxostat	BRD-K48367671	0.105776	0.999986
buspirone	BRD-K93461745	0.106017	0.999986
axitinib	BRD-K29905972	0.108277	0.999986
oxiconazole	BRD-K23369905	0.108386	0.999986
enzalutamide	BRD-K56851771	0.108489	0.999986
progesterone	BRD-K64994968	0.10897	0.999986
dexketoprofen	BRD-K43764301	0.109482	0.999986
zonisamide	BRD-K48300629	0.110872	0.999986
dosulepin	BRD-K54759182	0.111505	0.999986
spectinomycin	BRD-K11905747	0.114174	0.999986
repaglinide	BRD-K82846253	0.115248	0.999986
ketoconazole	BRD-A76019558	0.117044	0.999986
lapatinib	BRD-K19687926	0.117233	0.999986
isoxicam	BRD-A75552914	0.117234	0.999986
ceforanide	BRD-K37848908	0.118105	0.999986
yohimbine	BRD-K35586044	0.118255	0.999986
doconexent	BRD-K39965020	0.118264	0.999986
tetrabenazine	BRD-K95739795	0.120472	0.999986
nateglinide	BRD-K84658672	0.120504	0.999986
montelukast	BRD-K69470111	0.120538	0.999986
mebeverine	BRD-A09467419	0.121069	0.999986
esculin	BRD-A99411506	0.121312	0.999986
homosalate	BRD-A34751532	0.122124	0.999986
dopamine	BRD-K43887077	0.122695	0.999986
entecavir	BRD-K08206212	0.122768	0.999986
chloroxine	BRD-K17075857	0.124008	0.999986
deferiprone	BRD-K06878038	0.124111	0.999986
atorvastatin	BRD-A82307304	0.125164	0.999986
fludarabine	BRD-A31374339	0.126153	0.999986
warfarin	BRD-A24514565	0.12644	0.999986
oxymetholone	BRD-A23637604	0.12717	0.999986
nalbuphine	BRD-A92651262	0.128094	0.999986
nefopam	BRD-A78877355	0.12911	0.999986
diazepam	BRD-K16508793	0.129621	0.999986
itraconazole	BRD-A34817987	0.131501	0.999986
menadione	BRD-K78126613	0.133577	0.999986
floxuridine	BRD-A80638690	0.137819	0.999986
voriconazole	BRD-K46212057	0.139209	0.999986
nabumetone	BRD-K65146499	0.139832	0.999986
terbutaline	BRD-A50157456	0.141128	0.999986
edaravone	BRD-K35458079	0.142029	0.999986
iobenguane	BRD-K43860855	0.14343	0.999986
promethazine	BRD-A46335897	0.145592	0.999986
belinostat	BRD-K17743125	0.146833	0.999986
quinine	BRD-U94846492	0.149509	0.999986
ranitidine	BRD-K70505054	0.14959	0.999986
clomifene	BRD-K04218075	0.150603	0.999986
acebutolol	BRD-A29260609	0.151003	0.999986
testosterone	BRD-A79479878	0.152765	0.999986
domperidone	BRD-K38305202	0.153804	0.999986
clofibrate	BRD-K45252063	0.155944	0.999986
nitazoxanide	BRD-K96471533	0.156611	0.999986
nimodipine	BRD-A24891640	0.157467	0.999986
ibuprofen	BRD-A17655518	0.158441	0.999986
auranofin	BRD-A79465854	0.158524	0.999986
quinidine	BRD-K59632282	0.158599	0.999986
verteporfin	BRD-M45964048	0.159094	0.999986
dipyridamole	BRD-K86301799	0.160832	0.999986
metixene	BRD-A33711280	0.162293	0.999986
pargyline	BRD-K83597974	0.162693	0.999986
methylergometrine	BRD-K34685430	0.163341	0.999986
nifedipine	BRD-A30977374	0.168136	0.999986
raltegravir	BRD-K05658747	0.169792	0.999986
fulvestrant	BRD-A83237092	0.169831	0.999986
sumatriptan	BRD-K50938287	0.169894	0.999986
acarbose	BRD-K44276885	0.169964	0.999986
clioquinol	BRD-K09255212	0.170092	0.999986
enalapril	BRD-K57545991	0.17073	0.999986
thiothixene	BRD-K97309399	0.171321	0.999986
guanfacine	BRD-K32830106	0.17153	0.999986
pemoline	BRD-A80793822	0.17448	0.999986
cilostazol	BRD-K67017579	0.174586	0.999986
fluspirilene	BRD-K77947974	0.175255	0.999986
isoxsuprine	BRD-A74269027	0.178756	0.999986
parecoxib	BRD-K13800121	0.179646	0.999986
flumazenil	BRD-K98769987	0.181386	0.999986
tacrine	BRD-K81473089	0.182669	0.999986
carbinoxamine	BRD-A29426959	0.183082	0.999986
dantrolene	BRD-K81272440	0.184519	0.999986
rosiglitazone	BRD-A97437073	0.184524	0.999986
pramipexole	BRD-K06388322	0.185975	0.999986
felodipine	BRD-A30815329	0.187086	0.999986
naproxen	BRD-K59197931	0.18978	0.999986
bupropion	BRD-A05186015	0.190675	0.999986
ritodrine	BRD-K51465424	0.191213	0.999986
flavoxate	BRD-K47639036	0.191351	0.999986
oxymetazoline	BRD-K16195444	0.194308	0.999986
dobutamine	BRD-A78322124	0.195225	0.999986
warfarin	BRD-K25991148	0.197351	0.999986
levocetirizine	BRD-K27184429	0.198841	0.999986
eplerenone	BRD-A39969961	0.201136	0.999986
paclitaxel	BRD-A23723433	0.201178	0.999986
felbamate	BRD-K99107520	0.202096	0.999986
ponatinib	BRD-K44227013	0.203509	0.999986
ipratropium	BRD-A37432947	0.203556	0.999986
vorinostat	BRD-K81418486	0.20456	0.999986
atovaquone	BRD-A84493640	0.207467	0.999986
diphenidol	BRD-K01663662	0.208968	0.999986
simvastatin	BRD-K22134346	0.209547	0.999986
trioxsalen	BRD-K54790157	0.209569	0.999986
rivaroxaban	BRD-K37130656	0.209824	0.999986
rizatriptan	BRD-K75699339	0.210168	0.999986
thioridazine	BRD-A84481105	0.210448	0.999986
lidoflazine	BRD-K62996583	0.212474	0.999986
tropicamide	BRD-A79672927	0.214606	0.999986
fenoterol	BRD-A97104540	0.217128	0.999986
trimebutine	BRD-A92630576	0.217306	0.999986
vincristine	BRD-K82109576	0.217481	0.999986
amiloride	BRD-K97181089	0.218382	0.999986
methantheline	BRD-K09859624	0.219604	0.999986
safinamide	BRD-K84639753	0.221665	0.999986
tretinoin	BRD-K06926592	0.223732	0.999986
naproxen	BRD-A87719232	0.224741	0.999986
hyoscyamine	BRD-K40530731	0.224867	0.999986
naloxone	BRD-A37541666	0.225806	0.999986
doxapram	BRD-A46179541	0.226099	0.999986
sitagliptin	BRD-K19416115	0.229334	0.999986
moxifloxacin	BRD-K66615216	0.229788	0.999986
lapatinib	BRD-M07438658	0.230963	0.999986
lisuride	BRD-K88871508	0.231369	0.999986
dexrazoxane	BRD-K07265709	0.232226	0.999986
mepivacaine	BRD-A03216249	0.234768	0.999986
pravastatin	BRD-A11170096	0.234864	0.999986
varenicline	BRD-K18855837	0.236573	0.999986
pinacidil	BRD-A43882281	0.236685	0.999986
dexamethasone	BRD-A69951442	0.237001	0.999986
scopolamine	BRD-K89923877	0.237994	0.999986
tolazoline	BRD-K46211610	0.238489	0.999986
disulfiram	BRD-K32744045	0.238744	0.999986
benperidol	BRD-K79425933	0.238781	0.999986
raloxifene	BRD-K63828191	0.239182	0.999986
spironolactone	BRD-K90027355	0.239532	0.999986
diethyltoluamide	BRD-K94080537	0.240229	0.999986
triclosan	BRD-K41731458	0.240757	0.999986
sildenafil	BRD-K79759585	0.242081	0.999986
lamotrigine	BRD-K93460210	0.242121	0.999986
flucloxacillin	BRD-A13650332	0.243276	0.999986
oxprenolol	BRD-A43671941	0.245964	0.999986
piperacillin	BRD-K86873305	0.246059	0.999986
probucol	BRD-K72029282	0.246481	0.999986
tretinoin	BRD-K64634304	0.246621	0.999986
dapsone	BRD-K62363391	0.247578	0.999986
dinoprostone	BRD-K26521938	0.247824	0.999986
bromocriptine	BRD-A60274948	0.247824	0.999986
vinblastine	BRD-A22783572	0.251067	0.999986
sirolimus	BRD-K89626439	0.251336	0.999986
altretamine	BRD-K67043667	0.253772	0.999986
tetracycline	BRD-A15493168	0.254678	0.999986
quinidine	BRD-A64479082	0.256036	0.999986
doxepin	BRD-K54462405	0.257584	0.999986
phenoxybenzamine	BRD-A67799922	0.257809	0.999986
reboxetine	BRD-A43974499	0.258187	0.999986
gemfibrozil	BRD-K11129031	0.258376	0.999986
rimantadine	BRD-A75479906	0.260332	0.999986
cephalexin	BRD-K90733503	0.260529	0.999986
ambroxol	BRD-K56558538	0.260542	0.999986
meloxicam	BRD-A84174393	0.261623	0.999986
lenalidomide	BRD-K05926469	0.261819	0.999986
scopolamine	BRD-A14566392	0.26291	0.999986
tolbutamide	BRD-K85119730	0.267847	0.999986
memantine	BRD-A79803969	0.26806	0.999986
gestrinone	BRD-A94793051	0.26826	0.999986
etoposide	BRD-A18419789	0.268305	0.999986
zuclopenthixol	BRD-K28761384	0.269386	0.999986
chlordiazepoxide	BRD-K86595100	0.272986	0.999986
doxepin	BRD-K36616567	0.274522	0.999986
everolimus	BRD-A25736793	0.274949	0.999986
dexbrompheniramine	BRD-K22947005	0.276132	0.999986
bisoprolol	BRD-A89175223	0.277297	0.999986
captopril	BRD-K54529596	0.280223	0.999986
tubocurarine	BRD-K02607075	0.285414	0.999986
carvedilol	BRD-A10977446	0.286948	0.999986
amisulpride	BRD-A60197193	0.286994	0.999986
propafenone	BRD-A26334849	0.289482	0.999986
carbetocin	BRD-A32161980	0.291003	0.999986
metergoline	BRD-A30435184	0.291776	0.999986
irinotecan	BRD-K08547377	0.292639	0.999986
ketoprofen	BRD-A97739905	0.293863	0.999986
noscapine	BRD-K89237706	0.29488	0.999986
risperidone	BRD-K53857191	0.295203	0.999986
ritonavir	BRD-K51485625	0.298443	0.999986
acyclovir	BRD-K32318651	0.29931	0.999986
nimesulide	BRD-K76775527	0.299576	0.999986
dasatinib	BRD-K49328571	0.302611	0.999986
artemether	BRD-K39621635	0.302634	0.999986
phentolamine	BRD-K90333595	0.302762	0.999986
dibenzepin	BRD-K79145749	0.302914	0.999986
selumetinib	BRD-K57080016	0.312103	0.999986
diethylcarbamazine	BRD-K45542189	0.312125	0.999986
fenbufen	BRD-K12513978	0.313987	0.999986
escitalopram	BRD-K70301876	0.314282	0.999986
phensuximide	BRD-A18043272	0.315255	0.999986
fenofibrate	BRD-K50388907	0.318041	0.999986
aliskiren	BRD-K30020243	0.318198	0.999986
toremifene	BRD-K67174588	0.319596	0.999986
doxycycline	BRD-A88774919	0.319775	0.999986
pheniramine	BRD-A23072235	0.320236	0.999986
tripelennamine	BRD-K57033106	0.322852	0.999986
nateglinide	BRD-K44353683	0.323115	0.999986
vinorelbine	BRD-K10916986	0.323131	0.999986
dihydroergotamine	BRD-K72166146	0.325603	0.999986
pravastatin	BRD-A71816415	0.32974	0.999986
molindone	BRD-A65280694	0.329871	0.999986
noscapine	BRD-K91301684	0.3299	0.999986
cimetidine	BRD-K18618618	0.331019	0.999986
isradipine	BRD-A90799790	0.331023	0.999986
mitotane	BRD-A31204924	0.331179	0.999986
scopolamine	BRD-A62035778	0.335033	0.999986
diclofenac	BRD-K08252256	0.340245	0.999986
erythromycin	BRD-A44827100	0.341708	0.999986
mestranol	BRD-K31920458	0.34397	0.999986
bromocriptine	BRD-A69960130	0.346246	0.999986
pinacidil	BRD-A58207013	0.346903	0.999986
maprotiline	BRD-K03319035	0.347309	0.999986
olaparib	BRD-K02113016	0.34765	0.999986
lidocaine	BRD-K52662033	0.348387	0.999986
valaciclovir	BRD-K46435977	0.348651	0.999986
osimertinib	BRD-K42805893	0.348955	0.999986
guaifenesin	BRD-A90515964	0.349588	0.999986
tacrolimus	BRD-K08845546	0.350513	0.999986
curcumin	BRD-K07572174	0.353124	0.999986
aminoglutethimide	BRD-A25234499	0.355865	0.999986
ketoconazole	BRD-K29113274	0.357001	0.999986
dioxybenzone	BRD-K22193694	0.358823	0.999986
ritonavir	BRD-A03323675	0.363231	0.999986
amiodarone	BRD-K87555556	0.363706	0.999986
dihydroergotamine	BRD-A54845972	0.364882	0.999986
prednisone	BRD-A62525898	0.367393	0.999986
ivermectin	BRD-A48570745	0.367562	0.999986
griseofulvin	BRD-K08273968	0.367999	0.999986
sulfacetamide	BRD-K21520694	0.367999	0.999986
physostigmine	BRD-K25650355	0.369254	0.999986
lofexidine	BRD-A02990301	0.370446	0.999986
propylthiouracil	BRD-K48168960	0.372076	0.999986
bosutinib	BRD-K99964838	0.372126	0.999986
ramipril	BRD-K89348303	0.375379	0.999986
clarithromycin	BRD-K49668410	0.376902	0.999986
amcinonide	BRD-A36010170	0.37709	0.999986
valdecoxib	BRD-K12994359	0.377154	0.999986
somatostatin	BRD-K14681867	0.377633	0.999986
idebenone	BRD-K37516142	0.378598	0.999986
nitrofural	BRD-K79092138	0.378821	0.999986
tegafur	BRD-A79903587	0.380298	0.999986
mirtazapine	BRD-K83153774	0.381514	0.999986
biotin	BRD-K89210380	0.381898	0.999986
ezetimibe	BRD-K42260897	0.382245	0.999986
atracurium	BRD-A75935363	0.38322	0.999986
vindesine	BRD-K59753975	0.38493	0.999986
triamterene	BRD-K92049597	0.385192	0.999986
mepyramine	BRD-K97564742	0.387603	0.999986
vandetanib	BRD-K77625799	0.388552	0.999986
dicloxacillin	BRD-K05673000	0.389291	0.999986
mesalazine	BRD-K28849549	0.390081	0.999986
ropinirole	BRD-K15933101	0.391603	0.999986
alfuzosin	BRD-A09056319	0.392	0.999986
indinavir	BRD-K33226500	0.392051	0.999986
quetiapine	BRD-K68867920	0.392142	0.999986
clonidine	BRD-K98530306	0.392154	0.999986
midazolam	BRD-K00532621	0.392298	0.999986
estriol	BRD-A84205515	0.395797	0.999986
loperamide	BRD-K61250553	0.399293	0.999986
secnidazole	BRD-A70083328	0.400727	0.999986
azelastine	BRD-A68888262	0.401974	0.999986
labetalol	BRD-A07440155	0.40752	0.999986
benazepril	BRD-A15131297	0.407614	0.999986
practolol	BRD-A41304429	0.407792	0.999986
thiothixene	BRD-K55070890	0.408985	0.999986
pefloxacin	BRD-K55034111	0.409741	0.999986
phenylbutazone	BRD-K10843433	0.411885	0.999986
zimelidine	BRD-K47207162	0.414028	0.999986
propantheline	BRD-K90885812	0.414533	0.999986
bepridil	BRD-A91008255	0.414564	0.999986
articaine	BRD-A70514680	0.415163	0.999986
carbidopa	BRD-A69512159	0.415267	0.999986
cabergoline	BRD-A63043573	0.415279	0.999986
palbociclib	BRD-K51313569	0.415645	0.999986
paroxetine	BRD-K19277754	0.417573	0.999986
estradiol	BRD-K18910433	0.418603	0.999986
vidarabine	BRD-K72093121	0.422659	0.999986
erythromycin	BRD-K63550407	0.423187	0.999986
methotrexate	BRD-K59456551	0.426491	0.999986
sotalol	BRD-A33168282	0.427437	0.999986
etomidate	BRD-A54880345	0.427885	0.999986
rifapentine	BRD-K55889443	0.430081	0.999986
temozolomide	BRD-K32107296	0.432867	0.999986
pravastatin	BRD-K60511616	0.434567	0.999986
linezolid	BRD-K66876909	0.436143	0.999986
triclabendazole	BRD-K81916719	0.436262	0.999986
voriconazole	BRD-K06557128	0.436521	0.999986
flutamide	BRD-K28307902	0.438094	0.999986
latanoprost	BRD-K10961822	0.439366	0.999986
anastrozole	BRD-K52172416	0.441857	0.999986
benazepril	BRD-K49807096	0.442479	0.999986
ticlopidine	BRD-K00603606	0.443841	0.999986
piroxicam	BRD-A57382968	0.443991	0.999986
rilmenidine	BRD-M62162320	0.444694	0.999986
tropisetron	BRD-K50866992	0.445079	0.999986
palonosetron	BRD-K08924299	0.448234	0.999986
ciprofibrate	BRD-A49358627	0.453005	0.999986
nimodipine	BRD-A58048407	0.453467	0.999986
mafenide	BRD-K30649484	0.454752	0.999986
haloperidol	BRD-K67783091	0.456676	0.999986
mebendazole	BRD-K77987382	0.457435	0.999986
nicardipine	BRD-A63445921	0.459747	0.999986
estradiol	BRD-A23226398	0.460254	0.999986
rifaximin	BRD-K89708791	0.460801	0.999986
rabeprazole	BRD-A39390670	0.461856	0.999986
levonorgestrel	BRD-K35189033	0.463067	0.999986
busulfan	BRD-K23204545	0.463705	0.999986
estriol	BRD-K17016787	0.465185	0.999986
formestane	BRD-A31801025	0.465297	0.999986
medrysone	BRD-K56515112	0.46551	0.999986
triprolidine	BRD-K56231354	0.466593	0.999986
molsidomine	BRD-K35531059	0.467732	0.999986
trimipramine	BRD-A19195498	0.467919	0.999986
diphenhydramine	BRD-K47278471	0.46794	0.999986
pirenzepine	BRD-K89375097	0.469044	0.999986
acetylcholine	BRD-K82381502	0.469796	0.999986
rofecoxib	BRD-K21733600	0.469949	0.999986
tadalafil	BRD-K93645900	0.470121	0.999986
nelfinavir	BRD-K60460488	0.471575	0.999986
bromhexine	BRD-K47631482	0.471674	0.999986
benzydamine	BRD-K76133116	0.472426	0.999986
procyclidine	BRD-A31800922	0.473784	0.999986
acamprosate	BRD-M41783010	0.47405	0.999986
tofacitinib	BRD-K31283835	0.475052	0.999986
gatifloxacin	BRD-A74980173	0.475379	0.999986
hesperidin	BRD-K38903228	0.478079	0.999986
moclobemide	BRD-K07237224	0.479118	0.999986
amlexanox	BRD-K29530284	0.479652	0.999986
cyclophosphamide	BRD-A09722536	0.47978	0.999986
lorazepam	BRD-A11990600	0.47992	0.999986
clofarabine	BRD-A82371568	0.480914	0.999986
noscapine	BRD-A51393488	0.48205	0.999986
dexamethasone	BRD-K38775274	0.483622	0.999986
danazol	BRD-A20243730	0.483944	0.999986
tamoxifen	BRD-K93754473	0.48527	0.999986
methimazole	BRD-K54416256	0.486617	0.999986
ruxolitinib	BRD-K53972329	0.488197	0.999986
curcumin	BRD-K69690935	0.489394	0.999986
ezetimibe	BRD-A41519720	0.489641	0.999986
diphenoxylate	BRD-K41903098	0.490111	0.999986
methazolamide	BRD-K13356952	0.491457	0.999986
metformin	BRD-K79602928	0.492265	0.999986
tamoxifen	BRD-K04210847	0.492448	0.999986
diltiazem	BRD-A69636825	0.493641	0.999986
rifampicin	BRD-K01507359	0.49374	0.999986
maraviroc	BRD-A04352665	0.494898	0.999986
moxonidine	BRD-K77771411	0.49531	0.999986
simvastatin	BRD-A81772229	0.495421	0.999986
hyoscyamine	BRD-A78303415	0.497406	0.999986
alosetron	BRD-K46742498	0.498202	0.999986
flunarizine	BRD-K12184470	0.500136	0.999986
galantamine	BRD-K49481516	0.50145	0.999986
nifedipine	BRD-K96354014	0.501904	0.999986
mirtazapine	BRD-A64977602	0.503278	0.999986
famotidine	BRD-K00673382	0.50416	0.999986
valsartan	BRD-A14792000	0.506059	0.999986
diclofenamide	BRD-K71499074	0.507616	0.999986
stiripentol	BRD-A72441487	0.507806	0.999986
aripiprazole	BRD-K70358946	0.507961	0.999986
vincristine	BRD-A76528577	0.510116	0.999986
metaxalone	BRD-A94709349	0.511078	0.999986
metyrapone	BRD-K46862739	0.513473	0.999986
bezafibrate	BRD-K46018455	0.514161	0.999986
sunitinib	BRD-M64432851	0.515811	0.999986
paclitaxel	BRD-A28746609	0.51609	0.999986
bifonazole	BRD-A94543220	0.517769	0.999986
fursultiamine	BRD-A71157293	0.518709	0.999986
levofloxacin	BRD-K09471561	0.519955	0.999986
afatinib	BRD-A58767537	0.521784	0.999986
cinnarizine	BRD-K07220430	0.524597	0.999986
stavudine	BRD-K93880783	0.524597	0.999986
edrophonium	BRD-K81128206	0.52488	0.999986
rosuvastatin	BRD-K82941592	0.52576	0.999986
gemcitabine	BRD-K15108141	0.531971	0.999986
hydralazine	BRD-A77722753	0.532165	0.999986
budesonide	BRD-A34299591	0.532598	0.999986
tinidazole	BRD-K89125793	0.533592	0.999986
vecuronium	BRD-K61341215	0.535726	0.999986
ropivacaine	BRD-K50938786	0.537636	0.999986
granisetron	BRD-K10860596	0.539098	0.999986
rifabutin	BRD-K30563334	0.539718	0.999986
cimetidine	BRD-K34157611	0.539754	0.999986
bimatoprost	BRD-A87848830	0.539993	0.999986
hydroflumethiazide	BRD-K36862742	0.539993	0.999986
norepinephrine	BRD-A91555231	0.540545	0.999986
sulfasalazine	BRD-K10670311	0.54082	0.999986
pyrazinamide	BRD-K28667793	0.54082	0.999986
metoclopramide	BRD-K75641298	0.541703	0.999986
pimozide	BRD-K01292756	0.543635	0.999986
abiraterone	BRD-K55301415	0.545234	0.999986
lovastatin	BRD-A70155556	0.551928	0.999986
ephedrine	BRD-A98431941	0.552738	0.999986
indapamide	BRD-A95869247	0.555989	0.999986
atomoxetine	BRD-K20141153	0.557476	0.999986
iloprost	BRD-A45664787	0.559861	0.999986
chloramphenicol	BRD-A51182606	0.559896	0.999986
budesonide	BRD-A82238138	0.560201	0.999986
cefotiam	BRD-K02275692	0.561262	0.999986
losartan	BRD-K66198023	0.561837	0.999986
iloperidone	BRD-K48722833	0.562918	0.999986
chlorambucil	BRD-K29458283	0.567247	0.999986
brompheniramine	BRD-A68723818	0.568131	0.999986
trametinib	BRD-K12343256	0.568568	0.999986
betaxolol	BRD-A02759312	0.569493	0.999986
pyrimethamine	BRD-K88429204	0.570134	0.999986
mercaptopurine	BRD-K91601245	0.571276	0.999986
betahistine	BRD-K91315211	0.571864	0.999986
montelukast	BRD-A31312900	0.574056	0.999986
paroxetine	BRD-A62326914	0.574612	0.999986
protriptyline	BRD-K42098891	0.574616	0.999986
dextromethorphan	BRD-K33211335	0.57736	0.999986
brinzolamide	BRD-K74913225	0.57796	0.999986
albendazole	BRD-K79131256	0.578645	0.999986
idelalisib	BRD-K60866521	0.578791	0.999986
demeclocycline	BRD-A75368507	0.579062	0.999986
mifepristone	BRD-K37270826	0.580734	0.999986
goserelin	BRD-A62434282	0.580958	0.999986
nilotinib	BRD-K81528515	0.581583	0.999986
icosapent	BRD-K47192521	0.583004	0.999986
ganciclovir	BRD-K22662435	0.585743	0.999986
fexofenadine	BRD-A73368467	0.587016	0.999986
cerivastatin	BRD-K81169441	0.587136	0.999986
desipramine	BRD-K60762818	0.587971	0.999986
carteolol	BRD-A42167015	0.591745	0.999986
fostamatinib	BRD-K20285085	0.595627	0.999986
raltitrexed	BRD-K89839824	0.596822	0.999986
formoterol	BRD-K54006094	0.597167	0.999986
exemestane	BRD-A73741725	0.599235	0.999986
calcitriol	BRD-K27316855	0.600116	0.999986
medrysone	BRD-A20126139	0.600221	0.999986
loxapine	BRD-K39915878	0.600686	0.999986
hydrocortisone	BRD-K93568044	0.601349	0.999986
sildenafil	BRD-K50128260	0.602018	0.999986
triamcinolone	BRD-K53790871	0.602464	0.999986
perindopril	BRD-K92731339	0.602981	0.999986
oxybenzone	BRD-K59037100	0.603376	0.999986
hexylcaine	BRD-A97730597	0.60515	0.999986
amsacrine	BRD-K98490050	0.605348	0.999986
bromocriptine	BRD-A80151636	0.605545	0.999986
terazosin	BRD-A22256192	0.606582	0.999986
droperidol	BRD-K97158071	0.609059	0.999986
glimepiride	BRD-K42693031	0.609883	0.999986
levocabastine	BRD-K33453211	0.609883	0.999986
fluphenazine	BRD-K53987533	0.61284	0.999986
estradiol	BRD-A18917088	0.613826	0.999986
nevirapine	BRD-K15502390	0.614615	0.999986
mianserin	BRD-A19661776	0.615797	0.999986
norethisterone	BRD-K92073408	0.616304	0.999986
hexylresorcinol	BRD-K99946902	0.616345	0.999986
memantine	BRD-K91938660	0.616682	0.999986
tacrolimus	BRD-K65261396	0.617596	0.999986
oxybuprocaine	BRD-K04185004	0.617966	0.999986
ouabain	BRD-A68930007	0.618557	0.999986
thiethylperazine	BRD-K69600043	0.618754	0.999986
benzonatate	BRD-K91699951	0.620331	0.999986
clemastine	BRD-K30240666	0.620725	0.999986
eprosartan	BRD-K67977190	0.621699	0.999986
sertaconazole	BRD-A95939040	0.623878	0.999986
dantron	BRD-K10065684	0.624272	0.999986
prednicarbate	BRD-K46137903	0.626636	0.999986
docetaxel	BRD-K63265447	0.626713	0.999986
ziprasidone	BRD-K29582115	0.627265	0.999986
nafcillin	BRD-K18574842	0.628533	0.999986
praziquantel	BRD-A21858158	0.63018	0.999986
olanzapine	BRD-K18895904	0.631724	0.999986
calcipotriol	BRD-K56429665	0.633198	0.999986
exemestane	BRD-K33425534	0.635064	0.999986
irbesartan	BRD-K60038276	0.635927	0.999986
rutin	BRD-A34907681	0.636084	0.999986
nitrendipine	BRD-A12560204	0.637289	0.999986
disopyramide	BRD-A29734509	0.638175	0.999986
xanthinol	BRD-A01826957	0.639648	0.999986
tolterodine	BRD-K54316499	0.639791	0.999986
idarubicin	BRD-A71390734	0.640412	0.999986
quinidine	BRD-K70799801	0.641	0.999986
metronidazole	BRD-K52020312	0.64118	0.999986
sibutramine	BRD-A23359898	0.643554	0.999986
doxercalciferol	BRD-K14550461	0.643732	0.999986
venlafaxine	BRD-A51714012	0.643793	0.999986
labetalol	BRD-K04389336	0.644236	0.999986
biperiden	BRD-A36471396	0.645321	0.999986
mefloquine	BRD-K40645748	0.645902	0.999986
perhexiline	BRD-A19633847	0.646077	0.999986
sirolimus	BRD-A79768653	0.648432	0.999986
enalaprilat	BRD-K99447003	0.648677	0.999986
triamcinolone	BRD-A37780065	0.649285	0.999986
riboflavin	BRD-K92760278	0.649835	0.999986
rilmenidine	BRD-K01638814	0.651487	0.999986
butoconazole	BRD-A16665823	0.6516	0.999986
biperiden	BRD-A00546892	0.652188	0.999986
cefoxitin	BRD-K70976396	0.655053	0.999986
quinethazone	BRD-A59303141	0.655283	0.999986
calcifediol	BRD-K77175907	0.6563	0.999986
diethylstilbestrol	BRD-K45330754	0.658506	0.999986
prednisolone	BRD-A27887842	0.65963	0.999986
sulconazole	BRD-A70649075	0.660412	0.999986
docetaxel	BRD-K42125900	0.661045	0.999986
metolazone	BRD-A61793559	0.661195	0.999986
glimepiride	BRD-K34776109	0.662995	0.999986
dydrogesterone	BRD-K68620903	0.66354	0.999986
omeprazole	BRD-A55962179	0.663929	0.999986
homatropine	BRD-A09539288	0.664655	0.999986
triprolidine	BRD-K11742128	0.664993	0.999986
flecainide	BRD-A09472452	0.666982	0.999986
vinorelbine	BRD-K97514127	0.667493	0.999986
alimemazine	BRD-A49225603	0.66781	0.999986
alclometasone	BRD-A90131694	0.668225	0.999986
guanabenz	BRD-K67847053	0.670175	0.999986
phenelzine	BRD-K87024524	0.672019	0.999986
cetirizine	BRD-A42571354	0.673072	0.999986
doxepin	BRD-K37694030	0.673349	0.999986
eugenol	BRD-K32977963	0.673885	0.999986
phylloquinone	BRD-A55815733	0.674657	0.999986
isoxsuprine	BRD-A16700644	0.676805	0.999986
homatropine	BRD-A74975734	0.677591	0.999986
saquinavir	BRD-K09963420	0.678907	0.999986
rutin	BRD-K20482099	0.680652	0.999986
sirolimus	BRD-K99369265	0.681178	0.999986
ifenprodil	BRD-A24191444	0.681526	0.999986
clofazimine	BRD-K56614220	0.682349	0.999986
fluvoxamine	BRD-K31534764	0.684268	0.999986
galantamine	BRD-A49148672	0.68476	0.999986
alectinib	BRD-K11267252	0.690863	0.999986
dihydroergocristine	BRD-K97440753	0.691521	0.999986
dexamethasone	BRD-A35108200	0.695667	0.999986
vinblastine	BRD-A55594068	0.695765	0.999986
gliquidone	BRD-K80396088	0.696343	0.999986
diltiazem	BRD-K24023109	0.696914	0.999986
dihydroergocristine	BRD-A65076780	0.697359	0.999986
zidovudine	BRD-K72903603	0.697377	0.999986
doxorubicin	BRD-K92093830	0.697829	0.999986
nadolol	BRD-A87606379	0.698643	0.999986
testosterone	BRD-K84036904	0.699281	0.999986
prilocaine	BRD-A53952395	0.70064	0.999986
cefpodoxime	BRD-A87387433	0.701183	0.999986
zolmitriptan	BRD-K54314721	0.70174	0.999986
daunorubicin	BRD-A68009927	0.702223	0.999986
clozapine	BRD-K37289225	0.702879	0.999986
bumetanide	BRD-K38197229	0.702879	0.999986
polydatin	BRD-K43236057	0.703083	0.999986
ouabain	BRD-K35708212	0.703263	0.999986
tramadol	BRD-K51033547	0.704605	0.999986
vemurafenib	BRD-K56343971	0.706481	0.999986
phenazopyridine	BRD-K76304753	0.707478	0.999986
ipratropium	BRD-A05352148	0.708198	0.999986
nalbuphine	BRD-K66404838	0.708546	0.999986
piretanide	BRD-K87990216	0.710727	0.999986
esmolol	BRD-A07395371	0.710932	0.999986
naloxone	BRD-A41833852	0.712254	0.999986
papaverine	BRD-K15567136	0.712635	0.999986
cilastatin	BRD-A90311807	0.713779	0.999986
cefuroxime	BRD-K63641886	0.714437	0.999986
phentermine	BRD-K96319534	0.714732	0.999986
tibolone	BRD-K10467831	0.715783	0.999986
trimethobenzamide	BRD-K34415467	0.716635	0.999986
imatinib	BRD-K92723993	0.71692	0.999986
daunorubicin	BRD-K17210248	0.717132	0.999986
tamoxifen	BRD-K43744935	0.718345	0.999986
finasteride	BRD-K01095011	0.718782	0.999986
crizotinib	BRD-K78431006	0.718827	0.999986
caffeine	BRD-K02404261	0.718915	0.999986
azacitidine	BRD-K03406345	0.719159	0.999986
rifampicin	BRD-A83892713	0.720082	0.999986
profenamine	BRD-A16311756	0.722828	0.999986
riluzole	BRD-K21283037	0.725588	0.999986
tramadol	BRD-K04412738	0.726321	0.999986
ribavirin	BRD-A96255180	0.728391	0.999986
bortezomib	BRD-K50691590	0.728749	0.999986
teicoplanin	BRD-U97083655	0.729587	0.999986
amodiaquine	BRD-K91290917	0.735012	0.999986
lopinavir	BRD-K99451608	0.736526	0.999986
nadolol	BRD-A97454584	0.740195	0.999986
pizotifen	BRD-K75958195	0.741835	0.999986
tranylcypromine	BRD-A43974575	0.742349	0.999986
cyproheptadine	BRD-K28143534	0.743531	0.999986
orciprenaline	BRD-A07780951	0.746152	0.999986
fluvastatin	BRD-K66296774	0.747636	0.999986
cladribine	BRD-K93034159	0.748745	0.999986
naltrexone	BRD-K88172511	0.748813	0.999986
tubocurarine	BRD-K99621550	0.75189	0.999986
carprofen	BRD-A17411484	0.753735	0.999986
tacrolimus	BRD-K69608737	0.754162	0.999986
duloxetine	BRD-K71103788	0.758587	0.999986
amitriptyline	BRD-K53737926	0.75943	0.999986
clomipramine	BRD-K52989797	0.761285	0.999986
regorafenib	BRD-K16730910	0.761435	0.999986
nicardipine	BRD-A26711594	0.761605	0.999986
cilastatin	BRD-K85518562	0.763533	0.999986
ondansetron	BRD-A19736161	0.76359	0.999986
fluocinonide	BRD-K57886322	0.764821	0.999986
dabrafenib	BRD-K09951645	0.765333	0.999986
norethisterone	BRD-A39415247	0.765454	0.999986
zolpidem	BRD-K44876623	0.765818	0.999986
ketorolac	BRD-A40639672	0.769161	0.999986
norgestrel	BRD-A50928468	0.770895	0.999986
brimonidine	BRD-K68264559	0.773146	0.999986
diflunisal	BRD-K22031190	0.774617	0.999986
tolazamide	BRD-K32164935	0.775447	0.999986
miglitol	BRD-K44779798	0.775567	0.999986
pregnenolone	BRD-K43880410	0.775655	0.999986
cisplatin	BRD-K01228321	0.777765	0.999986
pitavastatin	BRD-K30097969	0.778555	0.999986
metoprolol	BRD-A03623303	0.780242	0.999986
trifluoperazine	BRD-K89732114	0.7809	0.999986
ketotifen	BRD-K28936863	0.783273	0.999986
entacapone	BRD-K83636919	0.784664	0.999986
ethotoin	BRD-A30205217	0.785143	0.999986
elvitegravir	BRD-K54472332	0.787599	0.999986
isotretinoin	BRD-K76723084	0.787968	0.999986
triamcinolone	BRD-A30717181	0.790453	0.999986
ibrutinib	BRD-A35869383	0.792621	0.999986
chlorpromazine	BRD-K89997465	0.793099	0.999986
carbamazepine	BRD-K71799949	0.79327	0.999986
naltrexone	BRD-A83855350	0.794005	0.999986
parthenolide	BRD-K98548675	0.794662	0.999986
azathioprine	BRD-K32821942	0.795208	0.999986
danazol	BRD-A92537424	0.79685	0.999986
valsartan	BRD-K45158365	0.797916	0.999986
sorafenib	BRD-K23984367	0.79872	0.999986
methocarbamol	BRD-A31521121	0.798768	0.999986
econazole	BRD-A51820102	0.80224	0.999986
ouabain	BRD-A46747628	0.804249	0.999986
thalidomide	BRD-A93255169	0.804956	0.999986
amoxicillin	BRD-K55044200	0.80545	0.999986
metergoline	BRD-K56699285	0.807927	0.999986
budesonide	BRD-A60571864	0.810153	0.999986
cisapride	BRD-K06895174	0.813381	0.999986
diltiazem	BRD-K81029756	0.816273	0.999986
perphenazine	BRD-K10995081	0.817116	0.999986
cefdinir	BRD-K52735702	0.81716	0.999986
loxoprofen	BRD-A43082555	0.817981	0.999986
progesterone	BRD-A67479912	0.81862	0.999986
guanabenz	BRD-K56800335	0.819494	0.999986
erlotinib	BRD-K70401845	0.822238	0.999986
ixazomib	BRD-K78659596	0.822823	0.999986
lovastatin	BRD-K09416995	0.823096	0.999986
temsirolimus	BRD-A62025033	0.823448	0.999986
hydrocortisone	BRD-K73978287	0.824849	0.999986
nizatidine	BRD-K73589491	0.82614	0.999986
efavirenz	BRD-K40758068	0.826728	0.999986
alprazolam	BRD-K32398298	0.827431	0.999986
primaquine	BRD-A55913614	0.827485	0.999986
nintedanib	BRD-K49075727	0.827546	0.999986
topotecan	BRD-K55696337	0.83	0.999986
parthenolide	BRD-A66395008	0.830062	0.999986
didanosine	BRD-K99063460	0.830931	0.999986
fosinopril	BRD-A51382177	0.831163	0.999986
tocainide	BRD-A92670106	0.831286	0.999986
tropisetron	BRD-A79226577	0.832055	0.999986
resorcinol	BRD-K85603128	0.8339	0.999986
fluorometholone	BRD-A13133631	0.834417	0.999986
penciclovir	BRD-K47780086	0.835097	0.999986
pilocarpine	BRD-K85090592	0.835097	0.999986
halcinonide	BRD-K81709173	0.836507	0.999986
isoeugenol	BRD-K05737787	0.837167	0.999986
crotamiton	BRD-K57179821	0.837794	0.999986
pinacidil	BRD-A22897758	0.837984	0.999986
remoxipride	BRD-K54094468	0.838453	0.999986
isocarboxazid	BRD-K93332168	0.839099	0.999986
benzthiazide	BRD-K21450440	0.839261	0.999986
naftifine	BRD-K74141488	0.839422	0.999986
dextromethorphan	BRD-K24053527	0.839422	0.999986
methoxsalen	BRD-K63430059	0.840527	0.999986
sonidegib	BRD-K19796430	0.841417	0.999986
dihydroergocristine	BRD-A44701612	0.845219	0.999986
pivmecillinam	BRD-K67100011	0.845834	0.999986
donepezil	BRD-A49160188	0.845924	0.999986
phenolphthalein	BRD-K19227686	0.846153	0.999986
pazopanib	BRD-K74514084	0.846892	0.999986
ritodrine	BRD-A59174698	0.847264	0.999986
mexiletine	BRD-A64092382	0.84761	0.999986
fludarabine	BRD-K66788707	0.849163	0.999986
nefazodone	BRD-K90789829	0.849289	0.999986
solifenacin	BRD-A54596827	0.849885	0.999986
fenoldopam	BRD-A50684349	0.851346	0.999986
cefixime	BRD-K04993501	0.852605	0.999986
procaterol	BRD-A22684332	0.853091	0.999986
melatonin	BRD-K97530723	0.853473	0.999986
zafirlukast	BRD-K71289571	0.853871	0.999986
prazosin	BRD-K49111258	0.853902	0.999986
orphenadrine	BRD-A53576514	0.858216	0.999986
argatroban	BRD-A48261811	0.861038	0.999986
procarbazine	BRD-K13032584	0.861222	0.999986
yohimbine	BRD-A51410489	0.862053	0.999986
timolol	BRD-K08806317	0.86222	0.999986
dolasetron	BRD-K28029915	0.863562	0.999986
clobetasol	BRD-A63894585	0.864185	0.999986
ipratropium	BRD-A07029265	0.86636	0.999986
glipizide	BRD-K12219985	0.867048	0.999986
primidone	BRD-K32247306	0.868521	0.999986
digoxin	BRD-K23478508	0.869906	0.999986
modafinil	BRD-A16332958	0.871568	0.999986
bromfenac	BRD-K47679368	0.872121	0.999986
phentolamine	BRD-K21317336	0.874212	0.999986
vecuronium	BRD-K20168442	0.87445	0.999986
selegiline	BRD-K86434416	0.876703	0.999986
gefitinib	BRD-K64052750	0.878636	0.999986
naloxone	BRD-K67511046	0.878869	0.999986
flupentixol	BRD-K70487031	0.879324	0.999986
reserpine	BRD-K95921201	0.880337	0.999986
fulvestrant	BRD-A90490067	0.880431	0.999986
maprotiline	BRD-K25433859	0.88054	0.999986
amlodipine	BRD-A22032524	0.885352	0.999986
tacrolimus	BRD-K44094599	0.885465	0.999986
niclosamide	BRD-K35960502	0.888502	0.999986
decitabine	BRD-K79254416	0.888584	0.999986
nalbuphine	BRD-A16934955	0.889847	0.999986
tigecycline	BRD-A34462049	0.89272	0.999986
balsalazide	BRD-K41410256	0.895324	0.999986
tretinoin	BRD-K71879491	0.897573	0.999986
pindolol	BRD-A97701745	0.898115	0.999986
toremifene	BRD-K51350053	0.898264	0.999986
alverine	BRD-K89055274	0.898791	0.999986
sulpiride	BRD-A10715913	0.89906	0.999986
tropisetron	BRD-A83859836	0.899195	0.999986
azithromycin	BRD-K74501079	0.899603	0.999986
capsaicin	BRD-K16336526	0.900685	0.999986
verapamil	BRD-A09533288	0.903774	0.999986
sunitinib	BRD-K42828737	0.903856	0.999986
olopatadine	BRD-K67637637	0.905357	0.999986
fluoxetine	BRD-A31159102	0.906925	0.999986
chlorprothixene	BRD-K59058766	0.909089	0.999986
amiodarone	BRD-K17561142	0.912421	0.999986
artesunate	BRD-A47829399	0.912432	0.999986
pentobarbital	BRD-A44448661	0.915134	0.999986
doxylamine	BRD-A44008656	0.918316	0.999986
dacomitinib	BRD-K57169635	0.920583	0.999986
oxyphenonium	BRD-A14208071	0.921326	0.999986
minoxidil	BRD-K14888893	0.92284	0.999986
theophylline	BRD-K97799481	0.926506	0.999986
mesoridazine	BRD-A14395271	0.926822	0.999986
cefotaxime	BRD-A67981824	0.927717	0.999986
phenformin	BRD-K11399644	0.928597	0.999986
amlodipine	BRD-A64297288	0.929801	0.999986
formoterol	BRD-M00539986	0.930216	0.999986
quinapril	BRD-K72222507	0.930724	0.999986
parachlorophenol	BRD-K40992116	0.930905	0.999986
nisoldipine	BRD-A96107863	0.930938	0.999986
acarbose	BRD-A16444946	0.931248	0.999986
ethambutol	BRD-A74500471	0.932632	0.999986
digoxin	BRD-A94756469	0.933516	0.999986
methylprednisolone	BRD-K35240538	0.934516	0.999986
desoximetasone	BRD-K30697463	0.935609	0.999986
ampicillin	BRD-A16754160	0.938051	0.999986
amoxapine	BRD-K02265150	0.939124	0.999986
sulfinpyrazone	BRD-A36217750	0.93949	0.999986
methylergometrine	BRD-A63667919	0.939578	0.999986
tolcapone	BRD-K10852020	0.939585	0.999986
dexamethasone	BRD-A10188456	0.940438	0.999986
celecoxib	BRD-K02637541	0.941303	0.999986
dofetilide	BRD-K86887724	0.941852	0.999986
loratadine	BRD-K82795137	0.942897	0.999986
doxazosin	BRD-A13188892	0.944668	0.999986
alitretinoin	BRD-K35483542	0.945083	0.999986
rifabutin	BRD-K31484631	0.9462	0.999986
mestranol	BRD-A14798026	0.946505	0.999986
ataluren	BRD-K94830329	0.947133	0.999986
clomifene	BRD-K29950728	0.948163	0.999986
everolimus	BRD-K13514097	0.948597	0.999986
sorafenib	BRD-K49810818	0.950489	0.999986
cefazolin	BRD-A65282128	0.950526	0.999986
vincristine	BRD-A60414806	0.951495	0.999986
nilutamide	BRD-K23566484	0.95169	0.999986
ramipril	BRD-A65739223	0.951957	0.999986
cefaclor	BRD-K20338176	0.952013	0.999986
nomifensine	BRD-A29644307	0.952046	0.999986
doxorubicin	BRD-A76941896	0.953017	0.999986
mephentermine	BRD-K18194590	0.953619	0.999986
niacin	BRD-K61993165	0.954011	0.999986
cabozantinib	BRD-K51544265	0.956978	0.999986
teniposide	BRD-A35588707	0.960056	0.999986
calcitriol	BRD-A84327315	0.960229	0.999986
loteprednol	BRD-K39983086	0.962189	0.999986
flunisolide	BRD-K49577446	0.96253	0.999986
pancuronium	BRD-A84134924	0.963044	0.999986
enalapril	BRD-K44497846	0.963529	0.999986
bortezomib	BRD-K88510285	0.964002	0.999986
diphemanil	BRD-K93441486	0.96482	0.999986
rimexolone	BRD-K31627533	0.964924	0.999986
triamcinolone	BRD-K77554836	0.965425	0.999986
nialamide	BRD-K12102668	0.965592	0.999986
terconazole	BRD-K86204871	0.967234	0.999986
fluphenazine	BRD-K55127134	0.968095	0.999986
promazine	BRD-K06980535	0.968276	0.999986
treprostinil	BRD-A67438293	0.968412	0.999986
ranitidine	BRD-K14204120	0.968679	0.999986
alprostadil	BRD-K52459643	0.969154	0.999986
fluconazole	BRD-K05977355	0.969212	0.999986
minaprine	BRD-K02867583	0.969914	0.999986
prochlorperazine	BRD-K19352500	0.970234	0.999986
triflupromazine	BRD-K63675182	0.970404	0.999986
propoxycaine	BRD-K18250272	0.97102	0.999986
sirolimus	BRD-A23770159	0.973486	0.999986
tiagabine	BRD-K60160658	0.974546	0.999986
panobinostat	BRD-K02130563	0.9746	0.999986
amifostine	BRD-K73947551	0.976774	0.999986
betamethasone	BRD-A02180903	0.976833	0.999986
midostaurin	BRD-K13646352	0.976902	0.999986
levonorgestrel	BRD-K90543092	0.979203	0.999986
betamethasone	BRD-K39188321	0.980906	0.999986
rolitetracycline	BRD-A27489425	0.980987	0.999986
nortriptyline	BRD-K91263825	0.981218	0.999986
noscapine	BRD-K66043364	0.981361	0.999986
bithionol	BRD-K39120595	0.98226	0.999986
vardenafil	BRD-K13926615	0.982407	0.999986
daunorubicin	BRD-K43389675	0.982501	0.999986
estrone	BRD-A37959677	0.982887	0.999986
topotecan	BRD-A59985574	0.984395	0.999986
nicorandil	BRD-K97752965	0.985174	0.999986
naltrexone	BRD-A66559694	0.985376	0.999986
trazodone	BRD-K70778732	0.985846	0.999986
levetiracetam	BRD-K49404994	0.98587	0.999986
dexamethasone	BRD-K47635719	0.986243	0.999986
nelfinavir	BRD-K74117820	0.987141	0.999986
bicalutamide	BRD-A29485665	0.987352	0.999986
flucytosine	BRD-K82143716	0.987718	0.999986
sertraline	BRD-K82036761	0.987766	0.999986
fluticasone	BRD-A59943784	0.987798	0.999986
clobetasol	BRD-A26095496	0.988098	0.999986
terbinafine	BRD-K68132782	0.988444	0.999986
dactinomycin	BRD-K70578146	0.988511	0.999986
bethanechol	BRD-A99833829	0.988834	0.999986
dactinomycin	BRD-A73909368	0.989729	0.999986
paroxetine	BRD-K37991163	0.989889	0.999986
tegaserod	BRD-K21806131	0.990156	0.999986
nizatidine	BRD-K46652470	0.990277	0.999986
anagrelide	BRD-K62200014	0.990552	0.999986
artesunate	BRD-K79759031	0.990724	0.999986
topiramate	BRD-K29653726	0.991751	0.999986
hydrocortisone	BRD-A75172220	0.992117	0.999986
tranylcypromine	BRD-K47029922	0.992346	0.999986
desoximetasone	BRD-A49447682	0.993981	0.999986
diflorasone	BRD-K17674993	0.994192	0.999986
benzatropine	BRD-A25067867	0.994232	0.999986
tolmetin	BRD-K82562631	0.9944	0.999986
alpelisib	BRD-K54997624	0.994405	0.999986
tizanidine	BRD-K06335600	0.994806	0.999986
cefixime	BRD-K71059170	0.994869	0.999986
meropenem	BRD-K01612348	0.995	0.999986
digitoxin	BRD-A93236127	0.995983	0.999986
bosentan	BRD-K74763371	0.996351	0.999986
cabergoline	BRD-K86882815	0.996755	0.999986
tenoxicam	BRD-A22844106	0.996859	0.999986
neratinib	BRD-K85606544	0.996959	0.999986
bisacodyl	BRD-K39987650	0.997257	0.999986
floxuridine	BRD-K47832606	0.997366	0.999986
acetylcysteine	BRD-K59058747	0.997523	0.999986
physostigmine	BRD-A37052580	0.99775	0.999986
epirubicin	BRD-K04548931	0.997862	0.999986
mifepristone	BRD-A44780397	0.99793	0.999986
amcinonide	BRD-A16478930	0.99853	0.999986
citalopram	BRD-A47598013	0.998686	0.999986
parthenolide	BRD-K81651477	0.998755	0.999986
digoxin	BRD-A75144621	0.998858	0.999986
lamivudine	BRD-K02992638	0.998918	0.999986
doxorubicin	BRD-A52530684	0.999133	0.999986
fludarabine	BRD-K72238567	0.999179	0.999986
olmesartan	BRD-K83144676	0.999201	0.999986
terfenadine	BRD-A06352418	0.999239	0.999986
propranolol	BRD-A10070317	0.999289	0.999986
clotrimazole	BRD-K15916496	0.999324	0.999986
idarubicin	BRD-K69650333	0.999554	0.999986
testosterone	BRD-K90553655	0.999741	0.999986
fluvoxamine	BRD-K72676686	0.999756	0.999986
curcumin	BRD-K74148702	0.999797	0.999986
salbutamol	BRD-A88254928	0.999805	0.999986
flunisolide	BRD-A65449987	0.99981	0.999986
orlistat	BRD-K63343048	0.999911	0.999986
etodolac	BRD-A16998493	0.999917	0.999986
nicotinamide	BRD-K28912512	0.999937	0.999986
nonoxynol-9	BRD-K88625236	0.999939	0.999986
isradipine	BRD-A69927616	0.999949	0.999986
clobetasol	BRD-K10799896	0.999953	0.999986
sirolimus	BRD-K84937637	0.999964	0.999986
afatinib	BRD-K66175015	0.999969	0.999986
benzylpenicillin	BRD-K55191674	0.99997	0.999986
fluticasone	BRD-K14791739	0.999981	0.999986
clopidogrel	BRD-K27721098	0.999984	0.999986
proguanil	BRD-K28183345	0.999986	0.999986

## Sheet: T_cells
Drug.name	Drug.id	P.value	FDR
albendazole	BRD-K79131256	0.000192935	0.187725
enalapril	BRD-K57545991	0.000449329	0.218599
rucaparib	BRD-K88560311	0.00211704	0.66937
methysergide	BRD-K35941380	0.00316606	0.66937
amiloride	BRD-K97181089	0.00422911	0.66937
cimetidine	BRD-K34157611	0.0053782	0.66937
lenalidomide	BRD-A17883755	0.0055855	0.66937
chloroquine	BRD-A91699651	0.0057407	0.66937
clomifene	BRD-K04218075	0.00845088	0.66937
testosterone	BRD-A55393291	0.00855567	0.66937
oxybuprocaine	BRD-K04185004	0.00892303	0.66937
tacrolimus	BRD-K08845546	0.00897059	0.66937
pravastatin	BRD-K60511616	0.00974034	0.66937
paclitaxel	BRD-A23723433	0.0109796	0.66937
midodrine	BRD-A79981887	0.0113692	0.66937
digitoxin	BRD-A93236127	0.0116626	0.66937
fluorouracil	BRD-K24844714	0.012005	0.66937
ouabain	BRD-A68930007	0.012383	0.66937
warfarin	BRD-A24514565	0.0132199	0.676998
mianserin	BRD-A19661776	0.0142913	0.683339
enzalutamide	BRD-K56851771	0.0147483	0.683339
curcumin	BRD-K07572174	0.0160691	0.690759
doxepin	BRD-K54462405	0.0168416	0.690759
nabumetone	BRD-K65146499	0.0173609	0.690759
ceforanide	BRD-K37848908	0.0186422	0.690759
tamoxifen	BRD-K93754473	0.0191327	0.690759
pizotifen	BRD-K75958195	0.0204655	0.690759
lisuride	BRD-K88871508	0.0228554	0.690759
quinine	BRD-U94846492	0.024753	0.690759
finasteride	BRD-A83081521	0.0248907	0.690759
atorvastatin	BRD-U88459701	0.0258767	0.690759
ergometrine	BRD-A73581086	0.0260573	0.690759
reboxetine	BRD-A43974499	0.0274616	0.690759
tripelennamine	BRD-K57033106	0.0302772	0.690759
milnacipran	BRD-K02227374	0.0309998	0.690759
scopolamine	BRD-A14566392	0.0316641	0.690759
pemoline	BRD-A80793822	0.0318812	0.690759
butoconazole	BRD-A16665823	0.0328178	0.690759
rofecoxib	BRD-K21733600	0.0328764	0.690759
rilmenidine	BRD-K01638814	0.0332393	0.690759
dexamethasone	BRD-A69951442	0.0335878	0.690759
propylthiouracil	BRD-K48168960	0.0340913	0.690759
metixene	BRD-A33711280	0.0348423	0.690759
acebutolol	BRD-A29260609	0.0350393	0.690759
pargyline	BRD-K83597974	0.0362225	0.690759
raloxifene	BRD-K63828191	0.0374249	0.690759
tacrine	BRD-K81473089	0.0394962	0.690759
imipramine	BRD-K38436528	0.0396078	0.690759
thioridazine	BRD-A84481105	0.0411187	0.690759
imiquimod	BRD-K26657438	0.0412207	0.690759
norepinephrine	BRD-A91555231	0.0414982	0.690759
pergolide	BRD-K60770992	0.0423223	0.690759
noscapine	BRD-A51393488	0.0428766	0.690759
lansoprazole	BRD-A49172652	0.0430625	0.690759
zileuton	BRD-A56359832	0.0446565	0.690759
oxybutynin	BRD-A65013509	0.0447785	0.690759
gemfibrozil	BRD-K11129031	0.0453444	0.690759
vincristine	BRD-K82109576	0.0458145	0.690759
nateglinide	BRD-K84658672	0.046647	0.690759
digoxin	BRD-A94756469	0.047327	0.690759
bortezomib	BRD-K50691590	0.0475145	0.690759
leflunomide	BRD-K78692225	0.0475936	0.690759
terbutaline	BRD-A50157456	0.0476758	0.690759
nitrendipine	BRD-A02006392	0.0480024	0.690759
flunarizine	BRD-K29582677	0.0483237	0.690759
alfuzosin	BRD-A09056319	0.049031	0.690759
brinzolamide	BRD-K74913225	0.0505303	0.690759
danazol	BRD-K48970916	0.0510136	0.690759
phensuximide	BRD-A18043272	0.0513503	0.690759
betahistine	BRD-K91315211	0.0515013	0.690759
ranitidine	BRD-K14204120	0.0517464	0.690759
dinoprostone	BRD-K26521938	0.0524463	0.690759
pantoprazole	BRD-A22380646	0.0526879	0.690759
thiothixene	BRD-K97309399	0.0532379	0.690759
toremifene	BRD-K67174588	0.0534095	0.690759
etodolac	BRD-A74667430	0.0539544	0.690759
estrone	BRD-K81839095	0.0550343	0.695434
piperacillin	BRD-K86873305	0.0575105	0.708377
nicergoline	BRD-K76810206	0.0578375	0.708377
vincristine	BRD-A60414806	0.0582427	0.708377
sildenafil	BRD-K79759585	0.0623292	0.74872
cisapride	BRD-K59163477	0.0653127	0.771692
ibuprofen	BRD-A17655518	0.066461	0.771692
pravastatin	BRD-A11170096	0.0685958	0.771692
phenytoin	BRD-K55930204	0.0694763	0.771692
ribavirin	BRD-A96255180	0.070544	0.771692
iloperidone	BRD-K48722833	0.071834	0.771692
vinorelbine	BRD-K97514127	0.0735529	0.771692
nicotine	BRD-K05395900	0.0740843	0.771692
edaravone	BRD-K35458079	0.0744066	0.771692
digoxin	BRD-K23478508	0.0746244	0.771692
biperiden	BRD-A00546892	0.0756805	0.771692
diethylcarbamazine	BRD-K45542189	0.0759604	0.771692
rifampicin	BRD-K01507359	0.0764489	0.771692
lypressin	BRD-K93331255	0.0768916	0.771692
probenecid	BRD-K95237249	0.0776804	0.771692
progesterone	BRD-K64994968	0.0781946	0.771692
etodolac	BRD-K99260425	0.0783739	0.771692
felodipine	BRD-A30815329	0.0785175	0.771692
acitretin	BRD-K62012036	0.0800815	0.772781
rifapentine	BRD-K28346421	0.0802167	0.772781
ropinirole	BRD-K15933101	0.08138	0.773816
yohimbine	BRD-A87445400	0.0819148	0.773816
bisoprolol	BRD-A89175223	0.0861391	0.776841
captopril	BRD-K54529596	0.0861606	0.776841
flucloxacillin	BRD-A13650332	0.0865433	0.776841
mexiletine	BRD-A64092382	0.0867994	0.776841
scopolamine	BRD-K89923877	0.0869174	0.776841
aminoglutethimide	BRD-A25234499	0.087606	0.776841
bezafibrate	BRD-K46018455	0.0889979	0.776841
naloxone	BRD-A41833852	0.0891253	0.776841
resorcinol	BRD-K85603128	0.0909235	0.776841
formestane	BRD-A31801025	0.0916377	0.776841
pentoxifylline	BRD-K57569181	0.0921719	0.776841
esculin	BRD-A99411506	0.0923564	0.776841
losartan	BRD-K76205745	0.0926141	0.776841
nilotinib	BRD-K81528515	0.0934439	0.777102
fenoterol	BRD-A97104540	0.0955446	0.784432
promazine	BRD-K06980535	0.0963932	0.784432
formoterol	BRD-M00539986	0.0984049	0.784432
doxepin	BRD-K36616567	0.0985427	0.784432
sorafenib	BRD-K23984367	0.0985775	0.784432
nitrendipine	BRD-A12560204	0.0993471	0.784432
flumazenil	BRD-K98769987	0.100126	0.784432
sitagliptin	BRD-K19416115	0.100775	0.784432
naloxone	BRD-A70461345	0.104904	0.800938
clonidine	BRD-K98530306	0.106207	0.800938
nitrazepam	BRD-K57930253	0.106405	0.800938
sibutramine	BRD-A23359898	0.106727	0.800938
tretinoin	BRD-K06926592	0.108649	0.800938
dexketoprofen	BRD-K43764301	0.109698	0.800938
nateglinide	BRD-K44353683	0.111681	0.800938
alpelisib	BRD-K54997624	0.111872	0.800938
saquinavir	BRD-K09963420	0.112236	0.800938
venlafaxine	BRD-A51714012	0.11236	0.800938
melatonin	BRD-K97530723	0.113312	0.800938
diphenhydramine	BRD-K47278471	0.113846	0.800938
methantheline	BRD-K09859624	0.11411	0.800938
noscapine	BRD-K91301684	0.11442	0.800938
thiothixene	BRD-K55070890	0.115979	0.806053
tropicamide	BRD-A79672927	0.118416	0.813403
profenamine	BRD-A16311756	0.119083	0.813403
guaifenesin	BRD-A90515964	0.119544	0.813403
clofibrate	BRD-K45252063	0.124916	0.840172
cilostazol	BRD-K67017579	0.126331	0.840172
ouabain	BRD-K35708212	0.126749	0.840172
amlexanox	BRD-K29530284	0.126932	0.840172
ephedrine	BRD-A98431941	0.130694	0.847337
isoxsuprine	BRD-A74269027	0.130989	0.847337
pirfenidone	BRD-K96862998	0.131419	0.847337
propantheline	BRD-K90885812	0.131498	0.847337
procarbazine	BRD-K13032584	0.134075	0.85073
sunitinib	BRD-M64432851	0.134597	0.85073
doxapram	BRD-A46179541	0.134648	0.85073
flavoxate	BRD-K47639036	0.13862	0.86652
quinidine	BRD-K70799801	0.140059	0.86652
carteolol	BRD-A42167015	0.141237	0.86652
fluspirilene	BRD-K77947974	0.141565	0.86652
liothyronine	BRD-K89152108	0.142031	0.86652
amiodarone	BRD-K87555556	0.143583	0.86652
pregnenolone	BRD-K39356024	0.143798	0.86652
diclofenac	BRD-K08252256	0.144272	0.86652
vincristine	BRD-A76528577	0.14602	0.87164
pemetrexed	BRD-K55395145	0.148345	0.880119
probucol	BRD-K72029282	0.15458	0.90771
efavirenz	BRD-K40758068	0.156058	0.90771
isoxsuprine	BRD-A16700644	0.156616	0.90771
dopamine	BRD-K43887077	0.156727	0.90771
naphazoline	BRD-K77641333	0.160487	0.918788
abiraterone	BRD-K55301415	0.160528	0.918788
diltiazem	BRD-A69636825	0.162492	0.922636
cyclopenthiazide	BRD-A41250306	0.163097	0.922636
stavudine	BRD-K93880783	0.164922	0.92687
nilutamide	BRD-K23566484	0.165942	0.92687
rutin	BRD-K20482099	0.166703	0.92687
oxymetazoline	BRD-K16195444	0.169964	0.939633
amisulpride	BRD-A60197193	0.170991	0.939967
bumetanide	BRD-K38197229	0.178467	0.96369
iobenguane	BRD-K43860855	0.178756	0.96369
dihydroergotamine	BRD-K72166146	0.179188	0.96369
estriol	BRD-A18620900	0.18059	0.96369
phentolamine	BRD-K90333595	0.180596	0.96369
methocarbamol	BRD-A31521121	0.181249	0.96369
nalbuphine	BRD-K66404838	0.184062	0.969751
menadione	BRD-K78126613	0.184382	0.969751
valaciclovir	BRD-K46435977	0.187412	0.975691
vinorelbine	BRD-K10916986	0.187517	0.975691
penciclovir	BRD-K47780086	0.189788	0.982252
scopolamine	BRD-A62035778	0.193623	0.996563
triclabendazole	BRD-K81916719	0.194601	0.996563
naftifine	BRD-K74141488	0.196951	0.998049
icosapent	BRD-K47192521	0.197084	0.998049
fenbufen	BRD-K12513978	0.199734	0.998049
palonosetron	BRD-K08924299	0.200572	0.998049
vemurafenib	BRD-K56343971	0.201401	0.998049
mepyramine	BRD-K97564742	0.201722	0.998049
ruxolitinib	BRD-K53972329	0.202072	0.998049
tetracycline	BRD-A15493168	0.207004	0.999997
rilmenidine	BRD-M62162320	0.207289	0.999997
medrysone	BRD-K56515112	0.208693	0.999997
domperidone	BRD-K38305202	0.210414	0.999997
dihydroergocristine	BRD-K97440753	0.210534	0.999997
carprofen	BRD-A17411484	0.212717	0.999997
bromocriptine	BRD-A80151636	0.212717	0.999997
digoxin	BRD-A75144621	0.213145	0.999997
betaxolol	BRD-A02759312	0.213338	0.999997
buspirone	BRD-K93461745	0.216338	0.999997
eugenol	BRD-K32977963	0.21736	0.999997
valsartan	BRD-K45158365	0.220282	0.999997
tolazoline	BRD-K46211610	0.223486	0.999997
guanfacine	BRD-K32830106	0.223858	0.999997
perphenazine	BRD-K10995081	0.224788	0.999997
cyclophosphamide	BRD-A09722536	0.224993	0.999997
tamoxifen	BRD-K43744935	0.22753	0.999997
alectinib	BRD-K11267252	0.230541	0.999997
azacitidine	BRD-K03406345	0.230693	0.999997
doxazosin	BRD-A13188892	0.231753	0.999997
homosalate	BRD-A34751532	0.231884	0.999997
droperidol	BRD-K97158071	0.237281	0.999997
mercaptopurine	BRD-K91601245	0.237631	0.999997
escitalopram	BRD-K70301876	0.239424	0.999997
diphenoxylate	BRD-K41903098	0.239487	0.999997
nimesulide	BRD-K76775527	0.239571	0.999997
pirenzepine	BRD-K89375097	0.239834	0.999997
loxapine	BRD-K39915878	0.239854	0.999997
disulfiram	BRD-K32744045	0.241353	0.999997
hesperidin	BRD-K38903228	0.243143	0.999997
anastrozole	BRD-K52172416	0.243191	0.999997
oxymetholone	BRD-A23637604	0.243793	0.999997
celecoxib	BRD-K02637541	0.244862	0.999997
rifaximin	BRD-K89708791	0.245492	0.999997
troglitazone	BRD-A13084692	0.247876	0.999997
mirtazapine	BRD-K83153774	0.248149	0.999997
quinethazone	BRD-A59303141	0.248757	0.999997
estrone	BRD-A37959677	0.249693	0.999997
estradiol	BRD-A18917088	0.25066	0.999997
dosulepin	BRD-K54759182	0.252154	0.999997
pioglitazone	BRD-A48430263	0.257021	0.999997
naloxone	BRD-A37541666	0.258375	0.999997
clomipramine	BRD-K52989797	0.258825	0.999997
memantine	BRD-A79803969	0.265071	0.999997
guanabenz	BRD-K56800335	0.26643	0.999997
exemestane	BRD-K33425534	0.266463	0.999997
rivaroxaban	BRD-K37130656	0.26757	0.999997
pazopanib	BRD-K74514084	0.270889	0.999997
triprolidine	BRD-K56231354	0.271996	0.999997
gatifloxacin	BRD-A74980173	0.272078	0.999997
sorafenib	BRD-K49810818	0.272738	0.999997
quinidine	BRD-K59632282	0.272803	0.999997
brimonidine	BRD-K68264559	0.276943	0.999997
varenicline	BRD-K18855837	0.277216	0.999997
fenofibrate	BRD-K50388907	0.27769	0.999997
valsartan	BRD-A14792000	0.280223	0.999997
irbesartan	BRD-K60038276	0.282992	0.999997
mifepristone	BRD-K37270826	0.285145	0.999997
lorazepam	BRD-A11990600	0.28747	0.999997
practolol	BRD-A41304429	0.291476	0.999997
bupropion	BRD-A05186015	0.292259	0.999997
iloprost	BRD-A45664787	0.292808	0.999997
salmeterol	BRD-A01320529	0.293328	0.999997
guanabenz	BRD-K67847053	0.29491	0.999997
tolbutamide	BRD-K85119730	0.299259	0.999997
repaglinide	BRD-K82846253	0.299481	0.999997
bendroflumethiazide	BRD-A80017228	0.300124	0.999997
vindesine	BRD-K59753975	0.302082	0.999997
vardenafil	BRD-K13926615	0.302502	0.999997
bosutinib	BRD-K99964838	0.302744	0.999997
danazol	BRD-A20243730	0.304133	0.999997
rosiglitazone	BRD-A97437073	0.304919	0.999997
triamcinolone	BRD-A30717181	0.305013	0.999997
triamterene	BRD-K92049597	0.307218	0.999997
phenelzine	BRD-K87024524	0.309931	0.999997
haloperidol	BRD-K67783091	0.31036	0.999997
hydralazine	BRD-A77722753	0.311043	0.999997
flecainide	BRD-A09472452	0.311748	0.999997
vinblastine	BRD-A55594068	0.312745	0.999997
spironolactone	BRD-K90027355	0.316699	0.999997
metronidazole	BRD-K52020312	0.318002	0.999997
cefotiam	BRD-K02275692	0.321967	0.999997
moxonidine	BRD-K77771411	0.322079	0.999997
dapsone	BRD-K62363391	0.323561	0.999997
dextromethorphan	BRD-K24053527	0.32592	0.999997
prednisone	BRD-A62525898	0.328783	0.999997
eprosartan	BRD-K67977190	0.330529	0.999997
diflunisal	BRD-K22031190	0.332075	0.999997
metformin	BRD-K79602928	0.332567	0.999997
erythromycin	BRD-A44827100	0.33484	0.999997
phenoxybenzamine	BRD-A67799922	0.334962	0.999997
mebeverine	BRD-A09467419	0.335194	0.999997
tacrolimus	BRD-K65261396	0.336032	0.999997
azelastine	BRD-A68888262	0.33941	0.999997
estradiol	BRD-A23226398	0.339884	0.999997
benazepril	BRD-K49807096	0.341248	0.999997
clofarabine	BRD-A82371568	0.341835	0.999997
ketotifen	BRD-K28936863	0.344085	0.999997
tocainide	BRD-A92670106	0.344765	0.999997
mesalazine	BRD-K28849549	0.34517	0.999997
letrozole	BRD-K88789588	0.345424	0.999997
cerivastatin	BRD-K81169441	0.346097	0.999997
altretamine	BRD-K67043667	0.346912	0.999997
naproxen	BRD-K59197931	0.348258	0.999997
nicardipine	BRD-A26711594	0.348558	0.999997
milrinone	BRD-K67080878	0.349328	0.999997
benazepril	BRD-A15131297	0.350523	0.999997
moexipril	BRD-K34441861	0.351348	0.999997
trimipramine	BRD-A19195498	0.355325	0.999997
cisapride	BRD-K06895174	0.355816	0.999997
dobutamine	BRD-A78322124	0.355824	0.999997
montelukast	BRD-K69470111	0.355902	0.999997
chlortetracycline	BRD-A41555725	0.356472	0.999997
primidone	BRD-K32247306	0.357447	0.999997
capsaicin	BRD-K50590187	0.358788	0.999997
oxprenolol	BRD-A43671941	0.361197	0.999997
amantadine	BRD-K70330367	0.361836	0.999997
diltiazem	BRD-K81029756	0.362172	0.999997
vinorelbine	BRD-M30523314	0.362358	0.999997
atorvastatin	BRD-A82307304	0.36442	0.999997
fluphenazine	BRD-K53987533	0.364525	0.999997
doxycycline	BRD-A88774919	0.365849	0.999997
tretinoin	BRD-K71879491	0.369033	0.999997
triamcinolone	BRD-K53790871	0.370155	0.999997
stiripentol	BRD-A72441487	0.370838	0.999997
promethazine	BRD-A46335897	0.371481	0.999997
bicalutamide	BRD-A29485665	0.371885	0.999997
dactinomycin	BRD-A73909368	0.372311	0.999997
clemastine	BRD-K30240666	0.373162	0.999997
diazepam	BRD-K16508793	0.373332	0.999997
clozapine	BRD-K37289225	0.373414	0.999997
phylloquinone	BRD-A55815733	0.373521	0.999997
cyclopentolate	BRD-A77291778	0.375038	0.999997
rizatriptan	BRD-K75699339	0.376062	0.999997
tinidazole	BRD-K89125793	0.376348	0.999997
amitriptyline	BRD-K53737926	0.377603	0.999997
docetaxel	BRD-K63265447	0.377628	0.999997
pivmecillinam	BRD-K67100011	0.380178	0.999997
isradipine	BRD-A90799790	0.382893	0.999997
lacidipine	BRD-A52282606	0.384686	0.999997
warfarin	BRD-K25991148	0.385886	0.999997
metoprolol	BRD-A03623303	0.38743	0.999997
pravastatin	BRD-A71816415	0.387777	0.999997
gestrinone	BRD-A94793051	0.388606	0.999997
labetalol	BRD-K04389336	0.389097	0.999997
glimepiride	BRD-K42693031	0.389166	0.999997
artemether	BRD-K39621635	0.392305	0.999997
dexamethasone	BRD-K38775274	0.392582	0.999997
metolazone	BRD-A61793559	0.392824	0.999997
doxepin	BRD-K37694030	0.393568	0.999997
tofacitinib	BRD-K31283835	0.397662	0.999997
diazoxide	BRD-K73109821	0.398147	0.999997
sulindac	BRD-A13946108	0.39824	0.999997
rosuvastatin	BRD-K82941592	0.398605	0.999997
carbidopa	BRD-A69512159	0.399285	0.999997
ketoprofen	BRD-A97739905	0.400188	0.999997
hexylcaine	BRD-A97730597	0.401422	0.999997
sulfasalazine	BRD-K10670311	0.401974	0.999997
didanosine	BRD-K99063460	0.406977	0.999997
spectinomycin	BRD-K11905747	0.407228	0.999997
ciprofibrate	BRD-A49358627	0.407792	0.999997
chlorpromazine	BRD-K89997465	0.408126	0.999997
rimantadine	BRD-A75479906	0.410244	0.999997
risperidone	BRD-K53857191	0.412025	0.999997
griseofulvin	BRD-K08273968	0.412765	0.999997
tolcapone	BRD-K10852020	0.413017	0.999997
losartan	BRD-K66198023	0.414028	0.999997
cefoxitin	BRD-K70976396	0.415039	0.999997
fluvoxamine	BRD-K31534764	0.417065	0.999997
estriol	BRD-A84205515	0.418147	0.999997
bimatoprost	BRD-A87848830	0.418842	0.999997
etomidate	BRD-A54880345	0.420805	0.999997
levocetirizine	BRD-K27184429	0.421895	0.999997
clomifene	BRD-K29950728	0.424192	0.999997
telmisartan	BRD-K73999723	0.424339	0.999997
benzatropine	BRD-A25067867	0.425724	0.999997
cilastatin	BRD-K85518562	0.426491	0.999997
mitotane	BRD-A31204924	0.429339	0.999997
galantamine	BRD-A49148672	0.429944	0.999997
phentermine	BRD-K96319534	0.430066	0.999997
levofloxacin	BRD-K09471561	0.434198	0.999997
rescinnamine	BRD-K52930707	0.43699	0.999997
terbinafine	BRD-K68132782	0.43827	0.999997
cabergoline	BRD-A63043573	0.439003	0.999997
chlorthalidone	BRD-A26384407	0.439573	0.999997
nicorandil	BRD-K97752965	0.441181	0.999997
hexylresorcinol	BRD-K99946902	0.441327	0.999997
trimebutine	BRD-A92630576	0.44144	0.999997
cabozantinib	BRD-K51544265	0.441646	0.999997
docetaxel	BRD-K42125900	0.442281	0.999997
tropisetron	BRD-A79226577	0.442599	0.999997
dolasetron	BRD-K28029915	0.443129	0.999997
fludarabine	BRD-A31374339	0.444722	0.999997
lidocaine	BRD-K52662033	0.449864	0.999997
ketoconazole	BRD-K29113274	0.452624	0.999997
anagrelide	BRD-K62200014	0.452887	0.999997
hydroflumethiazide	BRD-K36862742	0.453964	0.999997
triprolidine	BRD-K11742128	0.455288	0.999997
nifedipine	BRD-K96354014	0.456446	0.999997
moxifloxacin	BRD-K66615216	0.456667	0.999997
temozolomide	BRD-K32107296	0.457618	0.999997
atracurium	BRD-A75935363	0.457641	0.999997
maprotiline	BRD-K03319035	0.457648	0.999997
niacin	BRD-K61993165	0.45883	0.999997
voriconazole	BRD-K06557128	0.460537	0.999997
estriol	BRD-K17016787	0.462495	0.999997
fostamatinib	BRD-K20285085	0.463498	0.999997
memantine	BRD-K91938660	0.463705	0.999997
rifapentine	BRD-K55889443	0.463969	0.999997
auranofin	BRD-A79465854	0.464109	0.999997
cephalexin	BRD-K90733503	0.466085	0.999997
rifabutin	BRD-K30563334	0.466615	0.999997
vidarabine	BRD-K72093121	0.467409	0.999997
estradiol	BRD-K18910433	0.467992	0.999997
methazolamide	BRD-K13356952	0.469531	0.999997
simvastatin	BRD-K22134346	0.470201	0.999997
tegafur	BRD-A79903587	0.47139	0.999997
calcifediol	BRD-K77175907	0.471467	0.999997
metoclopramide	BRD-K75641298	0.473743	0.999997
ritonavir	BRD-A03323675	0.474316	0.999997
rabeprazole	BRD-A39390670	0.476448	0.999997
minoxidil	BRD-K06902185	0.477891	0.999997
ibrutinib	BRD-A35869383	0.47944	0.999997
progesterone	BRD-A67479912	0.479628	0.999997
molsidomine	BRD-K35531059	0.481671	0.999997
biotin	BRD-K89210380	0.482429	0.999997
daunorubicin	BRD-K17210248	0.482905	0.999997
medrysone	BRD-A20126139	0.483186	0.999997
thiethylperazine	BRD-K69600043	0.484323	0.999997
zuclopenthixol	BRD-K28761384	0.485461	0.999997
dipyridamole	BRD-K86301799	0.486604	0.999997
parecoxib	BRD-K13800121	0.487691	0.999997
brompheniramine	BRD-A68723818	0.490212	0.999997
exemestane	BRD-A73741725	0.491164	0.999997
fosinopril	BRD-A51382177	0.491996	0.999997
ipratropium	BRD-A37432947	0.492448	0.999997
midostaurin	BRD-K13646352	0.494213	0.999997
azathioprine	BRD-K32821942	0.494252	0.999997
ixazomib	BRD-K78659596	0.494898	0.999997
levocabastine	BRD-K33453211	0.495358	0.999997
donepezil	BRD-A49160188	0.495778	0.999997
methoxsalen	BRD-K63430059	0.49878	0.999997
propofol	BRD-K82255054	0.49918	0.999997
felbamate	BRD-K99107520	0.500149	0.999997
ethinylestradiol	BRD-K48195008	0.501991	0.999997
trioxsalen	BRD-K54790157	0.503393	0.999997
chlorambucil	BRD-K29458283	0.504844	0.999997
diethyltoluamide	BRD-K94080537	0.505504	0.999997
elvitegravir	BRD-K54472332	0.507362	0.999997
cinnarizine	BRD-K07220430	0.508385	0.999997
niclosamide	BRD-K35960502	0.508445	0.999997
parthenolide	BRD-A66395008	0.508472	0.999997
citalopram	BRD-A47598013	0.509529	0.999997
galantamine	BRD-K49481516	0.510136	0.999997
trimethobenzamide	BRD-K34415467	0.510693	0.999997
quinapril	BRD-K72222507	0.511693	0.999997
acarbose	BRD-K44276885	0.511849	0.999997
danazol	BRD-A92537424	0.512234	0.999997
phenylbutazone	BRD-K10843433	0.512619	0.999997
phenformin	BRD-K11399644	0.512619	0.999997
meloxicam	BRD-A84174393	0.512837	0.999997
metaxalone	BRD-A94709349	0.514161	0.999997
methysergide	BRD-A98725278	0.515318	0.999997
ramipril	BRD-A65739223	0.516591	0.999997
ethotoin	BRD-A30205217	0.51804	0.999997
oxcarbazepine	BRD-K04196797	0.519408	0.999997
sunitinib	BRD-K42828737	0.519885	0.999997
ritonavir	BRD-K51485625	0.521048	0.999997
raltegravir	BRD-K05658747	0.521053	0.999997
dienestrol	BRD-K95309561	0.522046	0.999997
ticlopidine	BRD-K00603606	0.522631	0.999997
mestranol	BRD-K31920458	0.523421	0.999997
chlorprothixene	BRD-K59058766	0.523435	0.999997
paclitaxel	BRD-A28746609	0.52421	0.999997
procainamide	BRD-K75089421	0.525636	0.999997
minaprine	BRD-K02867583	0.527202	0.999997
alverine	BRD-K89055274	0.527699	0.999997
tranylcypromine	BRD-A43974575	0.52877	0.999997
zidovudine	BRD-K72903603	0.529268	0.999997
nalbuphine	BRD-A16934955	0.529542	0.999997
reserpine	BRD-K95921201	0.530999	0.999997
rutin	BRD-A34907681	0.531582	0.999997
tropisetron	BRD-A83859836	0.53197	0.999997
naltrexone	BRD-K88172511	0.532451	0.999997
clarithromycin	BRD-K49668410	0.533388	0.999997
ranolazine	BRD-A97674275	0.534039	0.999997
lidoflazine	BRD-K62996583	0.534108	0.999997
panobinostat	BRD-K02130563	0.534636	0.999997
ranitidine	BRD-K30816563	0.534692	0.999997
oxiconazole	BRD-K23369905	0.535038	0.999997
doxercalciferol	BRD-K14550461	0.5364	0.999997
esomeprazole	BRD-A56892734	0.536964	0.999997
timolol	BRD-K08806317	0.537058	0.999997
dabrafenib	BRD-K09951645	0.537372	0.999997
carbinoxamine	BRD-A29426959	0.537535	0.999997
somatostatin	BRD-K14681867	0.537973	0.999997
fludarabine	BRD-K66788707	0.538585	0.999997
moclobemide	BRD-K07237224	0.538891	0.999997
clobetasol	BRD-A63894585	0.538975	0.999997
prazosin	BRD-K49111258	0.539284	0.999997
mirtazapine	BRD-A64977602	0.539443	0.999997
lapatinib	BRD-K19687926	0.540322	0.999997
lapatinib	BRD-M07438658	0.542136	0.999997
methotrexate	BRD-K59456551	0.54275	0.999997
dibenzepin	BRD-K79145749	0.544044	0.999997
metergoline	BRD-A30435184	0.544839	0.999997
paroxetine	BRD-A62326914	0.546338	0.999997
zalcitabine	BRD-K85925969	0.546891	0.999997
linezolid	BRD-K66876909	0.546978	0.999997
fludarabine	BRD-K72238567	0.548335	0.999997
propafenone	BRD-A26334849	0.548367	0.999997
testosterone	BRD-K84036904	0.549377	0.999997
flunisolide	BRD-A65449987	0.549513	0.999997
clofazimine	BRD-K56614220	0.549654	0.999997
zolmitriptan	BRD-K54314721	0.555462	0.999997
mesoridazine	BRD-A14395271	0.555805	0.999997
alprostadil	BRD-K52459643	0.556362	0.999997
imatinib	BRD-K92723993	0.558005	0.999997
ouabain	BRD-A46747628	0.558164	0.999997
methimazole	BRD-K54416256	0.558788	0.999997
floxuridine	BRD-K47832606	0.562691	0.999997
olanzapine	BRD-K18895904	0.562947	0.999997
diltiazem	BRD-K24023109	0.563881	0.999997
oxaprozin	BRD-K25394294	0.564201	0.999997
deferiprone	BRD-K06878038	0.565166	0.999997
sumatriptan	BRD-K50938287	0.566277	0.999997
dactinomycin	BRD-K70578146	0.566997	0.999997
ritodrine	BRD-K51465424	0.56711	0.999997
ranitidine	BRD-K70505054	0.567149	0.999997
mebendazole	BRD-K77987382	0.567407	0.999997
cytarabine	BRD-K33106058	0.570165	0.999997
nefopam	BRD-A78877355	0.570685	0.999997
polydatin	BRD-K43236057	0.571554	0.999997
treprostinil	BRD-A67438293	0.572555	0.999997
loxoprofen	BRD-A43082555	0.576837	0.999997
metyrapone	BRD-K46862739	0.576869	0.999997
alprazolam	BRD-K32398298	0.578784	0.999997
isoeugenol	BRD-K05737787	0.580732	0.999997
noscapine	BRD-K66043364	0.58101	0.999997
sotalol	BRD-A33168282	0.581022	0.999997
idelalisib	BRD-K60866521	0.581406	0.999997
desloratadine	BRD-K82357231	0.581567	0.999997
mepivacaine	BRD-A03216249	0.58164	0.999997
eplerenone	BRD-A39969961	0.582093	0.999997
zonisamide	BRD-K48300629	0.583572	0.999997
ofloxacin	BRD-A24228527	0.584908	0.999997
entecavir	BRD-K08206212	0.585619	0.999997
fexofenadine	BRD-A73368467	0.586031	0.999997
isotretinoin	BRD-K76723084	0.588685	0.999997
everolimus	BRD-A25736793	0.589598	0.999997
levonorgestrel	BRD-K35189033	0.589901	0.999997
hydrocortisone	BRD-K73978287	0.592429	0.999997
sirolimus	BRD-K89626439	0.592784	0.999997
isocarboxazid	BRD-K93332168	0.593124	0.999997
bethanechol	BRD-A99833829	0.593823	0.999997
budesonide	BRD-A34299591	0.594414	0.999997
testosterone	BRD-A79479878	0.595216	0.999997
sulfacetamide	BRD-K21520694	0.596052	0.999997
naltrexone	BRD-A66559694	0.597067	0.999997
ritodrine	BRD-A59174698	0.597264	0.999997
ezetimibe	BRD-K42260897	0.59884	0.999997
itraconazole	BRD-A34817987	0.60051	0.999997
halcinonide	BRD-K81709173	0.600615	0.999997
papaverine	BRD-K15567136	0.600615	0.999997
aprepitant	BRD-K17306061	0.601433	0.999997
fluvastatin	BRD-K66296774	0.606728	0.999997
pramipexole	BRD-K06388322	0.608108	0.999997
entacapone	BRD-K83636919	0.608319	0.999997
pyrimethamine	BRD-K88429204	0.608576	0.999997
torasemide	BRD-K30480208	0.608699	0.999997
pseudoephedrine	BRD-K84175871	0.609488	0.999997
fluocinonide	BRD-K57886322	0.615846	0.999997
tretinoin	BRD-K64634304	0.6165	0.999997
sertaconazole	BRD-A95939040	0.618163	0.999997
loteprednol	BRD-K39983086	0.620863	0.999997
rolitetracycline	BRD-A27489425	0.62465	0.999997
bromocriptine	BRD-A60274948	0.626015	0.999997
primaquine	BRD-A55913614	0.626242	0.999997
etoposide	BRD-K37798499	0.627299	0.999997
safinamide	BRD-K84639753	0.627379	0.999997
febuxostat	BRD-K48367671	0.628802	0.999997
omeprazole	BRD-A55962179	0.629505	0.999997
mupirocin	BRD-K15262564	0.630889	0.999997
tolmetin	BRD-K82562631	0.631952	0.999997
cyproheptadine	BRD-K28143534	0.633971	0.999997
oxybenzone	BRD-K59037100	0.635494	0.999997
latanoprost	BRD-K10961822	0.635898	0.999997
pyrazinamide	BRD-K28667793	0.637011	0.999997
nefazodone	BRD-K90789829	0.637372	0.999997
parachlorophenol	BRD-K40992116	0.640607	0.999997
tacrolimus	BRD-K44094599	0.642014	0.999997
vecuronium	BRD-K61341215	0.644299	0.999997
terconazole	BRD-K86204871	0.644536	0.999997
levetiracetam	BRD-K49404994	0.645624	0.999997
cilastatin	BRD-A90311807	0.645911	0.999997
vinblastine	BRD-A22783572	0.646499	0.999997
nevirapine	BRD-K15502390	0.647481	0.999997
bromocriptine	BRD-A69960130	0.647873	0.999997
isoxicam	BRD-A75552914	0.649835	0.999997
axitinib	BRD-K29905972	0.65121	0.999997
norgestimate	BRD-A04756508	0.652188	0.999997
etoposide	BRD-A18419789	0.652907	0.999997
carbamazepine	BRD-K71799949	0.653338	0.999997
caffeine	BRD-K02404261	0.653756	0.999997
naloxone	BRD-K67511046	0.654105	0.999997
indapamide	BRD-A95869247	0.654192	0.999997
dicloxacillin	BRD-K05673000	0.654604	0.999997
pentobarbital	BRD-A44448661	0.660142	0.999997
erythromycin	BRD-K63550407	0.660999	0.999997
biperiden	BRD-A36471396	0.662563	0.999997
irinotecan	BRD-K08547377	0.663474	0.999997
disopyramide	BRD-A29734509	0.665707	0.999997
thalidomide	BRD-A93255169	0.668573	0.999997
hyoscyamine	BRD-K40530731	0.668616	0.999997
ropivacaine	BRD-K50938786	0.668824	0.999997
noscapine	BRD-K89237706	0.670625	0.999997
benzthiazide	BRD-K21450440	0.672513	0.999997
bepridil	BRD-A91008255	0.673098	0.999997
doconexent	BRD-K39965020	0.673682	0.999997
nortriptyline	BRD-K91263825	0.674071	0.999997
topiramate	BRD-K29653726	0.677132	0.999997
amoxicillin	BRD-K55044200	0.680703	0.999997
articaine	BRD-A70514680	0.681626	0.999997
trifluoperazine	BRD-K89732114	0.682594	0.999997
mefloquine	BRD-K40645748	0.683993	0.999997
daunorubicin	BRD-A68009927	0.687472	0.999997
diphenidol	BRD-K01663662	0.688236	0.999997
midazolam	BRD-K00532621	0.688374	0.999997
diphemanil	BRD-K93441486	0.688783	0.999997
fluorometholone	BRD-A13133631	0.689229	0.999997
curcumin	BRD-K69690935	0.690561	0.999997
ipratropium	BRD-A05352148	0.691245	0.999997
tetrabenazine	BRD-K95739795	0.691683	0.999997
rimexolone	BRD-K31627533	0.69268	0.999997
fluoxetine	BRD-A31159102	0.694869	0.999997
dantrolene	BRD-K81272440	0.695499	0.999997
cinacalcet	BRD-K73838513	0.696692	0.999997
doxorubicin	BRD-A76941896	0.698026	0.999997
prednisolone	BRD-A27887842	0.69846	0.999997
idarubicin	BRD-K69650333	0.699553	0.999997
hyoscyamine	BRD-A78303415	0.701133	0.999997
enalaprilat	BRD-K99447003	0.701183	0.999997
riboflavin	BRD-K92760278	0.701919	0.999997
nifedipine	BRD-A30977374	0.702541	0.999997
procyclidine	BRD-A31800922	0.702812	0.999997
pinacidil	BRD-A22897758	0.703682	0.999997
betamethasone	BRD-K39188321	0.704988	0.999997
phenazopyridine	BRD-K76304753	0.707095	0.999997
phentolamine	BRD-K21317336	0.7085	0.999997
nintedanib	BRD-K49075727	0.709845	0.999997
vecuronium	BRD-K20168442	0.710312	0.999997
ketoconazole	BRD-A76019558	0.712281	0.999997
dihydroergotamine	BRD-A54845972	0.713286	0.999997
selumetinib	BRD-K57080016	0.714615	0.999997
montelukast	BRD-A31312900	0.714976	0.999997
naltrexone	BRD-A83855350	0.715265	0.999997
idebenone	BRD-K37516142	0.716321	0.999997
budesonide	BRD-A82238138	0.716803	0.999997
tolazamide	BRD-K32164935	0.717525	0.999997
homatropine	BRD-A74975734	0.719983	0.999997
rifampicin	BRD-A83892713	0.720618	0.999997
nalbuphine	BRD-A92651262	0.720623	0.999997
chloramphenicol	BRD-A51182606	0.721154	0.999997
tubocurarine	BRD-K02607075	0.72176	0.999997
alfacalcidol	BRD-K93433262	0.723565	0.999997
ethambutol	BRD-A74500471	0.723702	0.999997
ganciclovir	BRD-K22662435	0.723832	0.999997
ambroxol	BRD-K56558538	0.724032	0.999997
parthenolide	BRD-K98548675	0.72474	0.999997
physostigmine	BRD-K25650355	0.725356	0.999997
granisetron	BRD-K10860596	0.725667	0.999997
pinacidil	BRD-A43882281	0.725922	0.999997
secnidazole	BRD-A70083328	0.726237	0.999997
cabergoline	BRD-K86882815	0.727244	0.999997
erlotinib	BRD-K70401845	0.728592	0.999997
nimodipine	BRD-A58048407	0.72866	0.999997
pheniramine	BRD-A23072235	0.732892	0.999997
norgestrel	BRD-A50928468	0.734018	0.999997
pindolol	BRD-A97701745	0.736081	0.999997
dexrazoxane	BRD-K07265709	0.736526	0.999997
flupentixol	BRD-K70487031	0.738514	0.999997
formoterol	BRD-K54006094	0.739252	0.999997
protriptyline	BRD-K42098891	0.741501	0.999997
nonoxynol-9	BRD-K88625236	0.742432	0.999997
perindopril	BRD-K92731339	0.746337	0.999997
naproxen	BRD-A87719232	0.74745	0.999997
pefloxacin	BRD-K55034111	0.748197	0.999997
bortezomib	BRD-K88510285	0.749062	0.999997
riluzole	BRD-K21283037	0.750777	0.999997
lenalidomide	BRD-K05926469	0.751345	0.999997
amoxapine	BRD-K02265150	0.759492	0.999997
daunorubicin	BRD-K43389675	0.76199	0.999997
verapamil	BRD-A09533288	0.762138	0.999997
floxuridine	BRD-A80638690	0.763791	0.999997
meropenem	BRD-K01612348	0.766727	0.999997
nomifensine	BRD-A29644307	0.767649	0.999997
desipramine	BRD-K60762818	0.768865	0.999997
demeclocycline	BRD-A75368507	0.769187	0.999997
ponatinib	BRD-K44227013	0.769771	0.999997
betamethasone	BRD-A02180903	0.770714	0.999997
selegiline	BRD-K86434416	0.771618	0.999997
norethisterone	BRD-K92073408	0.772852	0.999997
clioquinol	BRD-K09255212	0.773577	0.999997
tolterodine	BRD-K54316499	0.774295	0.999997
verteporfin	BRD-M45964048	0.774863	0.999997
piretanide	BRD-K87990216	0.77684	0.999997
crizotinib	BRD-K78431006	0.781007	0.999997
sildenafil	BRD-K50128260	0.783921	0.999997
voriconazole	BRD-K46212057	0.787497	0.999997
topotecan	BRD-A59985574	0.788926	0.999997
sulpiride	BRD-A10715913	0.790712	0.999997
amiodarone	BRD-K17561142	0.792012	0.999997
atomoxetine	BRD-K20141153	0.792915	0.999997
bisacodyl	BRD-K39987650	0.7937	0.999997
orphenadrine	BRD-A53576514	0.794226	0.999997
benperidol	BRD-K79425933	0.794576	0.999997
ifenprodil	BRD-A24191444	0.79489	0.999997
decitabine	BRD-K79254416	0.79491	0.999997
indinavir	BRD-K33226500	0.795385	0.999997
atovaquone	BRD-A84493640	0.795421	0.999997
modafinil	BRD-A16332958	0.795777	0.999997
goserelin	BRD-A62434282	0.797236	0.999997
lamotrigine	BRD-K93460210	0.799196	0.999997
carvedilol	BRD-A10977446	0.800331	0.999997
afatinib	BRD-K66175015	0.800452	0.999997
terfenadine	BRD-A06352418	0.803796	0.999997
amodiaquine	BRD-K91290917	0.80395	0.999997
piroxicam	BRD-A57382968	0.804994	0.999997
zimelidine	BRD-K47207162	0.805145	0.999997
busulfan	BRD-K23204545	0.80545	0.999997
alitretinoin	BRD-K35483542	0.805697	0.999997
maraviroc	BRD-A04352665	0.812082	0.999997
dioxybenzone	BRD-K22193694	0.813051	0.999997
dexbrompheniramine	BRD-K22947005	0.813674	0.999997
acetylcysteine	BRD-K59058747	0.813718	0.999997
dydrogesterone	BRD-K68620903	0.816104	0.999997
yohimbine	BRD-K35586044	0.81638	0.999997
prednicarbate	BRD-K46137903	0.819308	0.999997
aliskiren	BRD-K30020243	0.820316	0.999997
gliquidone	BRD-K80396088	0.823996	0.999997
tadalafil	BRD-K93645900	0.824033	0.999997
dacomitinib	BRD-K57169635	0.82678	0.999997
diethylstilbestrol	BRD-K45330754	0.827013	0.999997
flutamide	BRD-K28307902	0.831409	0.999997
lovastatin	BRD-K09416995	0.832354	0.999997
calcitriol	BRD-K27316855	0.83303	0.999997
artesunate	BRD-K79759031	0.836018	0.999997
duloxetine	BRD-K71103788	0.838063	0.999997
nadolol	BRD-A97454584	0.839584	0.999997
simvastatin	BRD-A81772229	0.84078	0.999997
artesunate	BRD-A47829399	0.841367	0.999997
topotecan	BRD-K55696337	0.842186	0.999997
olopatadine	BRD-K67637637	0.84439	0.999997
fluvoxamine	BRD-K72676686	0.846788	0.999997
tramadol	BRD-K51033547	0.848215	0.999997
dihydroergocristine	BRD-A44701612	0.850066	0.999997
amlodipine	BRD-A22032524	0.850424	0.999997
paroxetine	BRD-K37991163	0.851602	0.999997
nimodipine	BRD-A24891640	0.8517	0.999997
alclometasone	BRD-A90131694	0.852151	0.999997
zolpidem	BRD-K44876623	0.852465	0.999997
nicardipine	BRD-A63445921	0.852498	0.999997
pinacidil	BRD-A58207013	0.853715	0.999997
fulvestrant	BRD-A83237092	0.856187	0.999997
nadolol	BRD-A87606379	0.856189	0.999997
proguanil	BRD-K28183345	0.856515	0.999997
alimemazine	BRD-A49225603	0.85888	0.999997
famotidine	BRD-K00673382	0.861471	0.999997
ataluren	BRD-K94830329	0.861903	0.999997
labetalol	BRD-A07440155	0.862345	0.999997
mephenytoin	BRD-A83937277	0.863826	0.999997
propoxycaine	BRD-K18250272	0.864337	0.999997
bithionol	BRD-K39120595	0.864792	0.999997
pimozide	BRD-K01292756	0.86758	0.999997
sulfinpyrazone	BRD-A36217750	0.867768	0.999997
capecitabine	BRD-K61192372	0.868531	0.999997
thiotepa	BRD-K09631521	0.871098	0.999997
procaterol	BRD-A22684332	0.872286	0.999997
tranylcypromine	BRD-K47029922	0.872571	0.999997
mestranol	BRD-A14798026	0.872583	0.999997
pregnenolone	BRD-K43880410	0.874195	0.999997
teicoplanin	BRD-U97083655	0.876484	0.999997
praziquantel	BRD-A21858158	0.87685	0.999997
amcinonide	BRD-A36010170	0.877579	0.999997
nitrofural	BRD-K79092138	0.878756	0.999997
glimepiride	BRD-K34776109	0.879595	0.999997
fulvestrant	BRD-A90490067	0.879846	0.999997
fluticasone	BRD-A59943784	0.881923	0.999997
flunisolide	BRD-K49577446	0.882304	0.999997
ezetimibe	BRD-A41519720	0.88307	0.999997
ipratropium	BRD-A07029265	0.883746	0.999997
sirolimus	BRD-A23770159	0.885018	0.999997
afatinib	BRD-A58767537	0.885724	0.999997
lamivudine	BRD-K02992638	0.88694	0.999997
enalapril	BRD-K44497846	0.889649	0.999997
ondansetron	BRD-A19736161	0.894645	0.999997
bifonazole	BRD-A94543220	0.894742	0.999997
cefotaxime	BRD-A67981824	0.895452	0.999997
methylprednisolone	BRD-K35240538	0.89561	0.999997
nafcillin	BRD-K18574842	0.89614	0.999997
cefdinir	BRD-K52735702	0.896477	0.999997
aripiprazole	BRD-K70358946	0.896675	0.999997
dihydroergocristine	BRD-A65076780	0.897497	0.999997
mephentermine	BRD-K18194590	0.89825	0.999997
cefazolin	BRD-A65282128	0.898974	0.999997
sonidegib	BRD-K19796430	0.901468	0.999997
capsaicin	BRD-K16336526	0.902006	0.999997
ramipril	BRD-K89348303	0.902275	0.999997
alosetron	BRD-K46742498	0.902946	0.999997
cefpodoxime	BRD-A87387433	0.904255	0.999997
curcumin	BRD-K74148702	0.90445	0.999997
sertraline	BRD-K82036761	0.904786	0.999997
meclizine	BRD-A50311610	0.905215	0.999997
homatropine	BRD-A09539288	0.905584	0.999997
prilocaine	BRD-A53952395	0.907404	0.999997
physostigmine	BRD-A37052580	0.907771	0.999997
nizatidine	BRD-K73589491	0.90841	0.999997
fluphenazine	BRD-K55127134	0.908458	0.999997
clobetasol	BRD-A26095496	0.90896	0.999997
ampicillin	BRD-A16754160	0.909235	0.999997
miglitol	BRD-K44779798	0.909963	0.999997
chloroxine	BRD-K17075857	0.911143	0.999997
sulconazole	BRD-A70649075	0.912163	0.999997
oxyphenonium	BRD-A14208071	0.912366	0.999997
esmolol	BRD-A07395371	0.913029	0.999997
fenoldopam	BRD-A50684349	0.913836	0.999997
hydrocortisone	BRD-K93568044	0.9141	0.999997
mifepristone	BRD-A44780397	0.915318	0.999997
terazosin	BRD-A22256192	0.915834	0.999997
tubocurarine	BRD-K99621550	0.916441	0.999997
lopinavir	BRD-K99451608	0.916862	0.999997
remoxipride	BRD-K54094468	0.919282	0.999997
bromhexine	BRD-K47631482	0.919282	0.999997
dexamethasone	BRD-A35108200	0.919296	0.999997
benzydamine	BRD-K76133116	0.920139	0.999997
tramadol	BRD-K04412738	0.921045	0.999997
edrophonium	BRD-K81128206	0.92161	0.999997
xanthinol	BRD-A01826957	0.922094	0.999997
nizatidine	BRD-K46652470	0.924599	0.999997
orciprenaline	BRD-A07780951	0.925193	0.999997
molindone	BRD-A65280694	0.926626	0.999997
fluticasone	BRD-K14791739	0.927109	0.999997
cefuroxime	BRD-K63641886	0.927501	0.999997
cimetidine	BRD-K18618618	0.927782	0.999997
olaparib	BRD-K02113016	0.929676	0.999997
fluconazole	BRD-K05977355	0.931499	0.999997
dexamethasone	BRD-K47635719	0.9325	0.999997
nisoldipine	BRD-A96107863	0.933188	0.999997
tropisetron	BRD-K50866992	0.933347	0.999997
everolimus	BRD-K13514097	0.933674	0.999997
ziprasidone	BRD-K29582115	0.934451	0.999997
econazole	BRD-A51820102	0.934526	0.999997
vorinostat	BRD-K81418486	0.935254	0.999997
nelfinavir	BRD-K60460488	0.935609	0.999997
doxylamine	BRD-A44008656	0.936087	0.999997
amifostine	BRD-K73947551	0.936705	0.999997
lovastatin	BRD-A70155556	0.937078	0.999997
finasteride	BRD-K01095011	0.943299	0.999997
amsacrine	BRD-K98490050	0.943926	0.999997
nicotinamide	BRD-K28912512	0.943995	0.999997
teniposide	BRD-A35588707	0.944373	0.999997
bromfenac	BRD-K47679368	0.945689	0.999997
quinidine	BRD-A64479082	0.945834	0.999997
acetylcholine	BRD-K82381502	0.945979	0.999997
triclosan	BRD-K41731458	0.947217	0.999997
toremifene	BRD-K51350053	0.947389	0.999997
pancuronium	BRD-A84134924	0.948275	0.999997
benzylpenicillin	BRD-K55191674	0.950908	0.999997
regorafenib	BRD-K16730910	0.951212	0.999997
acyclovir	BRD-K32318651	0.951395	0.999997
triamcinolone	BRD-A37780065	0.95162	0.999997
metergoline	BRD-K56699285	0.95381	0.999997
tenoxicam	BRD-A22844106	0.954	0.999997
balsalazide	BRD-K41410256	0.95462	0.999997
bosentan	BRD-K74763371	0.95502	0.999997
sirolimus	BRD-K84937637	0.956671	0.999997
cefixime	BRD-K71059170	0.959006	0.999997
gefitinib	BRD-K64052750	0.959518	0.999997
palbociclib	BRD-K51313569	0.959908	0.999997
belinostat	BRD-K17743125	0.960392	0.999997
chlordiazepoxide	BRD-K86595100	0.962057	0.999997
mafenide	BRD-K30649484	0.962308	0.999997
phenolphthalein	BRD-K19227686	0.962626	0.999997
flucytosine	BRD-K82143716	0.963649	0.999997
flunarizine	BRD-K12184470	0.964419	0.999997
lofexidine	BRD-A02990301	0.96564	0.999997
famciclovir	BRD-K45033733	0.966453	0.999997
dextromethorphan	BRD-K33211335	0.967847	0.999997
paroxetine	BRD-K19277754	0.968882	0.999997
methylergometrine	BRD-A63667919	0.970404	0.999997
sirolimus	BRD-A79768653	0.971282	0.999997
triamcinolone	BRD-K77554836	0.971629	0.999997
cefixime	BRD-K04993501	0.971645	0.999997
diclofenamide	BRD-K71499074	0.97268	0.999997
minoxidil	BRD-K14888893	0.974245	0.999997
doxorubicin	BRD-A52530684	0.975142	0.999997
vandetanib	BRD-K77625799	0.975169	0.999997
nitazoxanide	BRD-K96471533	0.975653	0.999997
cladribine	BRD-K93034159	0.975717	0.999997
trametinib	BRD-K12343256	0.976145	0.999997
benzonatate	BRD-K91699951	0.97628	0.999997
mitoxantrone	BRD-K21680192	0.976387	0.999997
diflorasone	BRD-K17674993	0.976626	0.999997
glipizide	BRD-K12219985	0.977973	0.999997
parthenolide	BRD-K81651477	0.978565	0.999997
cisplatin	BRD-K01228321	0.978778	0.999997
dantron	BRD-K10065684	0.979114	0.999997
acarbose	BRD-A16444946	0.979634	0.999997
clotrimazole	BRD-K15916496	0.980565	0.999997
tiagabine	BRD-K60160658	0.980654	0.999997
hydrocortisone	BRD-A75172220	0.980906	0.999997
argatroban	BRD-A48261811	0.981968	0.999997
triflupromazine	BRD-K63675182	0.982501	0.999997
amlodipine	BRD-A64297288	0.98332	0.999997
testosterone	BRD-K90553655	0.983623	0.999997
yohimbine	BRD-A51410489	0.983797	0.999997
cetirizine	BRD-A42571354	0.984396	0.999997
dasatinib	BRD-K49328571	0.985325	0.999997
crotamiton	BRD-K57179821	0.98558	0.999997
pilocarpine	BRD-K85090592	0.985794	0.999997
ivermectin	BRD-A48570745	0.986028	0.999997
valdecoxib	BRD-K12994359	0.987074	0.999997
doxorubicin	BRD-K92093830	0.987357	0.999997
norethisterone	BRD-A39415247	0.987596	0.999997
clopidogrel	BRD-K27721098	0.988256	0.999997
budesonide	BRD-A60571864	0.988395	0.999997
tegaserod	BRD-K21806131	0.988491	0.999997
ketorolac	BRD-A40639672	0.988734	0.999997
nelfinavir	BRD-K74117820	0.989898	0.999997
theophylline	BRD-K97799481	0.990092	0.999997
clobetasol	BRD-K10799896	0.990661	0.999997
carbetocin	BRD-A32161980	0.991062	0.999997
orlistat	BRD-K63343048	0.991275	0.999997
prochlorperazine	BRD-K19352500	0.992213	0.999997
olmesartan	BRD-K83144676	0.992883	0.999997
dofetilide	BRD-K86887724	0.9931	0.999997
trazodone	BRD-K70778732	0.993535	0.999997
tamoxifen	BRD-K04210847	0.993596	0.999997
quetiapine	BRD-K68867920	0.993714	0.999997
salbutamol	BRD-A88254928	0.99373	0.999997
azithromycin	BRD-K74501079	0.99395	0.999997
loperamide	BRD-K61250553	0.994057	0.999997
sirolimus	BRD-K99369265	0.994073	0.999997
solifenacin	BRD-A54596827	0.994413	0.999997
tacrolimus	BRD-K69608737	0.994417	0.999997
methylergometrine	BRD-K34685430	0.994744	0.999997
maprotiline	BRD-K25433859	0.995057	0.999997
raltitrexed	BRD-K89839824	0.995593	0.999997
dexamethasone	BRD-A10188456	0.996041	0.999997
desoximetasone	BRD-K30697463	0.99615	0.999997
rifabutin	BRD-K31484631	0.996248	0.999997
idarubicin	BRD-A71390734	0.996412	0.999997
calcitriol	BRD-A84327315	0.996627	0.999997
epirubicin	BRD-K04548931	0.996749	0.999997
loratadine	BRD-K82795137	0.997022	0.999997
fursultiamine	BRD-A71157293	0.997158	0.999997
calcipotriol	BRD-K56429665	0.997308	0.999997
tibolone	BRD-K10467831	0.997812	0.999997
levonorgestrel	BRD-K90543092	0.997872	0.999997
zafirlukast	BRD-K71289571	0.998193	0.999997
propranolol	BRD-A10070317	0.998745	0.999997
acamprosate	BRD-M41783010	0.998768	0.999997
gemcitabine	BRD-K15108141	0.998936	0.999997
osimertinib	BRD-K42805893	0.999177	0.999997
tigecycline	BRD-A34462049	0.999186	0.999997
etodolac	BRD-A16998493	0.999237	0.999997
perhexiline	BRD-A19633847	0.99931	0.999997
tizanidine	BRD-K06335600	0.999437	0.999997
amcinonide	BRD-A16478930	0.999607	0.999997
pitavastatin	BRD-K30097969	0.999693	0.999997
neratinib	BRD-K85606544	0.999801	0.999997
cefaclor	BRD-K20338176	0.999806	0.999997
isradipine	BRD-A69927616	0.999892	0.999997
nialamide	BRD-K12102668	0.999954	0.999997
desoximetasone	BRD-A49447682	0.999979	0.999997
temsirolimus	BRD-A62025033	0.999997	0.999997

## Sheet: Neutrophils
Drug.name	Drug.id	P.value	FDR
bortezomib	BRD-K50691590	0.000148469	0.14446
thioridazine	BRD-A84481105	0.000530352	0.258016
imiquimod	BRD-K26657438	0.00111371	0.361213
lenalidomide	BRD-A17883755	0.00272615	0.5607
dienestrol	BRD-K95309561	0.00392951	0.5607
vorinostat	BRD-K81418486	0.0041068	0.5607
chloroquine	BRD-A91699651	0.00595667	0.5607
linezolid	BRD-K66876909	0.00624051	0.5607
fulvestrant	BRD-A83237092	0.00631418	0.5607
amiloride	BRD-K97181089	0.006494	0.5607
ergometrine	BRD-A73581086	0.00656788	0.5607
toremifene	BRD-K67174588	0.00691511	0.5607
rescinnamine	BRD-K52930707	0.00808694	0.605276
flumazenil	BRD-K98769987	0.00932353	0.647985
methantheline	BRD-K09859624	0.0123116	0.758264
flecainide	BRD-A09472452	0.0128179	0.758264
etoposide	BRD-K37798499	0.0132482	0.758264
curcumin	BRD-K07572174	0.0141328	0.760249
lidocaine	BRD-K52662033	0.0148456	0.760249
lapatinib	BRD-K19687926	0.0172585	0.791809
clomipramine	BRD-K52989797	0.0176637	0.791809
nateglinide	BRD-K84658672	0.0190741	0.791809
pantoprazole	BRD-A22380646	0.0202093	0.791809
rucaparib	BRD-K88560311	0.0202283	0.791809
enalapril	BRD-K57545991	0.0212251	0.791809
pergolide	BRD-K60770992	0.0223557	0.791809
sitagliptin	BRD-K19416115	0.0236624	0.791809
scopolamine	BRD-K89923877	0.0241098	0.791809
promethazine	BRD-A46335897	0.0243824	0.791809
escitalopram	BRD-K70301876	0.0244134	0.791809
fluorouracil	BRD-K24844714	0.0262725	0.794337
alectinib	BRD-K11267252	0.0269766	0.794337
felodipine	BRD-A30815329	0.028139	0.794337
etodolac	BRD-K99260425	0.0283175	0.794337
belinostat	BRD-K17743125	0.0285733	0.794337
pseudoephedrine	BRD-K84175871	0.0311004	0.830182
metixene	BRD-A33711280	0.0317627	0.830182
chlorthalidone	BRD-A26384407	0.0324223	0.830182
triclosan	BRD-K41731458	0.0348203	0.868722
vandetanib	BRD-K77625799	0.0364305	0.886172
zileuton	BRD-A56359832	0.0377763	0.887047
desloratadine	BRD-K82357231	0.0388306	0.887047
finasteride	BRD-A83081521	0.0429816	0.887047
cimetidine	BRD-K34157611	0.0449464	0.887047
reboxetine	BRD-A43974499	0.0456424	0.887047
lansoprazole	BRD-A49172652	0.0458668	0.887047
dapsone	BRD-K62363391	0.0461818	0.887047
imipramine	BRD-K38436528	0.0470263	0.887047
memantine	BRD-A79803969	0.0485474	0.887047
dibenzepin	BRD-K79145749	0.0496536	0.887047
probenecid	BRD-K95237249	0.0512121	0.887047
penciclovir	BRD-K47780086	0.0525189	0.887047
gemfibrozil	BRD-K11129031	0.052796	0.887047
buspirone	BRD-K93461745	0.0531306	0.887047
methotrexate	BRD-K59456551	0.0532261	0.887047
voriconazole	BRD-K46212057	0.0540127	0.887047
mirtazapine	BRD-A64977602	0.054338	0.887047
probucol	BRD-K72029282	0.0547648	0.887047
brinzolamide	BRD-K74913225	0.0549797	0.887047
thiothixene	BRD-K97309399	0.0558899	0.887047
diethylcarbamazine	BRD-K45542189	0.0561523	0.887047
quinidine	BRD-K59632282	0.0573901	0.887047
diethyltoluamide	BRD-K94080537	0.0574347	0.887047
oxybutynin	BRD-A65013509	0.0599531	0.906501
regorafenib	BRD-K16730910	0.0605576	0.906501
clomifene	BRD-K04218075	0.0634084	0.934794
enzalutamide	BRD-K56851771	0.0680728	0.953363
diazoxide	BRD-K73109821	0.0684598	0.953363
sulindac	BRD-A13946108	0.0688151	0.953363
eugenol	BRD-K32977963	0.0690928	0.953363
rifapentine	BRD-K55889443	0.0716422	0.953363
selumetinib	BRD-K57080016	0.0722674	0.953363
fostamatinib	BRD-K20285085	0.0728388	0.953363
minoxidil	BRD-K06902185	0.0730897	0.953363
terbutaline	BRD-A50157456	0.0746408	0.953363
methysergide	BRD-A98725278	0.0753457	0.953363
nicotine	BRD-K05395900	0.075446	0.953363
flucloxacillin	BRD-A13650332	0.0781726	0.956371
salmeterol	BRD-A01320529	0.0782217	0.956371
propofol	BRD-K82255054	0.0786327	0.956371
trametinib	BRD-K12343256	0.0796848	0.957201
danazol	BRD-K48970916	0.0816281	0.968587
pemetrexed	BRD-K55395145	0.0831878	0.969027
sibutramine	BRD-A23359898	0.083657	0.969027
ixazomib	BRD-K78659596	0.0855369	0.979146
alfacalcidol	BRD-K93433262	0.0901796	1
amlodipine	BRD-A64297288	0.0921052	1
naphazoline	BRD-K77641333	0.092816	1
diltiazem	BRD-A69636825	0.0944724	1
propantheline	BRD-K90885812	0.0965328	1
capsaicin	BRD-K50590187	0.096822	1
telmisartan	BRD-K73999723	0.10024	1
nicergoline	BRD-K76810206	0.101261	1
ranitidine	BRD-K70505054	0.101402	1
rosuvastatin	BRD-K82941592	0.101473	1
warfarin	BRD-K25991148	0.102899	1
dobutamine	BRD-A78322124	0.103535	1
pentoxifylline	BRD-K57569181	0.104432	1
dexketoprofen	BRD-K43764301	0.106489	1
tolazamide	BRD-K32164935	0.106667	1
amlexanox	BRD-K29530284	0.107967	1
montelukast	BRD-K69470111	0.111896	1
palonosetron	BRD-K08924299	0.115528	1
methysergide	BRD-K35941380	0.115742	1
naproxen	BRD-K59197931	0.117022	1
yohimbine	BRD-A87445400	0.117234	1
spectinomycin	BRD-K11905747	0.118163	1
warfarin	BRD-A24514565	0.119344	1
lacidipine	BRD-A52282606	0.119856	1
estrone	BRD-K81839095	0.121908	1
somatostatin	BRD-K14681867	0.122862	1
medrysone	BRD-A20126139	0.124999	1
ranitidine	BRD-K30816563	0.125331	1
tropisetron	BRD-K50866992	0.126814	1
meloxicam	BRD-A84174393	0.129887	1
rabeprazole	BRD-A39390670	0.130648	1
lofexidine	BRD-A02990301	0.133086	1
testosterone	BRD-A79479878	0.133334	1
altretamine	BRD-K67043667	0.133861	1
cisapride	BRD-K59163477	0.134446	1
memantine	BRD-K91938660	0.137945	1
naloxone	BRD-A37541666	0.138019	1
phenoxybenzamine	BRD-A67799922	0.138994	1
eplerenone	BRD-A39969961	0.143062	1
pravastatin	BRD-A11170096	0.143063	1
doxepin	BRD-K54462405	0.143895	1
valdecoxib	BRD-K12994359	0.144358	1
chloroxine	BRD-K17075857	0.148267	1
oxymetholone	BRD-A23637604	0.148454	1
terbinafine	BRD-K68132782	0.148928	1
naproxen	BRD-A87719232	0.15054	1
alosetron	BRD-K46742498	0.151543	1
mestranol	BRD-K31920458	0.154635	1
parecoxib	BRD-K13800121	0.154954	1
cyclopentolate	BRD-A77291778	0.157907	1
iloperidone	BRD-K48722833	0.157979	1
flutamide	BRD-K28307902	0.161792	1
tadalafil	BRD-K93645900	0.161828	1
treprostinil	BRD-A67438293	0.164101	1
phensuximide	BRD-A18043272	0.164804	1
axitinib	BRD-K29905972	0.166869	1
oxcarbazepine	BRD-K04196797	0.168136	1
betamethasone	BRD-A02180903	0.168616	1
clarithromycin	BRD-K49668410	0.169453	1
naloxone	BRD-A70461345	0.171844	1
moexipril	BRD-K34441861	0.175329	1
cyclopenthiazide	BRD-A41250306	0.177466	1
diflunisal	BRD-K22031190	0.178115	1
montelukast	BRD-A31312900	0.178577	1
rifapentine	BRD-K28346421	0.179277	1
benazepril	BRD-K49807096	0.183811	1
aminoglutethimide	BRD-A25234499	0.185501	1
amcinonide	BRD-A36010170	0.185753	1
dopamine	BRD-K43887077	0.185864	1
amoxapine	BRD-K02265150	0.186781	1
triprolidine	BRD-K56231354	0.18726	1
tripelennamine	BRD-K57033106	0.18897	1
budesonide	BRD-A60571864	0.192258	1
pioglitazone	BRD-A48430263	0.192287	1
captopril	BRD-K54529596	0.193471	1
dinoprostone	BRD-K26521938	0.195339	1
nalbuphine	BRD-A92651262	0.195569	1
lypressin	BRD-K93331255	0.195754	1
etoposide	BRD-A18419789	0.197484	1
pheniramine	BRD-A23072235	0.200434	1
nitrendipine	BRD-A12560204	0.200654	1
flunarizine	BRD-K29582677	0.202427	1
cilostazol	BRD-K67017579	0.202898	1
stavudine	BRD-K93880783	0.203134	1
tolazoline	BRD-K46211610	0.204322	1
irinotecan	BRD-K08547377	0.209774	1
bithionol	BRD-K39120595	0.20981	1
imatinib	BRD-K92723993	0.209825	1
tramadol	BRD-K51033547	0.21126	1
diazepam	BRD-K16508793	0.211745	1
cephalexin	BRD-K90733503	0.214007	1
sirolimus	BRD-K89626439	0.214875	1
nifedipine	BRD-K96354014	0.216908	1
capecitabine	BRD-K61192372	0.216933	1
idelalisib	BRD-K60866521	0.220527	1
pefloxacin	BRD-K55034111	0.221522	1
flavoxate	BRD-K47639036	0.221724	1
moxonidine	BRD-K77771411	0.222835	1
milrinone	BRD-K67080878	0.224891	1
dexbrompheniramine	BRD-K22947005	0.225256	1
tofacitinib	BRD-K31283835	0.226538	1
diclofenac	BRD-K08252256	0.226753	1
fluspirilene	BRD-K77947974	0.231357	1
triamcinolone	BRD-K77554836	0.232788	1
flunisolide	BRD-K49577446	0.233878	1
tetrabenazine	BRD-K95739795	0.234468	1
lopinavir	BRD-K99451608	0.234993	1
guanfacine	BRD-K32830106	0.235121	1
pirfenidone	BRD-K96862998	0.235381	1
raltitrexed	BRD-K89839824	0.236534	1
raloxifene	BRD-K63828191	0.237067	1
galantamine	BRD-K49481516	0.237631	1
dydrogesterone	BRD-K68620903	0.238256	1
carbamazepine	BRD-K71799949	0.239242	1
metoprolol	BRD-A03623303	0.239307	1
thalidomide	BRD-A93255169	0.241724	1
cefoxitin	BRD-K70976396	0.244925	1
dexamethasone	BRD-A69951442	0.246423	1
iobenguane	BRD-K43860855	0.248363	1
oxymetazoline	BRD-K16195444	0.248902	1
ritonavir	BRD-K51485625	0.248911	1
crotamiton	BRD-K57179821	0.250439	1
tacrolimus	BRD-K65261396	0.252278	1
benperidol	BRD-K79425933	0.253381	1
nilutamide	BRD-K23566484	0.254338	1
ceforanide	BRD-K37848908	0.254885	1
vemurafenib	BRD-K56343971	0.255093	1
sorafenib	BRD-K23984367	0.25824	1
doxepin	BRD-K37694030	0.258486	1
etodolac	BRD-A74667430	0.260959	1
quetiapine	BRD-K68867920	0.262912	1
perindopril	BRD-K92731339	0.263749	1
biotin	BRD-K89210380	0.264029	1
ibuprofen	BRD-A17655518	0.265042	1
leflunomide	BRD-K78692225	0.265292	1
pramipexole	BRD-K06388322	0.266558	1
alpelisib	BRD-K54997624	0.268932	1
teicoplanin	BRD-U97083655	0.269532	1
gefitinib	BRD-K64052750	0.270101	1
methylprednisolone	BRD-K35240538	0.271255	1
dihydroergocristine	BRD-K97440753	0.272232	1
disulfiram	BRD-K32744045	0.273492	1
decitabine	BRD-K79254416	0.275139	1
sulpiride	BRD-A10715913	0.275384	1
panobinostat	BRD-K02130563	0.275883	1
ketoconazole	BRD-K29113274	0.276133	1
methylergometrine	BRD-K34685430	0.277299	1
azelastine	BRD-A68888262	0.281046	1
famciclovir	BRD-K45033733	0.281204	1
zimelidine	BRD-K47207162	0.283509	1
lapatinib	BRD-M07438658	0.283763	1
pemoline	BRD-A80793822	0.283947	1
rutin	BRD-K20482099	0.285265	1
valaciclovir	BRD-K46435977	0.28622	1
benzatropine	BRD-A25067867	0.29019	1
quinethazone	BRD-A59303141	0.29169	1
timolol	BRD-K08806317	0.294224	1
pravastatin	BRD-A71816415	0.296261	1
piperacillin	BRD-K86873305	0.296314	1
noscapine	BRD-K89237706	0.296439	1
homosalate	BRD-A34751532	0.297313	1
thiotepa	BRD-K09631521	0.29867	1
hesperidin	BRD-K38903228	0.301243	1
sulconazole	BRD-A70649075	0.303218	1
tocainide	BRD-A92670106	0.304509	1
gestrinone	BRD-A94793051	0.304883	1
yohimbine	BRD-A51410489	0.30658	1
cabozantinib	BRD-K51544265	0.307312	1
bromocriptine	BRD-A69960130	0.308268	1
oxprenolol	BRD-A43671941	0.308553	1
indapamide	BRD-A95869247	0.308829	1
brompheniramine	BRD-A68723818	0.309962	1
midazolam	BRD-K00532621	0.311841	1
mesalazine	BRD-K28849549	0.312279	1
busulfan	BRD-K23204545	0.312717	1
entecavir	BRD-K08206212	0.314626	1
loxoprofen	BRD-A43082555	0.319553	1
nilotinib	BRD-K81528515	0.319885	1
carbinoxamine	BRD-A29426959	0.320152	1
phentolamine	BRD-K90333595	0.321495	1
ritodrine	BRD-K51465424	0.321674	1
bezafibrate	BRD-K46018455	0.322598	1
atorvastatin	BRD-A82307304	0.322668	1
erythromycin	BRD-K63550407	0.322756	1
bortezomib	BRD-K88510285	0.323889	1
tamoxifen	BRD-K93754473	0.323949	1
floxuridine	BRD-A80638690	0.324232	1
primaquine	BRD-A55913614	0.32735	1
diphenoxylate	BRD-K41903098	0.327597	1
chlortetracycline	BRD-A41555725	0.328534	1
mupirocin	BRD-K15262564	0.328723	1
mianserin	BRD-A19661776	0.331339	1
dantrolene	BRD-K81272440	0.333385	1
nefopam	BRD-A78877355	0.33455	1
clofibrate	BRD-K45252063	0.335516	1
piroxicam	BRD-A57382968	0.338391	1
mitoxantrone	BRD-K21680192	0.339269	1
lenalidomide	BRD-K05926469	0.339769	1
sunitinib	BRD-M64432851	0.342869	1
topotecan	BRD-K55696337	0.343783	1
isoxicam	BRD-A75552914	0.344446	1
isradipine	BRD-A90799790	0.344755	1
liothyronine	BRD-K89152108	0.347309	1
amisulpride	BRD-A60197193	0.34733	1
menadione	BRD-K78126613	0.348111	1
dihydroergotamine	BRD-K72166146	0.34871	1
atovaquone	BRD-A84493640	0.350731	1
levocetirizine	BRD-K27184429	0.350748	1
perphenazine	BRD-K10995081	0.352564	1
sotalol	BRD-A33168282	0.353158	1
exemestane	BRD-K33425534	0.35332	1
nomifensine	BRD-A29644307	0.355197	1
rilmenidine	BRD-M62162320	0.355325	1
indinavir	BRD-K33226500	0.355432	1
doxazosin	BRD-A13188892	0.355902	1
carbetocin	BRD-A32161980	0.357145	1
anastrozole	BRD-K52172416	0.357722	1
simvastatin	BRD-K22134346	0.359112	1
cyproheptadine	BRD-K28143534	0.359361	1
alfuzosin	BRD-A09056319	0.362776	1
pimozide	BRD-K01292756	0.363383	1
procarbazine	BRD-K13032584	0.364699	1
norethisterone	BRD-K92073408	0.366075	1
phenformin	BRD-K11399644	0.367224	1
palbociclib	BRD-K51313569	0.368355	1
tropisetron	BRD-A79226577	0.368782	1
losartan	BRD-K76205745	0.368877	1
nitrendipine	BRD-A02006392	0.369037	1
metronidazole	BRD-K52020312	0.371836	1
thiothixene	BRD-K55070890	0.372212	1
norepinephrine	BRD-A91555231	0.372558	1
molsidomine	BRD-K35531059	0.374014	1
rilmenidine	BRD-K01638814	0.374853	1
tranylcypromine	BRD-K47029922	0.3766	1
vincristine	BRD-K82109576	0.380055	1
pargyline	BRD-K83597974	0.380178	1
dexamethasone	BRD-K38775274	0.382728	1
acebutolol	BRD-A29260609	0.383464	1
dihydroergotamine	BRD-A54845972	0.383889	1
atracurium	BRD-A75935363	0.383953	1
eprosartan	BRD-K67977190	0.38493	1
procainamide	BRD-K75089421	0.385333	1
chlordiazepoxide	BRD-K86595100	0.385586	1
exemestane	BRD-A73741725	0.38639	1
safinamide	BRD-K84639753	0.386486	1
selegiline	BRD-K86434416	0.386563	1
ivermectin	BRD-A48570745	0.387256	1
nintedanib	BRD-K49075727	0.387449	1
estradiol	BRD-A23226398	0.389862	1
tetracycline	BRD-A15493168	0.391312	1
tolcapone	BRD-K10852020	0.391312	1
oxiconazole	BRD-K23369905	0.391558	1
nabumetone	BRD-K65146499	0.391602	1
mirtazapine	BRD-K83153774	0.392051	1
prednisone	BRD-A62525898	0.394047	1
letrozole	BRD-K88789588	0.395554	1
clozapine	BRD-K37289225	0.396427	1
dextromethorphan	BRD-K24053527	0.396849	1
procyclidine	BRD-A31800922	0.397495	1
raltegravir	BRD-K05658747	0.397662	1
dasatinib	BRD-K49328571	0.398805	1
vidarabine	BRD-K72093121	0.400478	1
benazepril	BRD-A15131297	0.400893	1
acyclovir	BRD-K32318651	0.402847	1
sorafenib	BRD-K49810818	0.403255	1
mitotane	BRD-A31204924	0.405663	1
ezetimibe	BRD-K42260897	0.406726	1
bifonazole	BRD-A94543220	0.408483	1
haloperidol	BRD-K67783091	0.410715	1
sulfasalazine	BRD-K10670311	0.410747	1
propoxycaine	BRD-K18250272	0.411706	1
fenbufen	BRD-K12513978	0.412063	1
diltiazem	BRD-K81029756	0.414027	1
yohimbine	BRD-K35586044	0.414234	1
griseofulvin	BRD-K08273968	0.414533	1
chlorpromazine	BRD-K89997465	0.416456	1
doxapram	BRD-A46179541	0.417025	1
febuxostat	BRD-K48367671	0.41743	1
profenamine	BRD-A16311756	0.419305	1
cefotiam	BRD-K02275692	0.420304	1
tolmetin	BRD-K82562631	0.421024	1
pregnenolone	BRD-K43880410	0.421486	1
vinorelbine	BRD-M30523314	0.421694	1
sulfacetamide	BRD-K21520694	0.422914	1
nalbuphine	BRD-A16934955	0.423425	1
isotretinoin	BRD-K76723084	0.424363	1
mafenide	BRD-K30649484	0.42649	1
metergoline	BRD-K56699285	0.426802	1
bromocriptine	BRD-A60274948	0.427012	1
phenytoin	BRD-K55930204	0.429567	1
esculin	BRD-A99411506	0.432066	1
riboflavin	BRD-K92760278	0.434434	1
mifepristone	BRD-K37270826	0.43561	1
practolol	BRD-A41304429	0.437356	1
ofloxacin	BRD-A24228527	0.440144	1
tolbutamide	BRD-K85119730	0.44129	1
fenoterol	BRD-A97104540	0.443223	1
verteporfin	BRD-M45964048	0.44451	1
oxybenzone	BRD-K59037100	0.44543	1
quinidine	BRD-K70799801	0.446167	1
bosutinib	BRD-K99964838	0.447076	1
progesterone	BRD-K64994968	0.449562	1
naloxone	BRD-A41833852	0.450783	1
bethanechol	BRD-A99833829	0.452129	1
estrone	BRD-A37959677	0.454645	1
metyrapone	BRD-K46862739	0.456253	1
rofecoxib	BRD-K21733600	0.457435	1
nafcillin	BRD-K18574842	0.457739	1
nicardipine	BRD-A63445921	0.457904	1
caffeine	BRD-K02404261	0.458764	1
terfenadine	BRD-A06352418	0.460068	1
curcumin	BRD-K69690935	0.460372	1
artemether	BRD-K39621635	0.460988	1
testosterone	BRD-K84036904	0.461592	1
desipramine	BRD-K60762818	0.462	1
alclometasone	BRD-A90131694	0.46212	1
tubocurarine	BRD-K99621550	0.46268	1
vinblastine	BRD-A22783572	0.46324	1
ataluren	BRD-K94830329	0.465556	1
ritonavir	BRD-A03323675	0.46688	1
clofazimine	BRD-K56614220	0.467675	1
sildenafil	BRD-K79759585	0.469795	1
quinidine	BRD-A64479082	0.469796	1
bromfenac	BRD-K47679368	0.470859	1
esomeprazole	BRD-A56892734	0.471922	1
erlotinib	BRD-K70401845	0.472497	1
rizatriptan	BRD-K75699339	0.473634	1
hyoscyamine	BRD-K40530731	0.474496	1
bendroflumethiazide	BRD-A80017228	0.474557	1
methimazole	BRD-K54416256	0.476448	1
cefpodoxime	BRD-A87387433	0.479652	1
zalcitabine	BRD-K85925969	0.479652	1
pregnenolone	BRD-K39356024	0.480158	1
norgestrel	BRD-A50928468	0.480536	1
bupropion	BRD-A05186015	0.481716	1
loteprednol	BRD-K39983086	0.481792	1
dipyridamole	BRD-K86301799	0.481959	1
trimethobenzamide	BRD-K34415467	0.482429	1
naltrexone	BRD-A66559694	0.484703	1
scopolamine	BRD-A14566392	0.484892	1
rimexolone	BRD-K31627533	0.486221	1
nimodipine	BRD-A58048407	0.488752	1
erythromycin	BRD-A44827100	0.489035	1
budesonide	BRD-A82238138	0.489151	1
ipratropium	BRD-A37432947	0.491128	1
lovastatin	BRD-A70155556	0.492042	1
hydroflumethiazide	BRD-K36862742	0.493882	1
nalbuphine	BRD-K66404838	0.496082	1
estradiol	BRD-K18910433	0.497563	1
tranylcypromine	BRD-A43974575	0.502045	1
sertaconazole	BRD-A95939040	0.50301	1
fexofenadine	BRD-A73368467	0.503393	1
halcinonide	BRD-K81709173	0.504544	1
phenazopyridine	BRD-K76304753	0.50608	1
paroxetine	BRD-K19277754	0.50932	1
cilastatin	BRD-K85518562	0.509592	1
clemastine	BRD-K30240666	0.51339	1
docetaxel	BRD-K42125900	0.513807	1
benzydamine	BRD-K76133116	0.514161	1
minoxidil	BRD-K14888893	0.514554	1
estriol	BRD-K17016787	0.515314	1
fulvestrant	BRD-A90490067	0.515868	1
irbesartan	BRD-K60038276	0.516632	1
carvedilol	BRD-A10977446	0.517578	1
aripiprazole	BRD-K70358946	0.517769	1
acarbose	BRD-K44276885	0.519373	1
primidone	BRD-K32247306	0.520419	1
amsacrine	BRD-K98490050	0.520726	1
celecoxib	BRD-K02637541	0.522328	1
prednisolone	BRD-A27887842	0.52421	1
diclofenamide	BRD-K71499074	0.525373	1
triclabendazole	BRD-K81916719	0.525702	1
deferiprone	BRD-K06878038	0.528719	1
hyoscyamine	BRD-A78303415	0.528994	1
stiripentol	BRD-A72441487	0.530339	1
milnacipran	BRD-K02227374	0.531739	1
diphenidol	BRD-K01663662	0.533525	1
dioxybenzone	BRD-K22193694	0.533525	1
ketoprofen	BRD-A97739905	0.53547	1
molindone	BRD-A65280694	0.535816	1
cisapride	BRD-K06895174	0.537376	1
flucytosine	BRD-K82143716	0.539442	1
olanzapine	BRD-K18895904	0.540269	1
losartan	BRD-K66198023	0.541647	1
ziprasidone	BRD-K29582115	0.542474	1
doxercalciferol	BRD-K14550461	0.544389	1
aprepitant	BRD-K17306061	0.545403	1
trimipramine	BRD-A19195498	0.545606	1
tropicamide	BRD-A79672927	0.552224	1
promazine	BRD-K06980535	0.552858	1
afatinib	BRD-A58767537	0.553953	1
lisuride	BRD-K88871508	0.556166	1
estriol	BRD-A18620900	0.557146	1
idarubicin	BRD-A71390734	0.557266	1
clotrimazole	BRD-K15916496	0.557679	1
ibrutinib	BRD-A35869383	0.559725	1
cinacalcet	BRD-K73838513	0.560993	1
rifaximin	BRD-K89708791	0.561837	1
vindesine	BRD-K59753975	0.562669	1
benzthiazide	BRD-K21450440	0.562831	1
polydatin	BRD-K43236057	0.562947	1
tacrolimus	BRD-K44094599	0.562947	1
sunitinib	BRD-K42828737	0.563011	1
loxapine	BRD-K39915878	0.565163	1
homatropine	BRD-A74975734	0.56541	1
entacapone	BRD-K83636919	0.566554	1
amlodipine	BRD-A22032524	0.567345	1
fludarabine	BRD-A31374339	0.567564	1
atomoxetine	BRD-K20141153	0.570455	1
droperidol	BRD-K97158071	0.572542	1
diphenhydramine	BRD-K47278471	0.5735	1
pilocarpine	BRD-K85090592	0.575168	1
hexylresorcinol	BRD-K99946902	0.576414	1
pazopanib	BRD-K74514084	0.57698	1
trimebutine	BRD-A92630576	0.577671	1
nortriptyline	BRD-K91263825	0.580715	1
enalaprilat	BRD-K99447003	0.580732	1
orphenadrine	BRD-A53576514	0.581699	1
ranolazine	BRD-A97674275	0.582663	1
spironolactone	BRD-K90027355	0.583467	1
ambroxol	BRD-K56558538	0.584259	1
tretinoin	BRD-K64634304	0.586395	1
vinorelbine	BRD-K10916986	0.587438	1
cerivastatin	BRD-K81169441	0.587693	1
dacomitinib	BRD-K57169635	0.589712	1
nimesulide	BRD-K76775527	0.591745	1
tamoxifen	BRD-K43744935	0.591942	1
nateglinide	BRD-K44353683	0.592429	1
propafenone	BRD-A26334849	0.593764	1
rivaroxaban	BRD-K37130656	0.599157	1
didanosine	BRD-K99063460	0.599955	1
galantamine	BRD-A49148672	0.600864	1
acamprosate	BRD-M41783010	0.60107	1
atorvastatin	BRD-U88459701	0.602416	1
praziquantel	BRD-A21858158	0.604953	1
venlafaxine	BRD-A51714012	0.606644	1
sirolimus	BRD-K99369265	0.608149	1
cefdinir	BRD-K52735702	0.608605	1
ketotifen	BRD-K28936863	0.608644	1
calcifediol	BRD-K77175907	0.609971	1
levocabastine	BRD-K33453211	0.610869	1
sirolimus	BRD-A79768653	0.611855	1
bosentan	BRD-K74763371	0.612222	1
amodiaquine	BRD-K91290917	0.612589	1
cyclophosphamide	BRD-A09722536	0.61284	1
fluvoxamine	BRD-K72676686	0.61422	1
gliquidone	BRD-K80396088	0.614417	1
diphemanil	BRD-K93441486	0.614865	1
granisetron	BRD-K10860596	0.61532	1
lamotrigine	BRD-K93460210	0.615338	1
pyrazinamide	BRD-K28667793	0.615846	1
clonidine	BRD-K98530306	0.616524	1
dabrafenib	BRD-K09951645	0.617047	1
toremifene	BRD-K51350053	0.617513	1
amoxicillin	BRD-K55044200	0.617519	1
meclizine	BRD-A50311610	0.620811	1
bromocriptine	BRD-A80151636	0.62171	1
triamcinolone	BRD-A30717181	0.621806	1
protriptyline	BRD-K42098891	0.622696	1
ritodrine	BRD-A59174698	0.624469	1
guaifenesin	BRD-A90515964	0.625219	1
perhexiline	BRD-A19633847	0.626995	1
triprolidine	BRD-K11742128	0.630562	1
phenelzine	BRD-K87024524	0.630997	1
mephenytoin	BRD-A83937277	0.631471	1
thiethylperazine	BRD-K69600043	0.631558	1
ethinylestradiol	BRD-K48195008	0.637011	1
aliskiren	BRD-K30020243	0.637068	1
naftifine	BRD-K74141488	0.637264	1
nimodipine	BRD-A24891640	0.638286	1
ruxolitinib	BRD-K53972329	0.638709	1
etomidate	BRD-A54880345	0.638978	1
fluphenazine	BRD-K55127134	0.638998	1
tropisetron	BRD-A83859836	0.64041	1
prazosin	BRD-K49111258	0.640905	1
topiramate	BRD-K29653726	0.64118	1
fenofibrate	BRD-K50388907	0.641982	1
niclosamide	BRD-K35960502	0.642644	1
repaglinide	BRD-K82846253	0.643575	1
trazodone	BRD-K70778732	0.643793	1
goserelin	BRD-A62434282	0.645092	1
phylloquinone	BRD-A55815733	0.645347	1
esmolol	BRD-A07395371	0.646735	1
carteolol	BRD-A42167015	0.647873	1
noscapine	BRD-K91301684	0.650424	1
artesunate	BRD-K79759031	0.650619	1
levetiracetam	BRD-K49404994	0.651451	1
mefloquine	BRD-K40645748	0.651728	1
fenoldopam	BRD-A50684349	0.651966	1
doxycycline	BRD-A88774919	0.65256	1
triamcinolone	BRD-K53790871	0.655884	1
norethisterone	BRD-A39415247	0.655911	1
cinnarizine	BRD-K07220430	0.656499	1
mexiletine	BRD-A64092382	0.656925	1
tramadol	BRD-K04412738	0.656978	1
latanoprost	BRD-K10961822	0.657268	1
phentermine	BRD-K96319534	0.659434	1
lidoflazine	BRD-K62996583	0.65963	1
paroxetine	BRD-K37991163	0.66108	1
oxaprozin	BRD-K25394294	0.663633	1
domperidone	BRD-K38305202	0.664517	1
estriol	BRD-A84205515	0.664907	1
rosiglitazone	BRD-A97437073	0.665557	1
parthenolide	BRD-A66395008	0.66567	1
zafirlukast	BRD-K71289571	0.667445	1
biperiden	BRD-A36471396	0.67115	1
famotidine	BRD-K00673382	0.671904	1
sonidegib	BRD-K19796430	0.675419	1
dexrazoxane	BRD-K07265709	0.675907	1
nifedipine	BRD-A30977374	0.676582	1
danazol	BRD-A92537424	0.677378	1
ketoconazole	BRD-A76019558	0.677407	1
alimemazine	BRD-A49225603	0.679273	1
acitretin	BRD-K62012036	0.680954	1
tenoxicam	BRD-A22844106	0.681068	1
acetylcysteine	BRD-K59058747	0.681211	1
fluticasone	BRD-A59943784	0.68165	1
flunarizine	BRD-K12184470	0.683201	1
clobetasol	BRD-A26095496	0.683395	1
azacitidine	BRD-K03406345	0.685387	1
mepivacaine	BRD-A03216249	0.686326	1
fluoxetine	BRD-A31159102	0.688405	1
paroxetine	BRD-A62326914	0.690014	1
orciprenaline	BRD-A07780951	0.690556	1
amiodarone	BRD-K17561142	0.690657	1
theophylline	BRD-K97799481	0.693563	1
prednicarbate	BRD-K46137903	0.693837	1
neratinib	BRD-K85606544	0.695671	1
levonorgestrel	BRD-K35189033	0.697386	1
ondansetron	BRD-A19736161	0.699309	1
triamcinolone	BRD-A37780065	0.700801	1
diltiazem	BRD-K24023109	0.702252	1
hydrocortisone	BRD-A75172220	0.702687	1
sumatriptan	BRD-K50938287	0.702812	1
butoconazole	BRD-A16665823	0.703263	1
pirenzepine	BRD-K89375097	0.70403	1
lovastatin	BRD-K09416995	0.705293	1
methoxsalen	BRD-K63430059	0.705391	1
carprofen	BRD-A17411484	0.707478	1
tacrine	BRD-K81473089	0.707478	1
rifampicin	BRD-K01507359	0.7089	1
remoxipride	BRD-K54094468	0.709199	1
nitrazepam	BRD-K57930253	0.710932	1
clobetasol	BRD-A63894585	0.713589	1
lorazepam	BRD-A11990600	0.714976	1
edaravone	BRD-K35458079	0.716859	1
mepyramine	BRD-K97564742	0.718725	1
bumetanide	BRD-K38197229	0.719867	1
tigecycline	BRD-A34462049	0.7213	1
flupentixol	BRD-K70487031	0.725733	1
teniposide	BRD-A35588707	0.726223	1
mercaptopurine	BRD-K91601245	0.726237	1
ciprofibrate	BRD-A49358627	0.727244	1
doconexent	BRD-K39965020	0.728941	1
ranitidine	BRD-K14204120	0.729129	1
torasemide	BRD-K30480208	0.72936	1
valsartan	BRD-A14792000	0.730236	1
azathioprine	BRD-K32821942	0.731044	1
felbamate	BRD-K99107520	0.733279	1
tegafur	BRD-A79903587	0.733426	1
reserpine	BRD-K95921201	0.733831	1
tamoxifen	BRD-K04210847	0.735336	1
dosulepin	BRD-K54759182	0.738327	1
econazole	BRD-A51820102	0.739448	1
labetalol	BRD-K04389336	0.741364	1
idebenone	BRD-K37516142	0.742154	1
dexamethasone	BRD-A10188456	0.743922	1
dexamethasone	BRD-A35108200	0.744226	1
daunorubicin	BRD-A68009927	0.745217	1
secnidazole	BRD-A70083328	0.747935	1
zolmitriptan	BRD-K54314721	0.748856	1
fluconazole	BRD-K05977355	0.749418	1
clioquinol	BRD-K09255212	0.750385	1
daunorubicin	BRD-K17210248	0.751558	1
cladribine	BRD-K93034159	0.753867	1
homatropine	BRD-A09539288	0.753901	1
cabergoline	BRD-K86882815	0.753919	1
vardenafil	BRD-K13926615	0.754649	1
ifenprodil	BRD-A24191444	0.755506	1
pinacidil	BRD-A58207013	0.757229	1
tacrolimus	BRD-K69608737	0.758053	1
zuclopenthixol	BRD-K28761384	0.758513	1
rifabutin	BRD-K30563334	0.759658	1
nicardipine	BRD-A26711594	0.762359	1
troglitazone	BRD-A13084692	0.762574	1
diethylstilbestrol	BRD-K45330754	0.765236	1
fluvastatin	BRD-K66296774	0.766908	1
edrophonium	BRD-K81128206	0.767649	1
hexylcaine	BRD-A97730597	0.767998	1
donepezil	BRD-A49160188	0.768717	1
nadolol	BRD-A97454584	0.769991	1
ezetimibe	BRD-A41519720	0.770534	1
vecuronium	BRD-K61341215	0.772536	1
valsartan	BRD-K45158365	0.773588	1
clobetasol	BRD-K10799896	0.775058	1
everolimus	BRD-A25736793	0.777648	1
calcitriol	BRD-K27316855	0.778969	1
mebendazole	BRD-K77987382	0.780037	1
trioxsalen	BRD-K54790157	0.7806	1
resorcinol	BRD-K85603128	0.781314	1
solifenacin	BRD-A54596827	0.783707	1
prilocaine	BRD-A53952395	0.785919	1
paclitaxel	BRD-A28746609	0.786117	1
moxifloxacin	BRD-K66615216	0.787414	1
medrysone	BRD-K56515112	0.788456	1
maprotiline	BRD-K03319035	0.790758	1
pinacidil	BRD-A43882281	0.79124	1
fluvoxamine	BRD-K31534764	0.793402	1
phentolamine	BRD-K21317336	0.795879	1
cytarabine	BRD-K33106058	0.796373	1
efavirenz	BRD-K40758068	0.798839	1
fluphenazine	BRD-K53987533	0.800853	1
nonoxynol-9	BRD-K88625236	0.802067	1
temozolomide	BRD-K32107296	0.802589	1
finasteride	BRD-K01095011	0.802879	1
propylthiouracil	BRD-K48168960	0.804719	1
mebeverine	BRD-A09467419	0.805176	1
phenylbutazone	BRD-K10843433	0.810495	1
danazol	BRD-A20243730	0.811519	1
testosterone	BRD-A55393291	0.812711	1
ampicillin	BRD-A16754160	0.813914	1
abiraterone	BRD-K55301415	0.815113	1
epirubicin	BRD-K04548931	0.816828	1
zidovudine	BRD-K72903603	0.817027	1
fosinopril	BRD-A51382177	0.817266	1
procaterol	BRD-A22684332	0.820484	1
disopyramide	BRD-A29734509	0.823285	1
doxorubicin	BRD-K92093830	0.824861	1
vecuronium	BRD-K20168442	0.825573	1
naltrexone	BRD-K88172511	0.826953	1
ouabain	BRD-A46747628	0.827966	1
hydrocortisone	BRD-K93568044	0.829067	1
pizotifen	BRD-K75958195	0.829652	1
tretinoin	BRD-K06926592	0.831771	1
fursultiamine	BRD-A71157293	0.831771	1
biperiden	BRD-A00546892	0.836182	1
oxybuprocaine	BRD-K04185004	0.84039	1
dolasetron	BRD-K28029915	0.840501	1
alprazolam	BRD-K32398298	0.84105	1
brimonidine	BRD-K68264559	0.84109	1
sertraline	BRD-K82036761	0.841616	1
gemcitabine	BRD-K15108141	0.841643	1
tubocurarine	BRD-K02607075	0.845198	1
mifepristone	BRD-A44780397	0.845516	1
chlorprothixene	BRD-K59058766	0.847264	1
glimepiride	BRD-K42693031	0.849636	1
cisplatin	BRD-K01228321	0.849919	1
betahistine	BRD-K91315211	0.849951	1
midodrine	BRD-A79981887	0.850061	1
estradiol	BRD-A18917088	0.852308	1
noscapine	BRD-A51393488	0.852778	1
naloxone	BRD-K67511046	0.853651	1
pyrimethamine	BRD-K88429204	0.858965	1
vincristine	BRD-A76528577	0.859141	1
ouabain	BRD-A68930007	0.859909	1
ipratropium	BRD-A05352148	0.860346	1
ganciclovir	BRD-K22662435	0.862766	1
afatinib	BRD-K66175015	0.863387	1
nadolol	BRD-A87606379	0.863713	1
amantadine	BRD-K70330367	0.86464	1
duloxetine	BRD-K71103788	0.864841	1
cimetidine	BRD-K18618618	0.864943	1
omeprazole	BRD-A55962179	0.869378	1
rifabutin	BRD-K31484631	0.871117	1
tibolone	BRD-K10467831	0.871281	1
sildenafil	BRD-K50128260	0.871484	1
isoxsuprine	BRD-A74269027	0.872583	1
ramipril	BRD-K89348303	0.873027	1
amiodarone	BRD-K87555556	0.873795	1
floxuridine	BRD-K47832606	0.874705	1
niacin	BRD-K61993165	0.87496	1
parthenolide	BRD-K98548675	0.875225	1
benzonatate	BRD-K91699951	0.875532	1
rifampicin	BRD-A83892713	0.876909	1
vinorelbine	BRD-K97514127	0.877116	1
oxyphenonium	BRD-A14208071	0.878253	1
olaparib	BRD-K02113016	0.878295	1
formoterol	BRD-M00539986	0.880626	1
olmesartan	BRD-K83144676	0.881218	1
bicalutamide	BRD-A29485665	0.88429	1
nelfinavir	BRD-K74117820	0.885063	1
dextromethorphan	BRD-K33211335	0.885683	1
ethambutol	BRD-A74500471	0.886617	1
ouabain	BRD-K35708212	0.886627	1
rolitetracycline	BRD-A27489425	0.88792	1
crizotinib	BRD-K78431006	0.888859	1
auranofin	BRD-A79465854	0.891056	1
digitoxin	BRD-A93236127	0.892088	1
isoxsuprine	BRD-A16700644	0.892273	1
hydralazine	BRD-A77722753	0.892918	1
ropinirole	BRD-K15933101	0.893332	1
quinine	BRD-U94846492	0.896879	1
temsirolimus	BRD-A62025033	0.896999	1
bepridil	BRD-A91008255	0.897708	1
rutin	BRD-A34907681	0.898115	1
acarbose	BRD-A16444946	0.902142	1
guanabenz	BRD-K56800335	0.903989	1
nizatidine	BRD-K46652470	0.903998	1
clofarabine	BRD-A82371568	0.904789	1
demeclocycline	BRD-A75368507	0.904814	1
ticlopidine	BRD-K00603606	0.906072	1
digoxin	BRD-K23478508	0.906362	1
scopolamine	BRD-A62035778	0.906623	1
cabergoline	BRD-A63043573	0.906884	1
prochlorperazine	BRD-K19352500	0.907138	1
nisoldipine	BRD-A96107863	0.907587	1
varenicline	BRD-K18855837	0.909188	1
parachlorophenol	BRD-K40992116	0.909218	1
pravastatin	BRD-K60511616	0.909569	1
isoeugenol	BRD-K05737787	0.909781	1
capsaicin	BRD-K16336526	0.910507	1
albendazole	BRD-K79131256	0.910827	1
pitavastatin	BRD-K30097969	0.912072	1
physostigmine	BRD-K25650355	0.913051	1
voriconazole	BRD-K06557128	0.9141	1
formestane	BRD-A31801025	0.914565	1
tretinoin	BRD-K71879491	0.915827	1
maprotiline	BRD-K25433859	0.915987	1
doxorubicin	BRD-A52530684	0.916409	1
metformin	BRD-K79602928	0.91693	1
methazolamide	BRD-K13356952	0.917455	1
nitazoxanide	BRD-K96471533	0.919024	1
pindolol	BRD-A97701745	0.919037	1
articaine	BRD-A70514680	0.920484	1
labetalol	BRD-A07440155	0.921608	1
metergoline	BRD-A30435184	0.921954	1
diflorasone	BRD-K17674993	0.92196	1
cefixime	BRD-K04993501	0.922094	1
alprostadil	BRD-K52459643	0.923044	1
tolterodine	BRD-K54316499	0.923144	1
parthenolide	BRD-K81651477	0.923373	1
betaxolol	BRD-A02759312	0.924938	1
midostaurin	BRD-K13646352	0.928597	1
citalopram	BRD-A47598013	0.930061	1
topotecan	BRD-A59985574	0.930127	1
doxorubicin	BRD-A76941896	0.930525	1
nizatidine	BRD-K73589491	0.930659	1
dexamethasone	BRD-K47635719	0.931134	1
dantron	BRD-K10065684	0.931248	1
phenolphthalein	BRD-K19227686	0.932726	1
tacrolimus	BRD-K08845546	0.932966	1
risperidone	BRD-K53857191	0.939477	1
xanthinol	BRD-A01826957	0.939775	1
cefixime	BRD-K71059170	0.940545	1
metolazone	BRD-A61793559	0.943194	1
carbidopa	BRD-A69512159	0.943814	1
paclitaxel	BRD-A23723433	0.944289	1
lamivudine	BRD-K02992638	0.945616	1
ethotoin	BRD-A30205217	0.946318	1
osimertinib	BRD-K42805893	0.947476	1
verapamil	BRD-A09533288	0.949651	1
glimepiride	BRD-K34776109	0.9506	1
guanabenz	BRD-K67847053	0.950613	1
vinblastine	BRD-A55594068	0.951495	1
glipizide	BRD-K12219985	0.951718	1
bisoprolol	BRD-A89175223	0.951798	1
dicloxacillin	BRD-K05673000	0.952237	1
clomifene	BRD-K29950728	0.952825	1
iloprost	BRD-A45664787	0.95285	1
dihydroergocristine	BRD-A65076780	0.954668	1
levofloxacin	BRD-K09471561	0.955286	1
triamterene	BRD-K92049597	0.955464	1
hydrocortisone	BRD-K73978287	0.955948	1
proguanil	BRD-K28183345	0.957551	1
bimatoprost	BRD-A87848830	0.957906	1
elvitegravir	BRD-K54472332	0.958518	1
mesoridazine	BRD-A14395271	0.958905	1
pancuronium	BRD-A84134924	0.959188	1
norgestimate	BRD-A04756508	0.960437	1
isocarboxazid	BRD-K93332168	0.962019	1
fluorometholone	BRD-A13133631	0.962208	1
betamethasone	BRD-K39188321	0.962367	1
curcumin	BRD-K74148702	0.962874	1
metaxalone	BRD-A94709349	0.9634	1
sulfinpyrazone	BRD-A36217750	0.963711	1
chlorambucil	BRD-K29458283	0.963999	1
mephentermine	BRD-K18194590	0.965091	1
fludarabine	BRD-K72238567	0.965303	1
rimantadine	BRD-A75479906	0.966022	1
pentobarbital	BRD-A44448661	0.966308	1
terconazole	BRD-K86204871	0.966335	1
meropenem	BRD-K01612348	0.968041	1
doxylamine	BRD-A44008656	0.968631	1
miglitol	BRD-K44779798	0.968994	1
propranolol	BRD-A10070317	0.969508	1
saquinavir	BRD-K09963420	0.969916	1
chloramphenicol	BRD-A51182606	0.970102	1
naltrexone	BRD-A83855350	0.970318	1
gatifloxacin	BRD-A74980173	0.970985	1
riluzole	BRD-K21283037	0.970989	1
zolpidem	BRD-K44876623	0.971173	1
piretanide	BRD-K87990216	0.971249	1
amcinonide	BRD-A16478930	0.971728	1
alitretinoin	BRD-K35483542	0.972227	1
etodolac	BRD-A16998493	0.972894	1
progesterone	BRD-A67479912	0.973156	1
bromhexine	BRD-K47631482	0.974004	1
ramipril	BRD-A65739223	0.974253	1
cilastatin	BRD-A90311807	0.975297	1
cefazolin	BRD-A65282128	0.975753	1
trifluoperazine	BRD-K89732114	0.976112	1
dactinomycin	BRD-A73909368	0.97628	1
anagrelide	BRD-K62200014	0.976808	1
terazosin	BRD-A22256192	0.976928	1
fluocinonide	BRD-K57886322	0.977028	1
tiagabine	BRD-K60160658	0.977125	1
calcipotriol	BRD-K56429665	0.977265	1
testosterone	BRD-K90553655	0.978189	1
isradipine	BRD-A69927616	0.978739	1
tegaserod	BRD-K21806131	0.979203	1
pinacidil	BRD-A22897758	0.979779	1
argatroban	BRD-A48261811	0.981097	1
doxepin	BRD-K36616567	0.98165	1
nefazodone	BRD-K90789829	0.981747	1
salbutamol	BRD-A88254928	0.982311	1
metoclopramide	BRD-K75641298	0.982501	1
budesonide	BRD-A34299591	0.982963	1
nialamide	BRD-K12102668	0.98316	1
moclobemide	BRD-K07237224	0.983977	1
docetaxel	BRD-K63265447	0.984541	1
digoxin	BRD-A94756469	0.984933	1
benzylpenicillin	BRD-K55191674	0.985376	1
nicorandil	BRD-K97752965	0.985563	1
melatonin	BRD-K97530723	0.985859	1
cetirizine	BRD-A42571354	0.986026	1
simvastatin	BRD-A81772229	0.986085	1
daunorubicin	BRD-K43389675	0.987084	1
azithromycin	BRD-K74501079	0.987825	1
itraconazole	BRD-A34817987	0.987875	1
amitriptyline	BRD-K53737926	0.990186	1
nelfinavir	BRD-K60460488	0.990886	1
nitrofural	BRD-K79092138	0.990987	1
cefuroxime	BRD-K63641886	0.991335	1
dofetilide	BRD-K86887724	0.991574	1
bisacodyl	BRD-K39987650	0.991581	1
ropivacaine	BRD-K50938786	0.992473	1
methylergometrine	BRD-A63667919	0.992478	1
dihydroergocristine	BRD-A44701612	0.992655	1
clopidogrel	BRD-K27721098	0.992767	1
balsalazide	BRD-K41410256	0.992829	1
everolimus	BRD-K13514097	0.993231	1
desoximetasone	BRD-K30697463	0.993553	1
ephedrine	BRD-A98431941	0.993617	1
fludarabine	BRD-K66788707	0.994052	1
quinapril	BRD-K72222507	0.994174	1
loratadine	BRD-K82795137	0.994232	1
dactinomycin	BRD-K70578146	0.994294	1
ponatinib	BRD-K44227013	0.994313	1
cefotaxime	BRD-A67981824	0.994413	1
enalapril	BRD-K44497846	0.994571	1
triflupromazine	BRD-K63675182	0.994603	1
idarubicin	BRD-K69650333	0.994899	1
zonisamide	BRD-K48300629	0.994934	1
mestranol	BRD-A14798026	0.995032	1
tizanidine	BRD-K06335600	0.995218	1
digoxin	BRD-A75144621	0.995351	1
orlistat	BRD-K63343048	0.995527	1
cefaclor	BRD-K20338176	0.995694	1
fluticasone	BRD-K14791739	0.99615	1
flunisolide	BRD-A65449987	0.996379	1
ribavirin	BRD-A96255180	0.996809	1
nevirapine	BRD-K15502390	0.997011	1
alverine	BRD-K89055274	0.997446	1
loperamide	BRD-K61250553	0.997662	1
ketorolac	BRD-A40639672	0.997711	1
icosapent	BRD-K47192521	0.997869	1
nicotinamide	BRD-K28912512	0.997978	1
formoterol	BRD-K54006094	0.998216	1
pivmecillinam	BRD-K67100011	0.998748	1
modafinil	BRD-A16332958	0.998946	1
acetylcholine	BRD-K82381502	0.999087	1
papaverine	BRD-K15567136	0.999214	1
noscapine	BRD-K66043364	0.999357	1
sirolimus	BRD-A23770159	0.999419	1
minaprine	BRD-K02867583	0.999521	1
levonorgestrel	BRD-K90543092	0.999632	1
methocarbamol	BRD-A31521121	0.999756	1
artesunate	BRD-A47829399	0.999867	1
calcitriol	BRD-A84327315	0.999909	1
physostigmine	BRD-A37052580	0.999923	1
ipratropium	BRD-A07029265	0.999949	1
maraviroc	BRD-A04352665	0.999964	1
vincristine	BRD-A60414806	0.99997	1
tinidazole	BRD-K89125793	0.999996	1
amifostine	BRD-K73947551	0.999996	1
olopatadine	BRD-K67637637	0.999997	1
sirolimus	BRD-K84937637	0.999998	1
desoximetasone	BRD-A49447682	1	1

## Sheet: NK_cell
Drug.name	Drug.id	P.value	FDR
bortezomib	BRD-K50691590	9.79293e-06	0.00952852
ixazomib	BRD-K78659596	0.000111029	0.0501882
pentoxifylline	BRD-K57569181	0.000154743	0.0501882
fenoterol	BRD-A97104540	0.00126655	0.294867
leflunomide	BRD-K78692225	0.00151525	0.294867
paclitaxel	BRD-A23723433	0.00195475	0.316995
chloroquine	BRD-A91699651	0.00306763	0.38328
enalapril	BRD-K57545991	0.00326396	0.38328
lapatinib	BRD-K19687926	0.00375845	0.38328
hydralazine	BRD-A77722753	0.00393916	0.38328
menadione	BRD-K78126613	0.00437714	0.387178
imiquimod	BRD-K26657438	0.004829	0.391551
methantheline	BRD-K09859624	0.00545786	0.4085
metixene	BRD-A33711280	0.00681558	0.473683
benperidol	BRD-K79425933	0.0108304	0.603066
thiothixene	BRD-K55070890	0.0111319	0.603066
pizotifen	BRD-K75958195	0.0116154	0.603066
telmisartan	BRD-K73999723	0.0117542	0.603066
noscapine	BRD-K91301684	0.0117762	0.603066
atorvastatin	BRD-U88459701	0.014823	0.701307
trioxsalen	BRD-K54790157	0.0159107	0.701307
selumetinib	BRD-K57080016	0.0160742	0.701307
amantadine	BRD-K70330367	0.0165777	0.701307
acitretin	BRD-K62012036	0.0177828	0.720944
parthenolide	BRD-K98548675	0.0211534	0.738872
phensuximide	BRD-A18043272	0.0213265	0.738872
finasteride	BRD-A83081521	0.0219127	0.738872
doxapram	BRD-A46179541	0.022872	0.738872
oxymetazoline	BRD-K16195444	0.0237907	0.738872
rescinnamine	BRD-K52930707	0.024303	0.738872
warfarin	BRD-A24514565	0.0251576	0.738872
bupropion	BRD-A05186015	0.0251718	0.738872
nilutamide	BRD-K23566484	0.0252447	0.738872
terbutaline	BRD-A50157456	0.0258188	0.738872
fexofenadine	BRD-A73368467	0.0268453	0.746299
lovastatin	BRD-K09416995	0.0293414	0.760537
quinethazone	BRD-A59303141	0.029797	0.760537
fluorouracil	BRD-K24844714	0.0302016	0.760537
estriol	BRD-A18620900	0.0315753	0.760537
naloxone	BRD-A70461345	0.0334363	0.760537
naphazoline	BRD-K77641333	0.0338064	0.760537
rilmenidine	BRD-K01638814	0.0345271	0.760537
bendroflumethiazide	BRD-A80017228	0.0346972	0.760537
pravastatin	BRD-A11170096	0.0349144	0.760537
digoxin	BRD-K23478508	0.0351739	0.760537
disulfiram	BRD-K32744045	0.0377515	0.796238
procainamide	BRD-K75089421	0.0389121	0.796238
zileuton	BRD-A56359832	0.03928	0.796238
pravastatin	BRD-A71816415	0.0408203	0.810575
repaglinide	BRD-K82846253	0.0434278	0.841713
yohimbine	BRD-A87445400	0.0444392	0.841713
nicotine	BRD-K05395900	0.0462539	0.841713
etodolac	BRD-K99260425	0.0467418	0.841713
sildenafil	BRD-K79759585	0.047327	0.841713
mestranol	BRD-K31920458	0.0475789	0.841713
midodrine	BRD-A79981887	0.0501605	0.85852
afatinib	BRD-A58767537	0.0510806	0.85852
nalbuphine	BRD-A92651262	0.0511759	0.85852
isradipine	BRD-A90799790	0.0535733	0.861741
flumazenil	BRD-K98769987	0.0550028	0.861741
toremifene	BRD-K67174588	0.0558432	0.861741
aminoglutethimide	BRD-A25234499	0.0559897	0.861741
pantoprazole	BRD-A22380646	0.0573649	0.861741
melatonin	BRD-K97530723	0.0587166	0.861741
carbinoxamine	BRD-A29426959	0.0589856	0.861741
methysergide	BRD-K35941380	0.0599332	0.861741
dopamine	BRD-K43887077	0.0600257	0.861741
tropicamide	BRD-A79672927	0.0617436	0.861741
palonosetron	BRD-K08924299	0.0618674	0.861741
estradiol	BRD-A23226398	0.0619957	0.861741
curcumin	BRD-K07572174	0.0650819	0.891897
fluspirilene	BRD-K77947974	0.0670112	0.896266
amiloride	BRD-K97181089	0.067243	0.896266
diethylcarbamazine	BRD-K45542189	0.0714738	0.918244
scopolamine	BRD-A14566392	0.0725478	0.918244
lapatinib	BRD-M07438658	0.0738997	0.918244
quinine	BRD-U94846492	0.0743526	0.918244
acebutolol	BRD-A29260609	0.0752682	0.918244
famciclovir	BRD-K45033733	0.0754685	0.918244
chlorthalidone	BRD-A26384407	0.0774865	0.918244
estradiol	BRD-K18910433	0.0785385	0.918244
dexketoprofen	BRD-K43764301	0.0794755	0.918244
azelastine	BRD-A68888262	0.0799455	0.918244
droperidol	BRD-K97158071	0.0812891	0.918244
flucloxacillin	BRD-A13650332	0.0813208	0.918244
lansoprazole	BRD-A49172652	0.0813597	0.918244
dapsone	BRD-K62363391	0.0833903	0.918244
trimethobenzamide	BRD-K34415467	0.0869798	0.918244
vincristine	BRD-K82109576	0.0878397	0.918244
mirtazapine	BRD-A64977602	0.0881837	0.918244
triprolidine	BRD-K56231354	0.0892926	0.918244
pioglitazone	BRD-A48430263	0.0910049	0.918244
aprepitant	BRD-K17306061	0.0932273	0.918244
nicergoline	BRD-K76810206	0.0932775	0.918244
rucaparib	BRD-K88560311	0.0940622	0.918244
reboxetine	BRD-A43974499	0.0949403	0.918244
minoxidil	BRD-K06902185	0.0950073	0.918244
valaciclovir	BRD-K46435977	0.0951968	0.918244
quinidine	BRD-K70799801	0.0958817	0.918244
ranolazine	BRD-A97674275	0.0959754	0.918244
rivaroxaban	BRD-K37130656	0.0960426	0.918244
dabrafenib	BRD-K09951645	0.0962599	0.918244
nevirapine	BRD-K15502390	0.0986807	0.932197
stiripentol	BRD-A72441487	0.102406	0.958086
rifaximin	BRD-K89708791	0.103739	0.961318
mepivacaine	BRD-A03216249	0.105603	0.961661
thioridazine	BRD-A84481105	0.105753	0.961661
fluoxetine	BRD-A31159102	0.107395	0.962465
probucol	BRD-K72029282	0.109245	0.962465
practolol	BRD-A41304429	0.110899	0.962465
lisuride	BRD-K88871508	0.111051	0.962465
milrinone	BRD-K67080878	0.112049	0.962465
treprostinil	BRD-A67438293	0.115798	0.962465
sibutramine	BRD-A23359898	0.116447	0.962465
bortezomib	BRD-K88510285	0.117092	0.962465
doxepin	BRD-K37694030	0.11763	0.962465
nifedipine	BRD-A30977374	0.117714	0.962465
ranitidine	BRD-K70505054	0.120988	0.962465
cephalexin	BRD-K90733503	0.121797	0.962465
mafenide	BRD-K30649484	0.122626	0.962465
zuclopenthixol	BRD-K28761384	0.12335	0.962465
valsartan	BRD-K45158365	0.124565	0.962465
entecavir	BRD-K08206212	0.126926	0.962465
methysergide	BRD-A98725278	0.127084	0.962465
rifampicin	BRD-K01507359	0.12719	0.962465
estradiol	BRD-A18917088	0.12801	0.962465
milnacipran	BRD-K02227374	0.128242	0.962465
nitrazepam	BRD-K57930253	0.128361	0.962465
vinorelbine	BRD-K10916986	0.128629	0.962465
flecainide	BRD-A09472452	0.129915	0.962465
captopril	BRD-K54529596	0.130769	0.962465
phenelzine	BRD-K87024524	0.133151	0.962465
irbesartan	BRD-K60038276	0.133648	0.962465
eplerenone	BRD-A39969961	0.134896	0.962465
fludarabine	BRD-K66788707	0.135247	0.962465
fulvestrant	BRD-A83237092	0.136695	0.962465
oxybutynin	BRD-A65013509	0.137315	0.962465
gemfibrozil	BRD-K11129031	0.137639	0.962465
cyclopentolate	BRD-A77291778	0.140511	0.962465
piperacillin	BRD-K86873305	0.1419	0.962465
tolbutamide	BRD-K85119730	0.14277	0.962465
enzalutamide	BRD-K56851771	0.142779	0.962465
ticlopidine	BRD-K00603606	0.143294	0.962465
salmeterol	BRD-A01320529	0.143834	0.962465
cisapride	BRD-K59163477	0.144576	0.962465
oxcarbazepine	BRD-K04196797	0.146069	0.962465
vorinostat	BRD-K81418486	0.147773	0.962465
ondansetron	BRD-A19736161	0.150253	0.962465
phenytoin	BRD-K55930204	0.150464	0.962465
ketoconazole	BRD-K29113274	0.151252	0.962465
ibuprofen	BRD-A17655518	0.15307	0.962465
paclitaxel	BRD-A28746609	0.153128	0.962465
ouabain	BRD-A68930007	0.154677	0.962465
ceforanide	BRD-K37848908	0.154774	0.962465
tripelennamine	BRD-K57033106	0.155828	0.962465
lidocaine	BRD-K52662033	0.155828	0.962465
digitoxin	BRD-A93236127	0.15771	0.962465
danazol	BRD-K48970916	0.158074	0.962465
vinorelbine	BRD-K97514127	0.158561	0.962465
doconexent	BRD-K39965020	0.159094	0.962465
atorvastatin	BRD-A82307304	0.159964	0.962465
alosetron	BRD-K46742498	0.160246	0.962465
hexylresorcinol	BRD-K99946902	0.163399	0.964528
probenecid	BRD-K95237249	0.164038	0.964528
rofecoxib	BRD-K21733600	0.164618	0.964528
cyclophosphamide	BRD-A09722536	0.164922	0.964528
ibrutinib	BRD-A35869383	0.165546	0.964528
axitinib	BRD-K29905972	0.166929	0.966795
cyclopenthiazide	BRD-A41250306	0.168823	0.96687
guaifenesin	BRD-A90515964	0.169972	0.96687
dinoprostone	BRD-K26521938	0.170694	0.96687
levocetirizine	BRD-K27184429	0.1733	0.96687
isoxsuprine	BRD-A74269027	0.173528	0.96687
tretinoin	BRD-K64634304	0.173877	0.96687
esomeprazole	BRD-A56892734	0.173898	0.96687
atomoxetine	BRD-K20141153	0.176277	0.974532
risperidone	BRD-K53857191	0.180143	0.980351
parecoxib	BRD-K13800121	0.181335	0.980351
phenoxybenzamine	BRD-A67799922	0.18389	0.980351
phylloquinone	BRD-A55815733	0.185684	0.980351
curcumin	BRD-K69690935	0.185893	0.980351
dextromethorphan	BRD-K33211335	0.186417	0.980351
pazopanib	BRD-K74514084	0.188677	0.980351
mitotane	BRD-A31204924	0.19056	0.980351
losartan	BRD-K76205745	0.191252	0.980351
felodipine	BRD-A30815329	0.191917	0.980351
noscapine	BRD-A51393488	0.192485	0.980351
ergometrine	BRD-A73581086	0.193167	0.980351
fluvoxamine	BRD-K31534764	0.195412	0.980351
dihydroergotamine	BRD-K72166146	0.196259	0.980351
rosiglitazone	BRD-A97437073	0.196957	0.980351
carteolol	BRD-A42167015	0.197297	0.980351
isoxsuprine	BRD-A16700644	0.198354	0.980351
ezetimibe	BRD-K42260897	0.199005	0.980351
imipramine	BRD-K38436528	0.199387	0.980351
azithromycin	BRD-K74501079	0.199494	0.980351
edaravone	BRD-K35458079	0.199993	0.980351
tubocurarine	BRD-K02607075	0.200318	0.980351
tolazoline	BRD-K46211610	0.201005	0.980351
domperidone	BRD-K38305202	0.202192	0.980351
pemetrexed	BRD-K55395145	0.202518	0.980351
lenalidomide	BRD-A17883755	0.207661	0.985987
cabergoline	BRD-A63043573	0.208127	0.985987
ranitidine	BRD-K14204120	0.208487	0.985987
clofarabine	BRD-A82371568	0.210414	0.985987
metaxalone	BRD-A94709349	0.210534	0.985987
simvastatin	BRD-K22134346	0.210629	0.985987
diltiazem	BRD-A69636825	0.210776	0.985987
erythromycin	BRD-A44827100	0.212972	0.991493
osimertinib	BRD-K42805893	0.21659	1
clioquinol	BRD-K09255212	0.218717	1
acyclovir	BRD-K32318651	0.220152	1
palbociclib	BRD-K51313569	0.221058	1
mirtazapine	BRD-K83153774	0.223651	1
alfuzosin	BRD-A09056319	0.223759	1
rifapentine	BRD-K28346421	0.223911	1
trametinib	BRD-K12343256	0.223929	1
parthenolide	BRD-A66395008	0.224566	1
lofexidine	BRD-A02990301	0.225441	1
guanabenz	BRD-K56800335	0.229334	1
pergolide	BRD-K60770992	0.231136	1
diclofenac	BRD-K08252256	0.232399	1
sorafenib	BRD-K23984367	0.235493	1
diflunisal	BRD-K22031190	0.235575	1
clonidine	BRD-K98530306	0.238007	1
belinostat	BRD-K17743125	0.238968	1
nefopam	BRD-A78877355	0.239044	1
diphenhydramine	BRD-K47278471	0.241353	1
scopolamine	BRD-K89923877	0.242479	1
clomifene	BRD-K04218075	0.245405	1
naftifine	BRD-K74141488	0.25229	1
buspirone	BRD-K93461745	0.252769	1
lopinavir	BRD-K99451608	0.253143	1
mercaptopurine	BRD-K91601245	0.254097	1
rizatriptan	BRD-K75699339	0.254331	1
pregnenolone	BRD-K39356024	0.254611	1
ropinirole	BRD-K15933101	0.25667	1
entacapone	BRD-K83636919	0.258569	1
levonorgestrel	BRD-K35189033	0.25973	1
metergoline	BRD-A30435184	0.263755	1
digoxin	BRD-A94756469	0.264029	1
sulfasalazine	BRD-K10670311	0.264079	1
escitalopram	BRD-K70301876	0.264741	1
propafenone	BRD-A26334849	0.266119	1
gestrinone	BRD-A94793051	0.269061	1
galantamine	BRD-A49148672	0.271831	1
ruxolitinib	BRD-K53972329	0.272147	1
noscapine	BRD-K89237706	0.274806	1
diphenidol	BRD-K01663662	0.275384	1
fursultiamine	BRD-A71157293	0.276217	1
levetiracetam	BRD-K49404994	0.277151	1
flupentixol	BRD-K70487031	0.281755	1
nitrofural	BRD-K79092138	0.28275	1
glimepiride	BRD-K34776109	0.284067	1
dibenzepin	BRD-K79145749	0.28424	1
albendazole	BRD-K79131256	0.284786	1
iloperidone	BRD-K48722833	0.287327	1
moxifloxacin	BRD-K66615216	0.290567	1
pseudoephedrine	BRD-K84175871	0.290584	1
meclizine	BRD-A50311610	0.29203	1
etoposide	BRD-K37798499	0.293098	1
labetalol	BRD-K04389336	0.296314	1
flavoxate	BRD-K47639036	0.296561	1
sulfacetamide	BRD-K21520694	0.300366	1
dantrolene	BRD-K81272440	0.300495	1
artesunate	BRD-A47829399	0.300508	1
naltrexone	BRD-K88172511	0.301485	1
chloramphenicol	BRD-A51182606	0.302512	1
isoxicam	BRD-A75552914	0.303828	1
benzydamine	BRD-K76133116	0.30398	1
tocainide	BRD-A92670106	0.304168	1
amisulpride	BRD-A60197193	0.304236	1
pirfenidone	BRD-K96862998	0.304438	1
estrone	BRD-K81839095	0.304877	1
dexrazoxane	BRD-K07265709	0.305542	1
rabeprazole	BRD-A39390670	0.308786	1
cefixime	BRD-K04993501	0.310332	1
methoxsalen	BRD-K63430059	0.311451	1
zimelidine	BRD-K47207162	0.312296	1
oxprenolol	BRD-A43671941	0.312475	1
benzthiazide	BRD-K21450440	0.320708	1
sulpiride	BRD-A10715913	0.321495	1
parthenolide	BRD-K81651477	0.323805	1
carprofen	BRD-A17411484	0.324811	1
pemoline	BRD-A80793822	0.326238	1
sunitinib	BRD-K42828737	0.327999	1
cinnarizine	BRD-K07220430	0.328783	1
nitrendipine	BRD-A02006392	0.328898	1
fludarabine	BRD-A31374339	0.330746	1
prednisone	BRD-A62525898	0.331019	1
ketoconazole	BRD-A76019558	0.335523	1
amodiaquine	BRD-K91290917	0.336871	1
citalopram	BRD-A47598013	0.33825	1
loxapine	BRD-K39915878	0.339052	1
biperiden	BRD-A00546892	0.345264	1
hexylcaine	BRD-A97730597	0.345755	1
oxybenzone	BRD-K59037100	0.347067	1
yohimbine	BRD-K35586044	0.348828	1
homatropine	BRD-A74975734	0.349113	1
tacrolimus	BRD-K69608737	0.349669	1
tadalafil	BRD-K93645900	0.34998	1
bepridil	BRD-A91008255	0.351348	1
hyoscyamine	BRD-K40530731	0.354993	1
vecuronium	BRD-K20168442	0.35676	1
tretinoin	BRD-K06926592	0.357155	1
zonisamide	BRD-K48300629	0.358011	1
dienestrol	BRD-K95309561	0.363146	1
floxuridine	BRD-A80638690	0.363706	1
ritodrine	BRD-K51465424	0.369565	1
pravastatin	BRD-K60511616	0.369805	1
fenofibrate	BRD-K50388907	0.369932	1
norethisterone	BRD-K92073408	0.370636	1
alfacalcidol	BRD-K93433262	0.372317	1
troglitazone	BRD-A13084692	0.373166	1
vincristine	BRD-A76528577	0.374014	1
caffeine	BRD-K02404261	0.375209	1
physostigmine	BRD-A37052580	0.37521	1
oxaprozin	BRD-K25394294	0.375225	1
teicoplanin	BRD-U97083655	0.375263	1
resorcinol	BRD-K85603128	0.375379	1
testosterone	BRD-A79479878	0.375451	1
moxonidine	BRD-K77771411	0.37732	1
ofloxacin	BRD-A24228527	0.377386	1
ouabain	BRD-K35708212	0.377432	1
chlortetracycline	BRD-A41555725	0.377534	1
amlodipine	BRD-A64297288	0.377628	1
mupirocin	BRD-K15262564	0.377628	1
sumatriptan	BRD-K50938287	0.378841	1
doxepin	BRD-K54462405	0.379421	1
lidoflazine	BRD-K62996583	0.38121	1
promethazine	BRD-A46335897	0.382009	1
pirenzepine	BRD-K89375097	0.382415	1
thiothixene	BRD-K97309399	0.382933	1
dacomitinib	BRD-K57169635	0.38375	1
trimebutine	BRD-A92630576	0.384441	1
norepinephrine	BRD-A91555231	0.385664	1
griseofulvin	BRD-K08273968	0.386643	1
iobenguane	BRD-K43860855	0.387083	1
testosterone	BRD-K84036904	0.388606	1
diethyltoluamide	BRD-K94080537	0.39021	1
irinotecan	BRD-K08547377	0.390435	1
niacin	BRD-K61993165	0.391904	1
artemether	BRD-K39621635	0.392305	1
cefoxitin	BRD-K70976396	0.392545	1
vindesine	BRD-K59753975	0.394274	1
venlafaxine	BRD-A51714012	0.39471	1
cyproheptadine	BRD-K28143534	0.398676	1
docetaxel	BRD-K63265447	0.398737	1
pyrazinamide	BRD-K28667793	0.398985	1
progesterone	BRD-K64994968	0.399151	1
flunarizine	BRD-K29582677	0.400364	1
voriconazole	BRD-K06557128	0.404222	1
pinacidil	BRD-A43882281	0.405841	1
latanoprost	BRD-K10961822	0.405974	1
simvastatin	BRD-A81772229	0.407139	1
bifonazole	BRD-A94543220	0.409741	1
doxepin	BRD-K36616567	0.410281	1
nomifensine	BRD-A29644307	0.41226	1
maprotiline	BRD-K03319035	0.413306	1
safinamide	BRD-K84639753	0.414544	1
ciprofibrate	BRD-A49358627	0.415637	1
ivermectin	BRD-A48570745	0.417071	1
propantheline	BRD-K90885812	0.417573	1
mesalazine	BRD-K28849549	0.41808	1
bromocriptine	BRD-A69960130	0.418866	1
diazoxide	BRD-K73109821	0.418896	1
clofibrate	BRD-K45252063	0.421024	1
lorazepam	BRD-A11990600	0.421895	1
desloratadine	BRD-K82357231	0.422149	1
sertraline	BRD-K82036761	0.422571	1
tacrolimus	BRD-K65261396	0.42336	1
rosuvastatin	BRD-K82941592	0.424631	1
tretinoin	BRD-K71879491	0.425734	1
nimodipine	BRD-A58048407	0.425801	1
valsartan	BRD-A14792000	0.426747	1
naproxen	BRD-K59197931	0.427012	1
febuxostat	BRD-K48367671	0.427526	1
cilastatin	BRD-K85518562	0.428284	1
erythromycin	BRD-K63550407	0.428795	1
formoterol	BRD-K54006094	0.429054	1
cerivastatin	BRD-K81169441	0.431108	1
gemcitabine	BRD-K15108141	0.431875	1
thiotepa	BRD-K09631521	0.433887	1
metyrapone	BRD-K46862739	0.434672	1
saquinavir	BRD-K09963420	0.435461	1
triamterene	BRD-K92049597	0.436804	1
ezetimibe	BRD-A41519720	0.439369	1
bosutinib	BRD-K99964838	0.440992	1
formestane	BRD-A31801025	0.44212	1
anagrelide	BRD-K62200014	0.44249	1
mephentermine	BRD-K18194590	0.444326	1
azacitidine	BRD-K03406345	0.445207	1
clomipramine	BRD-K52989797	0.445644	1
lamotrigine	BRD-K93460210	0.445795	1
hydrocortisone	BRD-K93568044	0.445861	1
capsaicin	BRD-K50590187	0.449455	1
enalaprilat	BRD-K99447003	0.450559	1
ketotifen	BRD-K28936863	0.451059	1
tramadol	BRD-K51033547	0.451709	1
guanabenz	BRD-K67847053	0.453191	1
amoxicillin	BRD-K55044200	0.453439	1
nalbuphine	BRD-A16934955	0.455013	1
mefloquine	BRD-K40645748	0.455276	1
nitrendipine	BRD-A12560204	0.456852	1
vinblastine	BRD-A22783572	0.459136	1
dicloxacillin	BRD-K05673000	0.459583	1
pheniramine	BRD-A23072235	0.461373	1
tacrine	BRD-K81473089	0.46212	1
zolpidem	BRD-K44876623	0.464175	1
methylergometrine	BRD-K34685430	0.46508	1
quinidine	BRD-K59632282	0.465484	1
ramipril	BRD-K89348303	0.466982	1
etodolac	BRD-A74667430	0.468106	1
sonidegib	BRD-K19796430	0.469378	1
tranylcypromine	BRD-K47029922	0.470948	1
oxybuprocaine	BRD-K04185004	0.471862	1
brimonidine	BRD-K68264559	0.47348	1
naproxen	BRD-A87719232	0.474873	1
duloxetine	BRD-K71103788	0.475654	1
procyclidine	BRD-A31800922	0.476448	1
sirolimus	BRD-K89626439	0.477012	1
busulfan	BRD-K23204545	0.478049	1
nateglinide	BRD-K84658672	0.481482	1
methimazole	BRD-K54416256	0.481524	1
nilotinib	BRD-K81528515	0.485513	1
fluorometholone	BRD-A13133631	0.486628	1
tegafur	BRD-A79903587	0.487154	1
omeprazole	BRD-A55962179	0.48773	1
dioxybenzone	BRD-K22193694	0.48774	1
propofol	BRD-K82255054	0.48812	1
vidarabine	BRD-K72093121	0.488766	1
tropisetron	BRD-A79226577	0.488931	1
verapamil	BRD-A09533288	0.490927	1
spironolactone	BRD-K90027355	0.492507	1
auranofin	BRD-A79465854	0.495016	1
penciclovir	BRD-K47780086	0.495771	1
betahistine	BRD-K91315211	0.496695	1
phentolamine	BRD-K90333595	0.50186	1
crotamiton	BRD-K57179821	0.502808	1
nalbuphine	BRD-K66404838	0.506475	1
clobetasol	BRD-A26095496	0.507616	1
carbidopa	BRD-A69512159	0.509138	1
vardenafil	BRD-K13926615	0.509489	1
metoprolol	BRD-A03623303	0.509539	1
bezafibrate	BRD-K46018455	0.510116	1
prilocaine	BRD-A53952395	0.510953	1
pindolol	BRD-A97701745	0.512234	1
gatifloxacin	BRD-A74980173	0.51236	1
dextromethorphan	BRD-K24053527	0.513968	1
ponatinib	BRD-K44227013	0.516645	1
acetylcysteine	BRD-K59058747	0.51679	1
chlorpromazine	BRD-K89997465	0.518803	1
dihydroergocristine	BRD-A65076780	0.522393	1
carbetocin	BRD-A32161980	0.525076	1
warfarin	BRD-K25991148	0.525523	1
mephenytoin	BRD-A83937277	0.525747	1
clofazimine	BRD-K56614220	0.528444	1
eprosartan	BRD-K67977190	0.528719	1
diphenoxylate	BRD-K41903098	0.529542	1
vincristine	BRD-A60414806	0.530805	1
ouabain	BRD-A46747628	0.531012	1
lypressin	BRD-K93331255	0.531124	1
raloxifene	BRD-K63828191	0.531887	1
mesoridazine	BRD-A14395271	0.532735	1
mebendazole	BRD-K77987382	0.533086	1
memantine	BRD-A79803969	0.534488	1
verteporfin	BRD-M45964048	0.534692	1
rutin	BRD-K20482099	0.534992	1
idebenone	BRD-K37516142	0.538065	1
hesperidin	BRD-K38903228	0.539754	1
isoeugenol	BRD-K05737787	0.54082	1
regorafenib	BRD-K16730910	0.541875	1
bromocriptine	BRD-A60274948	0.544727	1
docetaxel	BRD-K42125900	0.545741	1
vinblastine	BRD-A55594068	0.547364	1
rifapentine	BRD-K55889443	0.549101	1
atovaquone	BRD-A84493640	0.54935	1
glimepiride	BRD-K42693031	0.549513	1
zafirlukast	BRD-K71289571	0.550295	1
exemestane	BRD-A73741725	0.552642	1
edrophonium	BRD-K81128206	0.552696	1
timolol	BRD-K08806317	0.553798	1
hydroflumethiazide	BRD-K36862742	0.554079	1
mianserin	BRD-A19661776	0.554404	1
bumetanide	BRD-K38197229	0.555236	1
testosterone	BRD-A55393291	0.555774	1
everolimus	BRD-K13514097	0.557146	1
fosinopril	BRD-A51382177	0.557956	1
spectinomycin	BRD-K11905747	0.558511	1
cefotiam	BRD-K02275692	0.558517	1
montelukast	BRD-K69470111	0.558788	1
polydatin	BRD-K43236057	0.559065	1
cabozantinib	BRD-K51544265	0.559612	1
altretamine	BRD-K67043667	0.561638	1
pargyline	BRD-K83597974	0.562046	1
stavudine	BRD-K93880783	0.562635	1
nicardipine	BRD-A26711594	0.562861	1
torasemide	BRD-K30480208	0.563002	1
pregnenolone	BRD-K43880410	0.564504	1
betaxolol	BRD-A02759312	0.565964	1
piretanide	BRD-K87990216	0.566364	1
mepyramine	BRD-K97564742	0.567149	1
mifepristone	BRD-K37270826	0.567247	1
metoclopramide	BRD-K75641298	0.570685	1
icosapent	BRD-K47192521	0.572328	1
ribavirin	BRD-A96255180	0.573803	1
quinidine	BRD-A64479082	0.574334	1
losartan	BRD-K66198023	0.574612	1
ataluren	BRD-K94830329	0.574612	1
ethotoin	BRD-A30205217	0.575847	1
ritodrine	BRD-A59174698	0.57619	1
liothyronine	BRD-K89152108	0.578345	1
dexamethasone	BRD-K38775274	0.578558	1
abiraterone	BRD-K55301415	0.578784	1
balsalazide	BRD-K41410256	0.580732	1
tropisetron	BRD-A83859836	0.580912	1
tramadol	BRD-K04412738	0.583345	1
desipramine	BRD-K60762818	0.584915	1
anastrozole	BRD-K52172416	0.585619	1
tetracycline	BRD-A15493168	0.586022	1
cimetidine	BRD-K34157611	0.586031	1
ipratropium	BRD-A05352148	0.587166	1
sulindac	BRD-A13946108	0.587693	1
naloxone	BRD-A41833852	0.588986	1
haloperidol	BRD-K67783091	0.589419	1
danazol	BRD-A20243730	0.589577	1
butoconazole	BRD-A16665823	0.59076	1
doxycycline	BRD-A88774919	0.592151	1
dobutamine	BRD-A78322124	0.59273	1
dipyridamole	BRD-K86301799	0.593764	1
zolmitriptan	BRD-K54314721	0.595376	1
moclobemide	BRD-K07237224	0.59884	1
voriconazole	BRD-K46212057	0.599385	1
felbamate	BRD-K99107520	0.600847	1
amiodarone	BRD-K87555556	0.60107	1
lacidipine	BRD-A52282606	0.601349	1
vecuronium	BRD-K61341215	0.602686	1
tiagabine	BRD-K60160658	0.604973	1
triclabendazole	BRD-K81916719	0.605252	1
lovastatin	BRD-A70155556	0.606318	1
diazepam	BRD-K16508793	0.607517	1
niclosamide	BRD-K35960502	0.61001	1
amlodipine	BRD-A22032524	0.61008	1
ambroxol	BRD-K56558538	0.613037	1
vandetanib	BRD-K77625799	0.613288	1
estriol	BRD-K17016787	0.613507	1
brinzolamide	BRD-K74913225	0.614023	1
atracurium	BRD-A75935363	0.615846	1
nonoxynol-9	BRD-K88625236	0.617374	1
miglitol	BRD-K44779798	0.619469	1
chlordiazepoxide	BRD-K86595100	0.619872	1
biperiden	BRD-A36471396	0.622893	1
alectinib	BRD-K11267252	0.62513	1
capecitabine	BRD-K61192372	0.626583	1
acarbose	BRD-A16444946	0.626636	1
noscapine	BRD-K66043364	0.626991	1
doxylamine	BRD-A44008656	0.627086	1
yohimbine	BRD-A51410489	0.62762	1
trifluoperazine	BRD-K89732114	0.629447	1
triamcinolone	BRD-A37780065	0.629653	1
bromocriptine	BRD-A80151636	0.630377	1
fostamatinib	BRD-K20285085	0.634964	1
linezolid	BRD-K66876909	0.636718	1
triclosan	BRD-K41731458	0.638051	1
idelalisib	BRD-K60866521	0.638093	1
iloprost	BRD-A45664787	0.638513	1
biotin	BRD-K89210380	0.638641	1
estriol	BRD-A84205515	0.644732	1
procarbazine	BRD-K13032584	0.645236	1
indinavir	BRD-K33226500	0.645624	1
scopolamine	BRD-A62035778	0.6516	1
perphenazine	BRD-K10995081	0.655806	1
fluvastatin	BRD-K66296774	0.657086	1
ropivacaine	BRD-K50938786	0.658221	1
oxymetholone	BRD-A23637604	0.658652	1
cisplatin	BRD-K01228321	0.659967	1
remoxipride	BRD-K54094468	0.661195	1
chlorprothixene	BRD-K59058766	0.661195	1
deferiprone	BRD-K06878038	0.661418	1
rilmenidine	BRD-M62162320	0.662563	1
secnidazole	BRD-A70083328	0.6628	1
norgestimate	BRD-A04756508	0.663149	1
etoposide	BRD-A18419789	0.666346	1
itraconazole	BRD-A34817987	0.667015	1
tranylcypromine	BRD-A43974575	0.667022	1
rifabutin	BRD-K30563334	0.668873	1
orciprenaline	BRD-A07780951	0.66998	1
cisapride	BRD-K06895174	0.670327	1
everolimus	BRD-A25736793	0.672821	1
dihydroergocristine	BRD-K97440753	0.673292	1
alprostadil	BRD-K52459643	0.673876	1
cefazolin	BRD-A65282128	0.674657	1
zalcitabine	BRD-K85925969	0.675207	1
metronidazole	BRD-K52020312	0.675757	1
ritonavir	BRD-K51485625	0.676032	1
nafcillin	BRD-K18574842	0.676527	1
amsacrine	BRD-K98490050	0.678349	1
doxazosin	BRD-A13188892	0.678781	1
alimemazine	BRD-A49225603	0.679609	1
tetrabenazine	BRD-K95739795	0.68297	1
flunarizine	BRD-K12184470	0.683201	1
flutamide	BRD-K28307902	0.683267	1
amitriptyline	BRD-K53737926	0.691908	1
esmolol	BRD-A07395371	0.691925	1
rimantadine	BRD-A75479906	0.69329	1
montelukast	BRD-A31312900	0.694381	1
aliskiren	BRD-K30020243	0.694801	1
oxyphenonium	BRD-A14208071	0.695135	1
tofacitinib	BRD-K31283835	0.695247	1
methylprednisolone	BRD-K35240538	0.695691	1
fluphenazine	BRD-K53987533	0.699037	1
didanosine	BRD-K99063460	0.700912	1
minaprine	BRD-K02867583	0.70202	1
ranitidine	BRD-K30816563	0.702111	1
nifedipine	BRD-K96354014	0.705786	1
doxercalciferol	BRD-K14550461	0.706005	1
letrozole	BRD-K88789588	0.706248	1
ephedrine	BRD-A98431941	0.707994	1
metolazone	BRD-A61793559	0.711491	1
acarbose	BRD-K44276885	0.712826	1
demeclocycline	BRD-A75368507	0.713629	1
cilastatin	BRD-A90311807	0.714732	1
tacrolimus	BRD-K08845546	0.715396	1
bosentan	BRD-K74763371	0.715514	1
pinacidil	BRD-A58207013	0.716635	1
tenoxicam	BRD-A22844106	0.716635	1
raltitrexed	BRD-K89839824	0.717075	1
galantamine	BRD-K49481516	0.71874	1
ritonavir	BRD-A03323675	0.719008	1
phenazopyridine	BRD-K76304753	0.719295	1
dolasetron	BRD-K28029915	0.721078	1
crizotinib	BRD-K78431006	0.721436	1
lamivudine	BRD-K02992638	0.722518	1
propoxycaine	BRD-K18250272	0.724032	1
alitretinoin	BRD-K35483542	0.725742	1
vinorelbine	BRD-M30523314	0.725885	1
ethambutol	BRD-A74500471	0.729696	1
sulfinpyrazone	BRD-A36217750	0.730203	1
aripiprazole	BRD-K70358946	0.730769	1
diltiazem	BRD-K24023109	0.731745	1
solifenacin	BRD-A54596827	0.731977	1
midazolam	BRD-K00532621	0.733426	1
diethylstilbestrol	BRD-K45330754	0.733951	1
mebeverine	BRD-A09467419	0.736643	1
parachlorophenol	BRD-K40992116	0.73683	1
propylthiouracil	BRD-K48168960	0.737931	1
articaine	BRD-A70514680	0.738686	1
olmesartan	BRD-K83144676	0.739781	1
diltiazem	BRD-K81029756	0.740755	1
calcifediol	BRD-K77175907	0.741381	1
triamcinolone	BRD-A30717181	0.742886	1
theophylline	BRD-K97799481	0.744523	1
dosulepin	BRD-K54759182	0.745223	1
paroxetine	BRD-K19277754	0.745311	1
cetirizine	BRD-A42571354	0.746122	1
famotidine	BRD-K00673382	0.747673	1
nabumetone	BRD-K65146499	0.748782	1
nizatidine	BRD-K46652470	0.749118	1
trimipramine	BRD-A19195498	0.749673	1
benazepril	BRD-A15131297	0.750043	1
nimesulide	BRD-K76775527	0.752629	1
clotrimazole	BRD-K15916496	0.752902	1
molindone	BRD-A65280694	0.753702	1
celecoxib	BRD-K02637541	0.754162	1
maraviroc	BRD-A04352665	0.75479	1
cytarabine	BRD-K33106058	0.755246	1
clozapine	BRD-K37289225	0.755445	1
artesunate	BRD-K79759031	0.757843	1
mexiletine	BRD-A64092382	0.758294	1
xanthinol	BRD-A01826957	0.759098	1
phentermine	BRD-K96319534	0.759613	1
olaparib	BRD-K02113016	0.760259	1
sitagliptin	BRD-K19416115	0.760789	1
moexipril	BRD-K34441861	0.761077	1
piroxicam	BRD-A57382968	0.762031	1
testosterone	BRD-K90553655	0.762538	1
pimozide	BRD-K01292756	0.76291	1
naltrexone	BRD-A83855350	0.763319	1
estrone	BRD-A37959677	0.763424	1
guanfacine	BRD-K32830106	0.763815	1
ipratropium	BRD-A37432947	0.766262	1
physostigmine	BRD-K25650355	0.766908	1
esculin	BRD-A99411506	0.767998	1
amiodarone	BRD-K17561142	0.768087	1
nimodipine	BRD-A24891640	0.768568	1
naloxone	BRD-K67511046	0.768987	1
terbinafine	BRD-K68132782	0.770353	1
praziquantel	BRD-A21858158	0.773783	1
thiethylperazine	BRD-K69600043	0.774863	1
capsaicin	BRD-K16336526	0.776583	1
metergoline	BRD-K56699285	0.777019	1
norethisterone	BRD-A39415247	0.77917	1
tubocurarine	BRD-K99621550	0.780421	1
efavirenz	BRD-K40758068	0.782903	1
betamethasone	BRD-A02180903	0.78363	1
enalapril	BRD-K44497846	0.78391	1
progesterone	BRD-A67479912	0.784733	1
cinacalcet	BRD-K73838513	0.785143	1
molsidomine	BRD-K35531059	0.786471	1
selegiline	BRD-K86434416	0.78983	1
lenalidomide	BRD-K05926469	0.790758	1
phenformin	BRD-K11399644	0.790888	1
benzonatate	BRD-K91699951	0.795627	1
dihydroergocristine	BRD-A44701612	0.798645	1
neratinib	BRD-K85606544	0.802905	1
fluvoxamine	BRD-K72676686	0.805348	1
ketoprofen	BRD-A97739905	0.806037	1
terconazole	BRD-K86204871	0.80827	1
diphemanil	BRD-K93441486	0.809408	1
sertaconazole	BRD-A95939040	0.80964	1
gliquidone	BRD-K80396088	0.81186	1
amlexanox	BRD-K29530284	0.81199	1
isotretinoin	BRD-K76723084	0.813113	1
oxiconazole	BRD-K23369905	0.813434	1
eugenol	BRD-K32977963	0.813444	1
naloxone	BRD-A37541666	0.814131	1
quinapril	BRD-K72222507	0.81677	1
dexamethasone	BRD-A69951442	0.817163	1
sunitinib	BRD-M64432851	0.819106	1
decitabine	BRD-K79254416	0.819301	1
prednisolone	BRD-A27887842	0.819645	1
indapamide	BRD-A95869247	0.825075	1
bimatoprost	BRD-A87848830	0.828834	1
benazepril	BRD-K49807096	0.83	1
olanzapine	BRD-K18895904	0.834405	1
memantine	BRD-K91938660	0.838312	1
amoxapine	BRD-K02265150	0.840696	1
ifenprodil	BRD-A24191444	0.84264	1
cefotaxime	BRD-A67981824	0.843744	1
pramipexole	BRD-K06388322	0.847264	1
norgestrel	BRD-A50928468	0.849321	1
primidone	BRD-K32247306	0.849804	1
procaterol	BRD-A22684332	0.850109	1
promazine	BRD-K06980535	0.850365	1
toremifene	BRD-K51350053	0.850399	1
etomidate	BRD-A54880345	0.852881	1
ampicillin	BRD-A16754160	0.853162	1
loratadine	BRD-K82795137	0.854486	1
topotecan	BRD-A59985574	0.854768	1
gefitinib	BRD-K64052750	0.854782	1
dasatinib	BRD-K49328571	0.855301	1
nateglinide	BRD-K44353683	0.855586	1
somatostatin	BRD-K14681867	0.856561	1
methazolamide	BRD-K13356952	0.856682	1
ethinylestradiol	BRD-K48195008	0.857339	1
carbamazepine	BRD-K71799949	0.859499	1
tinidazole	BRD-K89125793	0.859768	1
cefdinir	BRD-K52735702	0.859856	1
raltegravir	BRD-K05658747	0.862419	1
paroxetine	BRD-A62326914	0.862766	1
cladribine	BRD-K93034159	0.863236	1
clopidogrel	BRD-K27721098	0.863562	1
benzatropine	BRD-A25067867	0.866197	1
nintedanib	BRD-K49075727	0.86644	1
metformin	BRD-K79602928	0.86705	1
perhexiline	BRD-A19633847	0.867429	1
erlotinib	BRD-K70401845	0.867703	1
cilostazol	BRD-K67017579	0.869607	1
bromfenac	BRD-K47679368	0.869806	1
protriptyline	BRD-K42098891	0.872286	1
ketorolac	BRD-A40639672	0.874707	1
riluzole	BRD-K21283037	0.879714	1
meloxicam	BRD-A84174393	0.880548	1
teniposide	BRD-A35588707	0.881439	1
loxoprofen	BRD-A43082555	0.883045	1
donepezil	BRD-A49160188	0.88324	1
pivmecillinam	BRD-K67100011	0.884498	1
acetylcholine	BRD-K82381502	0.885866	1
tolazamide	BRD-K32164935	0.886046	1
nadolol	BRD-A97454584	0.886203	1
trazodone	BRD-K70778732	0.886955	1
varenicline	BRD-K18855837	0.887432	1
budesonide	BRD-A82238138	0.888894	1
cefixime	BRD-K71059170	0.889581	1
azathioprine	BRD-K32821942	0.890643	1
bromhexine	BRD-K47631482	0.890837	1
pyrimethamine	BRD-K88429204	0.891757	1
riboflavin	BRD-K92760278	0.894158	1
homatropine	BRD-A09539288	0.894265	1
pentobarbital	BRD-A44448661	0.896083	1
sorafenib	BRD-K49810818	0.896398	1
tropisetron	BRD-K50866992	0.898401	1
chlorambucil	BRD-K29458283	0.900118	1
bisoprolol	BRD-A89175223	0.900118	1
argatroban	BRD-A48261811	0.901252	1
reserpine	BRD-K95921201	0.901342	1
flunisolide	BRD-K49577446	0.90143	1
alprazolam	BRD-K32398298	0.903508	1
orphenadrine	BRD-A53576514	0.903601	1
ipratropium	BRD-A07029265	0.90437	1
rolitetracycline	BRD-A27489425	0.905509	1
dihydroergotamine	BRD-A54845972	0.905887	1
alpelisib	BRD-K54997624	0.906134	1
labetalol	BRD-A07440155	0.910723	1
prazosin	BRD-K49111258	0.910827	1
rifampicin	BRD-A83892713	0.910869	1
pitavastatin	BRD-K30097969	0.911189	1
meropenem	BRD-K01612348	0.911654	1
dexamethasone	BRD-A35108200	0.91208	1
propranolol	BRD-A10070317	0.913025	1
homosalate	BRD-A34751532	0.913304	1
chloroxine	BRD-K17075857	0.913431	1
tacrolimus	BRD-K44094599	0.914456	1
proguanil	BRD-K28183345	0.915067	1
clemastine	BRD-K30240666	0.915443	1
terazosin	BRD-A22256192	0.916113	1
perindopril	BRD-K92731339	0.91669	1
etodolac	BRD-A16998493	0.916754	1
carvedilol	BRD-A10977446	0.918417	1
amifostine	BRD-K73947551	0.919343	1
thalidomide	BRD-A93255169	0.919351	1
floxuridine	BRD-K47832606	0.920905	1
bethanechol	BRD-A99833829	0.921096	1
modafinil	BRD-A16332958	0.921509	1
nadolol	BRD-A87606379	0.923477	1
quetiapine	BRD-K68867920	0.923868	1
formoterol	BRD-M00539986	0.924122	1
loperamide	BRD-K61250553	0.925713	1
nicardipine	BRD-A63445921	0.926672	1
elvitegravir	BRD-K54472332	0.927109	1
clarithromycin	BRD-K49668410	0.928655	1
pinacidil	BRD-A22897758	0.928726	1
dexbrompheniramine	BRD-K22947005	0.928819	1
primaquine	BRD-A55913614	0.929755	1
ganciclovir	BRD-K22662435	0.930614	1
tibolone	BRD-K10467831	0.9311	1
sulconazole	BRD-A70649075	0.932046	1
calcitriol	BRD-A84327315	0.933674	1
tolterodine	BRD-K54316499	0.935875	1
nizatidine	BRD-K73589491	0.936177	1
methocarbamol	BRD-A31521121	0.936525	1
rifabutin	BRD-K31484631	0.936948	1
glipizide	BRD-K12219985	0.936987	1
methotrexate	BRD-K59456551	0.938205	1
imatinib	BRD-K92723993	0.938737	1
prednicarbate	BRD-K46137903	0.939794	1
ziprasidone	BRD-K29582115	0.939961	1
nicorandil	BRD-K97752965	0.940345	1
rutin	BRD-A34907681	0.945068	1
finasteride	BRD-K01095011	0.946091	1
sildenafil	BRD-K50128260	0.946448	1
goserelin	BRD-A62434282	0.946672	1
temozolomide	BRD-K32107296	0.947987	1
hyoscyamine	BRD-A78303415	0.948017	1
cefpodoxime	BRD-A87387433	0.951081	1
medrysone	BRD-K56515112	0.95148	1
phentolamine	BRD-K21317336	0.951771	1
pefloxacin	BRD-K55034111	0.95232	1
sirolimus	BRD-K84937637	0.953968	1
econazole	BRD-A51820102	0.956814	1
bicalutamide	BRD-A29485665	0.957659	1
idarubicin	BRD-K69650333	0.959188	1
cimetidine	BRD-K18618618	0.959366	1
panobinostat	BRD-K02130563	0.960597	1
maprotiline	BRD-K25433859	0.962034	1
diclofenamide	BRD-K71499074	0.962971	1
medrysone	BRD-A20126139	0.963228	1
levocabastine	BRD-K33453211	0.963656	1
curcumin	BRD-K74148702	0.964282	1
calcitriol	BRD-K27316855	0.965024	1
tegaserod	BRD-K21806131	0.9652	1
desoximetasone	BRD-A49447682	0.965425	1
exemestane	BRD-K33425534	0.965905	1
fluocinonide	BRD-K57886322	0.966835	1
loteprednol	BRD-K39983086	0.967295	1
digoxin	BRD-A75144621	0.967295	1
minoxidil	BRD-K14888893	0.968858	1
triflupromazine	BRD-K63675182	0.970558	1
tolcapone	BRD-K10852020	0.970758	1
triamcinolone	BRD-K53790871	0.971191	1
olopatadine	BRD-K67637637	0.97125	1
nitazoxanide	BRD-K96471533	0.971514	1
nefazodone	BRD-K90789829	0.973379	1
doxorubicin	BRD-K92093830	0.973961	1
daunorubicin	BRD-K17210248	0.974336	1
tigecycline	BRD-A34462049	0.974389	1
danazol	BRD-A92537424	0.974439	1
zidovudine	BRD-K72903603	0.97485	1
fluticasone	BRD-K14791739	0.975327	1
halcinonide	BRD-K81709173	0.975861	1
papaverine	BRD-K15567136	0.975931	1
ramipril	BRD-A65739223	0.975937	1
brompheniramine	BRD-A68723818	0.976419	1
fluticasone	BRD-A59943784	0.976488	1
mitoxantrone	BRD-K21680192	0.976892	1
fenoldopam	BRD-A50684349	0.977643	1
epirubicin	BRD-K04548931	0.97772	1
cefuroxime	BRD-K63641886	0.978364	1
prochlorperazine	BRD-K19352500	0.979269	1
clomifene	BRD-K29950728	0.980836	1
flunisolide	BRD-A65449987	0.982017	1
topotecan	BRD-K55696337	0.982481	1
amcinonide	BRD-A36010170	0.982859	1
fenbufen	BRD-K12513978	0.982859	1
diflorasone	BRD-K17674993	0.982977	1
fludarabine	BRD-K72238567	0.983296	1
tamoxifen	BRD-K93754473	0.98475	1
pilocarpine	BRD-K85090592	0.984859	1
disopyramide	BRD-A29734509	0.98504	1
phenolphthalein	BRD-K19227686	0.985486	1
fulvestrant	BRD-A90490067	0.986556	1
hydrocortisone	BRD-A75172220	0.986666	1
pancuronium	BRD-A84134924	0.987286	1
betamethasone	BRD-K39188321	0.987494	1
sirolimus	BRD-K99369265	0.98765	1
budesonide	BRD-A60571864	0.987899	1
topiramate	BRD-K29653726	0.98856	1
dofetilide	BRD-K86887724	0.989637	1
alverine	BRD-K89055274	0.99005	1
paroxetine	BRD-K37991163	0.990113	1
dactinomycin	BRD-A73909368	0.990722	1
sotalol	BRD-A33168282	0.990841	1
valdecoxib	BRD-K12994359	0.992247	1
salbutamol	BRD-A88254928	0.993882	1
mestranol	BRD-A14798026	0.994192	1
nortriptyline	BRD-K91263825	0.9944	1
afatinib	BRD-K66175015	0.994648	1
desoximetasone	BRD-K30697463	0.994763	1
vemurafenib	BRD-K56343971	0.994843	1
tolmetin	BRD-K82562631	0.995128	1
fluphenazine	BRD-K55127134	0.995156	1
phenylbutazone	BRD-K10843433	0.99516	1
triamcinolone	BRD-K77554836	0.995255	1
triprolidine	BRD-K11742128	0.995267	1
tamoxifen	BRD-K43744935	0.995381	1
budesonide	BRD-A34299591	0.995612	1
doxorubicin	BRD-A52530684	0.995618	1
doxorubicin	BRD-A76941896	0.995694	1
clobetasol	BRD-K10799896	0.995949	1
amcinonide	BRD-A16478930	0.996193	1
granisetron	BRD-K10860596	0.996199	1
dactinomycin	BRD-K70578146	0.996296	1
alclometasone	BRD-A90131694	0.996324	1
levonorgestrel	BRD-K90543092	0.996545	1
hydrocortisone	BRD-K73978287	0.996806	1
idarubicin	BRD-A71390734	0.996909	1
dexamethasone	BRD-A10188456	0.99691	1
tamoxifen	BRD-K04210847	0.996986	1
dantron	BRD-K10065684	0.997011	1
tizanidine	BRD-K06335600	0.997058	1
sirolimus	BRD-A23770159	0.997063	1
mifepristone	BRD-A44780397	0.997208	1
calcipotriol	BRD-K56429665	0.997254	1
nisoldipine	BRD-A96107863	0.997265	1
cefaclor	BRD-K20338176	0.997566	1
daunorubicin	BRD-K43389675	0.997716	1
profenamine	BRD-A16311756	0.997833	1
nelfinavir	BRD-K74117820	0.997931	1
orlistat	BRD-K63343048	0.99827	1
flucytosine	BRD-K82143716	0.998297	1
dexamethasone	BRD-K47635719	0.998438	1
daunorubicin	BRD-A68009927	0.998557	1
nialamide	BRD-K12102668	0.998717	1
cabergoline	BRD-K86882815	0.998874	1
isocarboxazid	BRD-K93332168	0.999023	1
naltrexone	BRD-A66559694	0.99908	1
bithionol	BRD-K39120595	0.999188	1
nicotinamide	BRD-K28912512	0.999246	1
nelfinavir	BRD-K60460488	0.999351	1
benzylpenicillin	BRD-K55191674	0.999406	1
levofloxacin	BRD-K09471561	0.999554	1
midostaurin	BRD-K13646352	0.999572	1
temsirolimus	BRD-A62025033	0.999573	1
dydrogesterone	BRD-K68620903	0.999645	1
fluconazole	BRD-K05977355	0.999662	1
terfenadine	BRD-A06352418	0.999784	1
methylergometrine	BRD-A63667919	0.99981	1
acamprosate	BRD-M41783010	0.999892	1
bisacodyl	BRD-K39987650	0.999915	1
isradipine	BRD-A69927616	0.999934	1
rimexolone	BRD-K31627533	0.999959	1
clobetasol	BRD-A63894585	0.999992	1
sirolimus	BRD-A79768653	1	1

## Sheet: Overall_DrugScore
Drug.name	Drug.therapeutic.score	P.value	FDR
chloroquine	0.326191	5.97039e-08	4.65093e-05
losartan	0.174837	0.00241474	0.0628262
rescinnamine	0.172591	8.88085e-05	0.00970358
bortezomib	0.0986476	1.27267e-07	4.95705e-05
enalapril	0.0657991	7.19747e-06	0.00186894
imiquimod	0.054967	1.36011e-05	0.00264881
albendazole	0.0537747	0.00741982	0.118245
thioridazine	0.0534402	0.000307399	0.0184737
pentoxifylline	0.0439645	1.86242e-05	0.00290165
leflunomide	0.0430419	0.000109139	0.00970358
amiloride	0.0344214	0.0002646	0.0184737
rucaparib	0.0325003	2.50946e-05	0.00325812
lenalidomide	0.0323218	0.000112108	0.00970358
toremifene	0.0302695	0.00241949	0.0628262
ergometrine	0.027427	0.00120935	0.0495835
paclitaxel	0.0267543	0.00144515	0.0522704
methantheline	0.0266766	0.00083229	0.0381385
zileuton	0.0255797	0.000362791	0.0192625
nitrendipine	0.0251133	0.00646088	0.118179
metixene	0.0244992	0.000646029	0.0314535
ixazomib	0.0235735	0.00160014	0.0522704
fluorouracil	0.0225484	0.000308291	0.0184737
flumazenil	0.0224856	0.00315503	0.079283
procainamide	0.0222702	0.00738073	0.118245
thiothixene	0.0218751	0.00215521	0.0599609
etodolac	0.0203547	0.00143733	0.0522704
fenoterol	0.0202187	0.00374133	0.088318
pantoprazole	0.0191679	0.00163322	0.0522704
lapatinib	0.0190362	0.00167748	0.0522704
scopolamine	0.0187075	0.00411032	0.091484
nateglinide	0.017752	0.0113531	0.144985
finasteride	0.0173604	0.000370909	0.0192625
dienestrol	0.0173486	0.0088541	0.127294
cimetidine	0.0172645	0.0105837	0.139038
curcumin	0.0170149	0.00202007	0.0582828
methysergide	0.0167447	0.00018626	0.0145096
noscapine	0.0165543	0.0101247	0.136888
warfarin	0.0164174	0.00174645	0.0523263
pergolide	0.016287	0.0061538	0.116922
phensuximide	0.0161634	0.012186	0.153111
terbutaline	0.0160305	0.00405946	0.091484
imipramine	0.0158439	0.00743776	0.118245
brinzolamide	0.015842	0.0859261	0.45535
pizotifen	0.0158346	0.0239282	0.221905
reboxetine	0.0158005	0.00775272	0.118419
lansoprazole	0.0157252	0.00163694	0.0522704
atorvastatin	0.0156689	0.000976857	0.0422762
gemfibrozil	0.0155329	0.0162991	0.181412
felodipine	0.0153822	0.0154935	0.177491
clomifene	0.0151218	0.00558791	0.113612
rilmenidine	0.0149436	0.0277989	0.243318
oxybutynin	0.0147771	0.00773232	0.118419
midodrine	0.0146631	0.00847987	0.124638
linezolid	0.0146499	0.0838077	0.455288
enzalutamide	0.014608	0.0046582	0.100798
vorinostat	0.0145339	0.0203299	0.203039
sitagliptin	0.0145258	0.0489744	0.328888
fulvestrant	0.0142969	0.0214801	0.209163
mianserin	0.0140558	0.116943	0.552114
ceforanide	0.0140105	0.0165344	0.181412
danazol	0.0137102	0.0136905	0.164076
pravastatin	0.0136207	0.00368769	0.088318
testosterone	0.0134439	0.00697654	0.118245
dinoprostone	0.0132745	0.0503262	0.332238
betahistine	0.0132167	0.361656	0.978228
lisuride	0.0129284	0.0416202	0.305698
acebutolol	0.0129207	0.024658	0.225966
diethylcarbamazine	0.0127491	0.0176485	0.189653
tripelennamine	0.0126436	0.0382016	0.299371
tamoxifen	0.0126109	0.167814	0.660238
estrone	0.0125973	0.0164551	0.181412
vincristine	0.0124466	0.042138	0.305698
butoconazole	0.0123906	0.306004	0.916835
rofecoxib	0.012336	0.0953832	0.492076
quinine	0.012328	0.0343896	0.281269
oxybuprocaine	0.0123086	0.14036	0.608364
naloxone	0.0123079	0.00606369	0.116922
tacrolimus	0.0122488	0.0372492	0.296093
doxepin	0.012188	0.0146557	0.1704
probenecid	0.0121673	0.0101736	0.136888
nicergoline	0.011937	0.0107089	0.139038
milnacipran	0.0119032	0.0134883	0.164076
nicotine	0.0118614	0.00667509	0.118179
pargyline	0.0118399	0.10022	0.51363
propylthiouracil	0.0114545	0.281022	0.893096
raloxifene	0.0114545	0.0935857	0.487698
nabumetone	0.0112892	0.069734	0.390812
digoxin	0.0111049	0.102839	0.516478
flunarizine	0.011069	0.0413017	0.305698
etoposide	0.0109188	0.00660447	0.118179
flucloxacillin	0.0108359	0.0224766	0.212269
sildenafil	0.0108283	0.0423817	0.305698
digitoxin	0.0106011	0.11772	0.552434
piperacillin	0.0104814	0.0620497	0.374703
acitretin	0.0104606	0.00836246	0.124638
ouabain	0.0104162	0.0856513	0.45535
dexamethasone	0.0104081	0.0939084	0.487698
thiotepa	0.0104052	0.0657749	0.382378
pemoline	0.0102429	0.0564505	0.354217
ranitidine	0.0101377	0.0130808	0.161745
alfuzosin	0.00996758	0.114425	0.546851
tacrine	0.00996758	0.146831	0.618279
menadione	0.00995333	0.00898739	0.127294
norepinephrine	0.0097473	0.176216	0.673826
rifapentine	0.00961797	0.0218572	0.210207
hydralazine	0.00958837	0.0611723	0.374703
promazine	0.00950584	0.618959	1
iloperidone	0.00945226	0.126339	0.576526
aminoglutethimide	0.00929807	0.0413781	0.305698
formestane	0.0091722	0.421746	1
captopril	0.00915816	0.0631256	0.375972
rifampicin	0.00910452	0.181812	0.68753
melatonin	0.00908371	0.239968	0.823504
cisapride	0.00898312	0.0193177	0.195435
yohimbine	0.0089581	0.0056879	0.113612
tropicamide	0.00875695	0.0791419	0.440368
lidocaine	0.0086444	0.044659	0.313418
bezafibrate	0.00860833	0.28098	0.893096
sibutramine	0.00845016	0.0669878	0.383346
doxapram	0.00841779	0.0384301	0.299371
vinorelbine	0.00841662	0.0314744	0.266506
flecainide	0.00837387	0.0432954	0.309423
bisoprolol	0.00819483	0.455433	1
phenytoin	0.00817383	0.0190868	0.195435
edaravone	0.0080698	0.112382	0.546827
mexiletine	0.00804447	0.578934	1
quinidine	0.00801009	0.0210831	0.207896
ropinirole	0.00797786	0.276597	0.893096
dexketoprofen	0.00785864	0.0184979	0.192132
clomipramine	0.00777896	0.114013	0.546851
nilotinib	0.00765836	0.29808	0.910381
progesterone	0.00748465	0.113016	0.546827
nitrazepam	0.00747473	0.0828443	0.455288
alpelisib	0.00736899	0.513544	1
lypressin	0.00733032	0.0650898	0.382159
tretinoin	0.0072531	0.151194	0.626491
ibuprofen	0.00724315	0.0498474	0.33189
profenamine	0.00719467	0.575076	1
formoterol	0.00712034	0.471948	1
biperiden	0.00709884	0.345435	0.967964
promethazine	0.00709441	0.0556131	0.354217
guaifenesin	0.00706439	0.211302	0.751617
diphenhydramine	0.0070055	0.277915	0.893096
saquinavir	0.00697245	0.550434	1
escitalopram	0.00690772	0.0543328	0.349796
probucol	0.00684247	0.0325641	0.272768
venlafaxine	0.00680723	0.422638	1
resorcinol	0.0066536	0.472263	1
sorafenib	0.00661433	0.220304	0.776547
ribavirin	0.00652013	0.530796	1
alectinib	0.00638375	0.158513	0.638573
esculin	0.00631528	0.191204	0.711085
clonidine	0.00621242	0.251595	0.848453
chlorthalidone	0.00615009	0.0177723	0.189653
naphazoline	0.00610616	0.00713047	0.118245
nilutamide	0.00597686	0.0874688	0.460393
amlexanox	0.00591149	0.23383	0.80599
cilostazol	0.00580778	0.196213	0.724406
pseudoephedrine	0.00565666	0.0439658	0.311358
isoxsuprine	0.00560677	0.186111	0.697023
fluspirilene	0.00553207	0.0464678	0.3232
propantheline	0.00540138	0.140768	0.608364
belinostat	0.00534025	0.0846469	0.455288
clofibrate	0.00518552	0.160773	0.638992
dopamine	0.00513257	0.0312314	0.266506
telmisartan	0.00508242	0.00482417	0.101568
benperidol	0.0050326	0.0568384	0.354217
carteolol	0.00497498	0.335742	0.961069
pirfenidone	0.00490811	0.0475084	0.323755
oxymetazoline	0.00486	0.0292942	0.253558
selumetinib	0.00484078	0.0355539	0.285531
ephedrine	0.0047108	0.651827	1
flavoxate	0.00467173	0.122487	0.571359
pemetrexed	0.00459505	0.0101919	0.136888
estriol	0.00457749	0.0258169	0.231165
procarbazine	0.004525	0.514031	1
sunitinib	0.00440465	0.286324	0.899162
diclofenac	0.00435175	0.155051	0.634471
liothyronine	0.00433042	0.107858	0.528435
pregnenolone	0.00413843	0.0843009	0.455288
amiodarone	0.00409576	0.46708	1
mirtazapine	0.00405653	0.0518808	0.336793
triclosan	0.00399656	0.227263	0.793134
trioxsalen	0.00388107	0.102729	0.516478
vandetanib	0.00367383	0.298539	0.910381
bupropion	0.00366858	0.0674177	0.383346
penciclovir	0.00356144	0.202803	0.741707
buspirone	0.00354795	0.0400011	0.302852
dapsone	0.00347126	0.0400434	0.302852
memantine	0.0034201	0.126683	0.576526
methotrexate	0.00335617	0.349045	0.971093
diethyltoluamide	0.00334019	0.159741	0.638573
dibenzepin	0.00332421	0.145614	0.618279
desloratadine	0.00326028	0.066271	0.382408
efavirenz	0.00323029	0.753904	1
amantadine	0.00314682	0.0226165	0.212269
lovastatin	0.00314313	0.262817	0.871212
voriconazole	0.0030685	0.107025	0.528435
bendroflumethiazide	0.00306219	0.0182676	0.192132
quinethazone	0.00302172	0.107828	0.528435
cyclopenthiazide	0.00300359	0.0477944	0.323755
fexofenadine	0.00285525	0.216735	0.767438
diltiazem	0.00285494	0.116083	0.551392
parthenolide	0.00271415	0.242086	0.827129
abiraterone	0.00264929	0.605397	1
regorafenib	0.00263128	0.485951	1
rutin	0.00239818	0.409664	1
minoxidil	0.00222068	0.0266459	0.235877
nalbuphine	0.00221306	0.0333478	0.276361
disulfiram	0.0021451	0.0620444	0.374703
stavudine	0.00204751	0.323036	0.94322
repaglinide	0.00193708	0.0847456	0.455288
salmeterol	0.00191269	0.0141764	0.167324
amisulpride	0.00176179	0.230171	0.796905
mestranol	0.00172468	0.103428	0.516478
valaciclovir	0.00163754	0.124026	0.575095
palonosetron	0.00161719	0.0652467	0.382159
carbinoxamine	0.00161437	0.127295	0.576526
estradiol	0.00154099	0.153255	0.631672
afatinib	0.00148192	0.352846	0.976781
fostamatinib	0.00147256	0.366325	0.981799
isradipine	0.00137221	0.146173	0.618279
propofol	0.00133988	0.0400243	0.302852
dihydroergotamine	0.00133733	0.199081	0.731528
diazoxide	0.00131957	0.0508451	0.332843
sulindac	0.00126857	0.0686701	0.387638
eugenol	0.00122395	0.294279	0.9061
iobenguane	0.00117463	0.150703	0.626491
phentolamine	0.00117463	0.304909	0.916835
methocarbamol	0.00102022	0.857413	1
pioglitazone	0.000997948	0.0472284	0.323755
trametinib	0.000969333	0.323286	0.94322
rivaroxaban	0.000960051	0.176458	0.673826
bumetanide	0.000943012	0.648806	1
droperidol	0.000938997	0.264778	0.873993
ranolazine	0.000934787	0.132697	0.590689
azelastine	0.000909522	0.171191	0.663846
famciclovir	0.000875836	0.0559496	0.354217
trimethobenzamide	0.000829518	0.39983	1
triprolidine	0.000829518	0.137869	0.608364
aprepitant	0.000800043	0.155564	0.634471
dabrafenib	0.000778989	0.491647	1
nevirapine	0.000704025	0.593564	1
zuclopenthixol	0.000456611	0.358857	0.978228
stiripentol	0.00044292	0.328537	0.951413
rifaximin	0.000441468	0.261993	0.871212
practolol	0.000424402	0.243815	0.829397
entecavir	0.000416824	0.164805	0.651689
eplerenone	0.000414929	0.143128	0.612619
phenelzine	0.000409245	0.424613	1
tolbutamide	0.000409245	0.226855	0.793134
nifedipine	0.00040735	0.13143	0.589237
ketoconazole	0.000405456	0.141353	0.608364
ticlopidine	0.000405456	0.536059	1
ibrutinib	0.000400795	0.570118	1
fluoxetine	0.000395983	0.632371	1
oxcarbazepine	0.000390299	0.0632251	0.375972
treprostinil	0.000390299	0.333445	0.961069
cephalexin	0.000380825	0.174384	0.6725
milrinone	0.000378931	0.0619667	0.374703
alosetron	0.000377036	0.339474	0.961069
mafenide	0.000369457	0.47816	1
mepivacaine	0.000363932	0.323181	0.94322
ondansetron	0.000359984	0.728553	1
cyclopentolate	0.000358089	0.0249462	0.225966
doconexent	0.000358089	0.312168	0.924634
cyclophosphamide	0.000354274	0.33926	0.961069
valsartan	0.000352406	0.327133	0.950883
fludarabine	0.000348616	0.207706	0.745637
levocetirizine	0.000345648	0.228064	0.793134
esomeprazole	0.000340639	0.206282	0.744845
irbesartan	0.000323986	0.361547	0.978228
axitinib	0.000314646	0.131614	0.589237
hexylresorcinol	0.000305964	0.501607	1
atomoxetine	0.000271599	0.621845	1
tolazoline	0.000238108	0.14045	0.608364
mitotane	0.000219336	0.340507	0.961069
risperidone	0.000219336	0.456616	1
parecoxib	0.00021736	0.150591	0.626491
phylloquinone	0.000210444	0.536631	1
dextromethorphan	0.000208468	0.381782	1
ezetimibe	0.000208468	0.435721	1
rosiglitazone	0.000206492	0.277948	0.893096
fluvoxamine	0.000204516	0.564057	1
pazopanib	0.000200564	0.496264	1
phenoxybenzamine	0.000198588	0.141147	0.608364
tubocurarine	0.000196612	0.44163	1
domperidone	0.000195624	0.208826	0.746218
azithromycin	0.00019266	0.901338	1
simvastatin	0.000147497	0.279464	0.893096
metaxalone	0.000142557	0.662498	1
cabergoline	0.000131265	0.524999	1
clofarabine	0.000129854	0.544371	1
triclabendazole	0.00012127	0.512787	1
erythromycin	8.50034e-05	0.287409	0.899162
ruxolitinib	7.07385e-05	0.420705	1
vemurafenib	6.62233e-05	0.575657	1
fenbufen	6.56213e-05	0.499794	1
mepyramine	6.41162e-05	0.548319	1
naftifine	6.20091e-05	0.509368	1
icosapent	5.71929e-05	0.708825	1
oxaprozin	2.67726e-06	0.391037	1
flutamide	2.62328e-06	0.59979	1
labetalol	2.5801e-06	0.567739	1
orciprenaline	2.5801e-06	0.971096	1
troglitazone	2.5801e-06	0.182842	0.688085
metyrapone	2.5693e-06	0.684237	1
busulfan	2.55851e-06	0.672897	1
imatinib	2.55851e-06	0.748803	1
benzydamine	2.54771e-06	0.71649	1
edrophonium	2.54771e-06	0.923432	1
methimazole	2.54771e-06	0.697615	1
gefitinib	2.53692e-06	0.916065	1
calcifediol	2.52612e-06	0.863094	1
spectinomycin	2.51533e-06	0.171288	0.663846
isoxicam	2.50453e-06	0.289445	0.899651
febuxostat	2.49374e-06	0.353597	0.976781
moxonidine	2.49374e-06	0.375087	0.993854
nicardipine	2.49374e-06	0.605449	1
tadalafil	2.49374e-06	0.469522	1
clozapine	2.48294e-06	0.74827	1
letrozole	2.48294e-06	0.281537	0.893096
trifluoperazine	2.48294e-06	0.973041	1
acetylcysteine	2.47215e-06	0.961486	1
alimemazine	2.46135e-06	0.953972	1
atracurium	2.46135e-06	0.606348	1
cinnarizine	2.46135e-06	0.679717	1
lorazepam	2.46135e-06	0.607135	1
mephentermine	2.46135e-06	0.980918	1
pyrimethamine	2.46135e-06	0.954358	1
tocainide	2.46135e-06	0.50909	1
benzatropine	2.45056e-06	0.811309	1
guanabenz	2.43976e-06	0.581139	1
nitrofural	2.43976e-06	0.784516	1
protriptyline	2.43976e-06	0.938859	1
rimantadine	2.43976e-06	0.727782	1
timolol	2.43976e-06	0.739421	1
fenofibrate	2.42896e-06	0.460389	1
homatropine	2.42896e-06	0.787128	1
loxapine	2.42896e-06	0.517417	1
loxoprofen	2.42896e-06	0.854166	1
methoxsalen	2.42896e-06	0.781887	1
naproxen	2.42896e-06	0.178706	0.679081
ampicillin	2.41817e-06	0.997929	1
dasatinib	2.41817e-06	0.802253	1
eprosartan	2.41817e-06	0.608234	1
vecuronium	2.40737e-06	0.788592	1
bosutinib	2.39658e-06	0.472024	1
chloramphenicol	2.39658e-06	0.832382	1
hexylcaine	2.39658e-06	0.70503	1
ketoprofen	2.39658e-06	0.651556	1
oxybenzone	2.39658e-06	0.686255	1
verteporfin	2.39658e-06	0.530135	1
diazepam	2.38578e-06	0.254087	0.853162
disopyramide	2.38578e-06	0.976725	1
fenoldopam	2.38578e-06	0.994206	1
benazepril	2.37499e-06	0.442498	1
bethanechol	2.37499e-06	0.945325	1
diphenoxylate	2.37499e-06	0.45443	1
nimodipine	2.37499e-06	0.486919	1
nintedanib	2.37499e-06	0.91791	1
nitazoxanide	2.37499e-06	0.858568	1
norgestrel	2.37499e-06	0.938601	1
prednisone	2.37499e-06	0.404625	1
acarbose	2.36419e-06	0.522799	1
felbamate	2.36419e-06	0.622267	1
metolazone	2.36419e-06	0.899659	1
mupirocin	2.36419e-06	0.204588	0.74474
norgestimate	2.36419e-06	0.539883	1
phenformin	2.36419e-06	0.860949	1
prazosin	2.36419e-06	0.955522	1
rizatriptan	2.36419e-06	0.316937	0.935205
rolitetracycline	2.36419e-06	0.99402	1
sulconazole	2.36419e-06	0.895984	1
triamterene	2.36419e-06	0.64543	1
amodiaquine	2.3534e-06	0.837848	1
calcipotriol	2.3534e-06	0.998426	1
desipramine	2.3534e-06	0.838189	1
metoprolol	2.3534e-06	0.5802	1
olmesartan	2.3534e-06	0.998937	1
orlistat	2.3534e-06	1	1
azacitidine	2.3426e-06	0.650967	1
idelalisib	2.3426e-06	0.636003	1
lopinavir	2.3426e-06	0.599269	1
metronidazole	2.3426e-06	0.653647	1
pefloxacin	2.3426e-06	0.705608	1
ataluren	2.33181e-06	0.931629	1
perphenazine	2.33181e-06	0.611662	1
teicoplanin	2.33181e-06	0.705628	1
temozolomide	2.33181e-06	0.876003	1
tenoxicam	2.33181e-06	0.992111	1
amifostine	2.32101e-06	0.999967	1
amitriptyline	2.32101e-06	0.917384	1
phentermine	2.32101e-06	0.879621	1
procyclidine	2.32101e-06	0.700016	1
ritonavir	2.32101e-06	0.48641	1
benzthiazide	2.31022e-06	0.802599	1
erlotinib	2.31022e-06	0.945823	1
lacidipine	2.31022e-06	0.159848	0.638573
moclobemide	2.31022e-06	0.877601	1
nefopam	2.31022e-06	0.246707	0.835584
nomifensine	2.31022e-06	0.812477	1
safinamide	2.31022e-06	0.47266	1
sulfasalazine	2.31022e-06	0.484322	1
tetracycline	2.31022e-06	0.356766	0.978228
zalcitabine	2.31022e-06	0.359663	0.978228
zimelidine	2.31022e-06	0.531706	1
ambroxol	2.29942e-06	0.715271	1
amoxapine	2.29942e-06	0.82146	1
cefoxitin	2.29942e-06	0.505833	1
mebeverine	2.29942e-06	0.488577	1
sotalol	2.29942e-06	0.769698	1
tranylcypromine	2.29942e-06	0.721855	1
capsaicin	2.28862e-06	0.0346621	0.281269
niacin	2.28862e-06	0.875305	1
tetrabenazine	2.28862e-06	0.374158	0.993854
trimebutine	2.28862e-06	0.463538	1
tropisetron	2.28862e-06	0.358549	0.978228
altretamine	2.27783e-06	0.262529	0.871212
atovaquone	2.27783e-06	0.547802	1
cefpodoxime	2.27783e-06	0.962613	1
chloroxine	2.27783e-06	0.399164	1
chlorpromazine	2.27783e-06	0.722848	1
clarithromycin	2.27783e-06	0.546705	1
diethylstilbestrol	2.27783e-06	0.967551	1
fursultiamine	2.27783e-06	0.832932	1
itraconazole	2.27783e-06	0.65712	1
lamivudine	2.27783e-06	0.998223	1
pinacidil	2.27783e-06	0.653429	1
pramipexole	2.27783e-06	0.500967	1
reserpine	2.27783e-06	0.96846	1
sertaconazole	2.27783e-06	0.882941	1
sulfacetamide	2.27783e-06	0.519379	1
trazodone	2.27783e-06	0.997002	1
cerivastatin	2.26703e-06	0.654741	1
dofetilide	2.26703e-06	0.999998	1
gatifloxacin	2.26703e-06	0.704484	1
haloperidol	2.26703e-06	0.564427	1
indinavir	2.26703e-06	0.727875	1
levonorgestrel	2.26703e-06	0.64584	1
pyrazinamide	2.26703e-06	0.764134	1
spironolactone	2.26703e-06	0.468203	1
torasemide	2.26703e-06	0.506481	1
zolmitriptan	2.26703e-06	0.899202	1
alitretinoin	2.25624e-06	0.996204	1
brimonidine	2.25624e-06	0.765682	1
ifenprodil	2.25624e-06	0.976796	1
latanoprost	2.25624e-06	0.736813	1
mercaptopurine	2.25624e-06	0.496904	1
mesalazine	2.25624e-06	0.42549	1
propafenone	2.25624e-06	0.497172	1
rabeprazole	2.25624e-06	0.305883	0.916835
vidarabine	2.25624e-06	0.590808	1
cefazolin	2.24544e-06	0.997106	1
chlordiazepoxide	2.24544e-06	0.698993	1
didanosine	2.24544e-06	0.865946	1
doxycycline	2.24544e-06	0.625619	1
metoclopramide	2.24544e-06	0.868012	1
perhexiline	2.24544e-06	0.978023	1
perindopril	2.24544e-06	0.815764	1
propoxycaine	2.24544e-06	0.947889	1
ropivacaine	2.24544e-06	0.940645	1
thalidomide	2.24544e-06	0.834155	1
vardenafil	2.24544e-06	0.825362	1
caffeine	2.23465e-06	0.754467	1
dantrolene	2.23465e-06	0.367541	0.981799
deferiprone	2.23465e-06	0.49251	1
doxylamine	2.23465e-06	0.995557	1
dydrogesterone	2.23465e-06	0.848333	1
gemcitabine	2.23465e-06	0.914971	1
mebendazole	2.23465e-06	0.814159	1
mefloquine	2.23465e-06	0.851323	1
meropenem	2.23465e-06	0.999255	1
phenazopyridine	2.23465e-06	0.906334	1
sulfinpyrazone	2.23465e-06	0.997443	1
acetylcholine	2.22385e-06	0.984843	1
aripiprazole	2.22385e-06	0.897898	1
cilastatin	2.22385e-06	0.711565	1
hyoscyamine	2.22385e-06	0.499184	1
ketotifen	2.22385e-06	0.735171	1
midazolam	2.22385e-06	0.695396	1
verapamil	2.22385e-06	0.971523	1
cabozantinib	2.21306e-06	0.731289	1
cefaclor	2.21306e-06	1	1
cefuroxime	2.21306e-06	0.998879	1
clotrimazole	2.21306e-06	0.987121	1
iloprost	2.21306e-06	0.798286	1
metergoline	2.21306e-06	0.428949	1
olanzapine	2.21306e-06	0.886326	1
praziquantel	2.21306e-06	0.951514	1
tofacitinib	2.21306e-06	0.53344	1
zafirlukast	2.21306e-06	0.969484	1
carbamazepine	2.20226e-06	0.811642	1
clemastine	2.20226e-06	0.815865	1
diphenidol	2.20226e-06	0.461887	1
fluvastatin	2.20226e-06	0.937353	1
lidoflazine	2.20226e-06	0.524475	1
lofexidine	2.20226e-06	0.336514	0.961069
methylprednisolone	2.20226e-06	0.883868	1
ofloxacin	2.20226e-06	0.28203	0.893096
oxiconazole	2.20226e-06	0.435117	1
pindolol	2.20226e-06	0.969	1
tolmetin	2.20226e-06	0.953383	1
carprofen	2.19147e-06	0.580102	1
cefotiam	2.19147e-06	0.611408	1
crotamiton	2.19147e-06	0.806707	1
cyproheptadine	2.19147e-06	0.715165	1
diclofenamide	2.19147e-06	0.947718	1
dosulepin	2.19147e-06	0.401199	1
primidone	2.19147e-06	0.859712	1
chlorprothixene	2.18067e-06	0.954667	1
fluconazole	2.18067e-06	0.999286	1
galantamine	2.18067e-06	0.381854	1
meclizine	2.18067e-06	0.419597	1
piretanide	2.18067e-06	0.966948	1
sertraline	2.18067e-06	0.97071	1
terazosin	2.18067e-06	0.994281	1
tigecycline	2.18067e-06	0.998633	1
tinidazole	2.18067e-06	0.898184	1
acamprosate	2.16988e-06	0.961091	1
benzonatate	2.16988e-06	0.988288	1
bicalutamide	2.16988e-06	0.968929	1
carvedilol	2.16988e-06	0.816418	1
cefixime	2.16988e-06	0.940173	1
docetaxel	2.16988e-06	0.641301	1
esmolol	2.16988e-06	0.963	1
ganciclovir	2.16988e-06	0.975881	1
glimepiride	2.16988e-06	0.678623	1
guanfacine	2.16988e-06	0.268294	0.878157
irinotecan	2.16988e-06	0.406363	1
lamotrigine	2.16988e-06	0.661579	1
primaquine	2.16988e-06	0.883633	1
mesoridazine	2.15908e-06	0.953329	1
methylergometrine	2.15908e-06	0.455217	1
pheniramine	2.15908e-06	0.467312	1
acyclovir	2.14828e-06	0.498599	1
bromfenac	2.14828e-06	0.975326	1
decitabine	2.14828e-06	0.885203	1
olaparib	2.14828e-06	0.930102	1
pancuronium	2.14828e-06	0.999983	1
piroxicam	2.14828e-06	0.78202	1
riluzole	2.14828e-06	0.992198	1
alfacalcidol	2.13749e-06	0.101115	0.514826
dexbrompheniramine	2.13749e-06	0.634367	1
granisetron	2.13749e-06	0.943073	1
indapamide	2.13749e-06	0.783181	1
isotretinoin	2.13749e-06	0.886061	1
metformin	2.13749e-06	0.850012	1
nizatidine	2.13749e-06	0.994879	1
osimertinib	2.13749e-06	0.727855	1
ponatinib	2.13749e-06	0.753333	1
raltegravir	2.13749e-06	0.537657	1
ritodrine	2.13749e-06	0.368017	0.981799
thiethylperazine	2.13749e-06	0.871318	1
amlodipine	2.12669e-06	0.506227	1
artesunate	2.12669e-06	0.874213	1
cytarabine	2.12669e-06	0.365023	0.981799
exemestane	2.12669e-06	0.543544	1
methazolamide	2.12669e-06	0.905724	1
oxprenolol	2.12669e-06	0.300344	0.910381
oxyphenonium	2.12669e-06	0.99513	1
sumatriptan	2.12669e-06	0.501575	1
zidovudine	2.12669e-06	0.96409	1
ziprasidone	2.12669e-06	0.965558	1
capecitabine	2.1159e-06	0.343688	0.966545
cetirizine	2.1159e-06	0.993703	1
econazole	2.1159e-06	0.995922	1
maraviroc	2.1159e-06	0.966843	1
moexipril	2.1159e-06	0.126191	0.576526
nafcillin	2.1159e-06	0.899769	1
prilocaine	2.1159e-06	0.950109	1
cladribine	2.1051e-06	0.99292	1
dexrazoxane	2.1051e-06	0.57081	1
dobutamine	2.1051e-06	0.20653	0.744845
idebenone	2.1051e-06	0.814835	1
pentobarbital	2.1051e-06	0.9956	1
pivmecillinam	2.1051e-06	0.96093	1
polydatin	2.1051e-06	0.844698	1
ramipril	2.1051e-06	0.749514	1
rosuvastatin	2.1051e-06	0.308553	0.92093
solifenacin	2.1051e-06	0.993539	1
sonidegib	2.1051e-06	0.943396	1
zolpidem	2.1051e-06	0.964185	1
bromocriptine	2.09431e-06	0.266458	0.875825
loperamide	2.09431e-06	0.980793	1
minaprine	2.09431e-06	0.979441	1
oxymetholone	2.09431e-06	0.17009	0.663846
remoxipride	2.09431e-06	0.979908	1
rifabutin	2.09431e-06	0.846878	1
tegafur	2.09431e-06	0.703467	1
theophylline	2.09431e-06	0.9928	1
alverine	2.08351e-06	0.992422	1
benzylpenicillin	2.08351e-06	0.999999	1
betaxolol	2.08351e-06	0.7019	1
bifonazole	2.08351e-06	0.745329	1
bosentan	2.08351e-06	0.987736	1
diphemanil	2.08351e-06	0.973779	1
dolasetron	2.08351e-06	0.939115	1
levocabastine	2.08351e-06	0.902752	1
secnidazole	2.08351e-06	0.86847	1
tiagabine	2.08351e-06	0.997182	1
diflunisal	2.07272e-06	0.337455	0.961069
dioxybenzone	2.07272e-06	0.740757	1
duloxetine	2.07272e-06	0.952679	1
ethinylestradiol	2.07272e-06	0.490782	1
glipizide	2.07272e-06	0.999796	1
griseofulvin	2.07272e-06	0.490942	1
levetiracetam	2.07272e-06	0.826479	1
molsidomine	2.07272e-06	0.711	1
terconazole	2.07272e-06	0.993671	1
xanthinol	2.07272e-06	0.988169	1
dihydroergocristine	2.06192e-06	0.457781	1
hesperidin	2.06192e-06	0.439635	1
isoeugenol	2.06192e-06	0.942785	1
mephenytoin	2.06192e-06	0.290179	0.899651
quetiapine	2.06192e-06	0.787546	1
vinblastine	2.06192e-06	0.415645	1
amoxicillin	2.05113e-06	0.879127	1
chlortetracycline	2.05113e-06	0.191692	0.711085
clopidogrel	2.05113e-06	0.999972	1
elvitegravir	2.05113e-06	0.978768	1
molindone	2.05113e-06	0.840156	1
moxifloxacin	2.05113e-06	0.488051	1
parachlorophenol	2.05113e-06	0.985659	1
paroxetine	2.05113e-06	0.76896	1
phenylbutazone	2.05113e-06	0.896032	1
tizanidine	2.05113e-06	1	1
chlorambucil	2.04033e-06	0.947133	1
cinacalcet	2.04033e-06	0.29103	0.899651
ciprofibrate	2.04033e-06	0.672914	1
citalopram	2.04033e-06	0.886086	1
demeclocycline	2.04033e-06	0.962086	1
ethambutol	2.04033e-06	0.98978	1
everolimus	2.04033e-06	0.723791	1
fosinopril	2.04033e-06	0.909856	1
montelukast	2.04033e-06	0.158388	0.638573
olopatadine	2.04033e-06	0.999742	1
phenolphthalein	2.04033e-06	0.999768	1
sulpiride	2.04033e-06	0.699583	1
tolazamide	2.04033e-06	0.659486	1
tramadol	2.04033e-06	0.677642	1
aliskiren	2.02954e-06	0.827517	1
alprostadil	2.02954e-06	0.974812	1
bimatoprost	2.02954e-06	0.904221	1
calcitriol	2.02954e-06	0.980284	1
carbetocin	2.02954e-06	0.665769	1
mifepristone	2.02954e-06	0.603369	1
prochlorperazine	2.02954e-06	0.999978	1
gestrinone	2.01874e-06	0.300092	0.910381
nisoldipine	2.01874e-06	0.999885	1
nefazodone	2.00794e-06	0.99533	1
nimesulide	2.00794e-06	0.548947	1
pirenzepine	2.00794e-06	0.53727	1
proguanil	2.00794e-06	0.999775	1
sirolimus	2.00794e-06	0.398782	1
carbidopa	1.99715e-06	0.751193	1
fluocinonide	1.99715e-06	0.990538	1
ivermectin	1.99715e-06	0.68345	1
nonoxynol-9	1.99715e-06	0.980967	1
valdecoxib	1.99715e-06	0.662608	1
bisacodyl	1.98635e-06	0.999882	1
budesonide	1.98635e-06	0.66585	1
medrysone	1.98635e-06	0.348971	0.971093
miglitol	1.98635e-06	0.988475	1
nialamide	1.98635e-06	1	1
temsirolimus	1.98635e-06	0.999723	1
tolterodine	1.98635e-06	0.988928	1
trimipramine	1.98635e-06	0.716701	1
amcinonide	1.97556e-06	0.690494	1
argatroban	1.97556e-06	0.999763	1
azathioprine	1.97556e-06	0.950364	1
doxercalciferol	1.97556e-06	0.853574	1
etomidate	1.97556e-06	0.794961	1
floxuridine	1.97556e-06	0.310544	0.923334
fluphenazine	1.97556e-06	0.798387	1
modafinil	1.97556e-06	0.998817	1
norethisterone	1.97556e-06	0.705447	1
procaterol	1.97556e-06	0.995413	1
riboflavin	1.97556e-06	0.902186	1
terbinafine	1.97556e-06	0.646841	1
vindesine	1.97556e-06	0.503054	1
alclometasone	1.96476e-06	0.952941	1
articaine	1.96476e-06	0.914419	1
bromhexine	1.96476e-06	0.982357	1
clioquinol	1.96476e-06	0.466291	1
dipyridamole	1.96476e-06	0.473716	1
ketorolac	1.96476e-06	0.99915	1
nelfinavir	1.96476e-06	0.984342	1
omeprazole	1.96476e-06	0.902215	1
papaverine	1.96476e-06	0.987799	1
selegiline	1.96476e-06	0.924291	1
anastrozole	1.95397e-06	0.474762	1
cisplatin	1.95397e-06	0.988827	1
dactinomycin	1.95397e-06	0.978927	1
maprotiline	1.95397e-06	0.656747	1
pilocarpine	1.95397e-06	0.992272	1
betamethasone	1.94317e-06	0.779357	1
dantron	1.94317e-06	0.99726	1
pimozide	1.94317e-06	0.850856	1
raltitrexed	1.94317e-06	0.800405	1
salbutamol	1.94317e-06	1	1
tibolone	1.94317e-06	0.997602	1
topiramate	1.94317e-06	0.988688	1
diflorasone	1.93238e-06	0.99999	1
homosalate	1.93238e-06	0.284063	0.895891
quinapril	1.93238e-06	0.983922	1
bepridil	1.92158e-06	0.77237	1
cefotaxime	1.92158e-06	0.999469	1
flucytosine	1.92158e-06	0.9951	1
hydroflumethiazide	1.92158e-06	0.713686	1
prednicarbate	1.92158e-06	0.974677	1
varenicline	1.92158e-06	0.660877	1
auranofin	1.91079e-06	0.552246	1
balsalazide	1.91079e-06	0.994026	1
biotin	1.91079e-06	0.542766	1
crizotinib	1.91079e-06	0.979657	1
enalaprilat	1.91079e-06	0.833216	1
fluticasone	1.91079e-06	0.997595	1
ipratropium	1.91079e-06	0.527238	1
nicotinamide	1.91079e-06	0.999999	1
prednisolone	1.91079e-06	0.918448	1
zonisamide	1.91079e-06	0.479593	1
clobetasol	1.89999e-06	0.887606	1
clofazimine	1.89999e-06	0.783208	1
desoximetasone	1.89999e-06	0.999994	1
donepezil	1.89999e-06	0.961156	1
loteprednol	1.89999e-06	0.959002	1
tegaserod	1.89999e-06	0.999999	1
tolcapone	1.89999e-06	0.872211	1
amsacrine	1.88919e-06	0.921147	1
doxazosin	1.88919e-06	0.66077	1
propranolol	1.88919e-06	0.999991	1
alprazolam	1.8784e-06	0.980341	1
nadolol	1.8784e-06	0.985754	1
orphenadrine	1.8784e-06	0.979347	1
triamcinolone	1.8784e-06	0.512172	1
flupentixol	1.8676e-06	0.853677	1
loratadine	1.8676e-06	0.999911	1
panobinostat	1.8676e-06	0.860736	1
dacomitinib	1.85681e-06	0.897812	1
meloxicam	1.85681e-06	0.399686	1
physostigmine	1.85681e-06	0.781103	1
fluorometholone	1.84601e-06	0.955699	1
neratinib	1.84601e-06	0.996918	1
nortriptyline	1.84601e-06	0.983226	1
famotidine	1.83522e-06	0.931514	1
goserelin	1.83522e-06	0.960522	1
halcinonide	1.83522e-06	0.946629	1
niclosamide	1.83522e-06	0.902109	1
nicorandil	1.83522e-06	0.986077	1
triflupromazine	1.83522e-06	0.999998	1
isocarboxazid	1.82442e-06	0.993116	1
palbociclib	1.82442e-06	0.552489	1
teniposide	1.82442e-06	0.997627	1
epirubicin	1.81363e-06	0.999903	1
hydrocortisone	1.81363e-06	0.820787	1
dicloxacillin	1.80283e-06	0.820623	1
gliquidone	1.80283e-06	0.961637	1
levofloxacin	1.80283e-06	0.929958	1
topotecan	1.80283e-06	0.914421	1
anagrelide	1.79204e-06	0.915519	1
celecoxib	1.79204e-06	0.778899	1
daunorubicin	1.79204e-06	0.946103	1
doxorubicin	1.79204e-06	0.984569	1
flunisolide	1.79204e-06	0.820601	1
rimexolone	1.79204e-06	0.972447	1
naltrexone	1.78124e-06	0.682405	1
bithionol	1.77045e-06	0.902954	1
cefdinir	1.77045e-06	0.983436	1
idarubicin	1.72726e-06	0.942911	1
entacapone	1.71647e-06	0.722818	1
ethotoin	1.71647e-06	0.933516	1
pitavastatin	1.69488e-06	0.998938	1
mitoxantrone	1.67329e-06	0.520494	1
terfenadine	1.66249e-06	0.98127	1
midostaurin	1.6409e-06	0.990818	1
brompheniramine	1.58692e-06	0.763228	1
somatostatin	1.52215e-06	0.464262	1
artemether	0	0.465124	1
