# Supplementary material for: ASGARD is A Single-cell Guided Pipeline to Aid Repurposing of Drugs
Source: Nat Commun. 2023 Feb 22;14:993. doi: 10.1038/s41467-023-36637-3 (PMC9945835; doi:10.1038/s41467-023-36637-3)
Supplement: Supplementary file 6 — Dataset 4 [file 41467_2023_36637_MOESM6_ESM.xlsx]

## Sheet: Sheet1
Drug	Disease
Cytarabine	Pre-T acute lymphoblastic leukemia
Bexarotene	Pre-T acute lymphoblastic leukemia
Vincristine	Pre-T acute lymphoblastic leukemia
Vindesine	Pre-T acute lymphoblastic leukemia
Romidepsin	Pre-T acute lymphoblastic leukemia
Belinostat	Pre-T acute lymphoblastic leukemia
Pralatrexate	Pre-T acute lymphoblastic leukemia
Dasatinib	Pre-T acute lymphoblastic leukemia
Mercaptopurine	Pre-T acute lymphoblastic leukemia
Clofarabine	Pre-T acute lymphoblastic leukemia
Nelarabine	Pre-T acute lymphoblastic leukemia
Imatinib	Pre-T acute lymphoblastic leukemia
Tretinoin	Pre-T acute lymphoblastic leukemia
Lovastatin	Pre-T acute lymphoblastic leukemia
Vorinostat	Pre-T acute lymphoblastic leukemia
Everolimus	Pre-T acute lymphoblastic leukemia
Itraconazole	Pre-T acute lymphoblastic leukemia
Pemetrexed	Pre-T acute lymphoblastic leukemia
Enzalutamide	Pre-T acute lymphoblastic leukemia
Ibrutinib	Pre-T acute lymphoblastic leukemia
Vandetanib	Pre-T acute lymphoblastic leukemia
Idelalisib	Pre-T acute lymphoblastic leukemia
Maraviroc	Pre-T acute lymphoblastic leukemia
Verapamil	Pre-T acute lymphoblastic leukemia
Capsaicin	Pre-T acute lymphoblastic leukemia
Tamoxifen	Pre-T acute lymphoblastic leukemia
Nifedipine	Pre-T acute lymphoblastic leukemia
Curcumin	Pre-T acute lymphoblastic leukemia
Mst-312	Pre-T acute lymphoblastic leukemia
Tacrolimus	Pre-T acute lymphoblastic leukemia
Myriocin	Pre-T acute lymphoblastic leukemia
Masitinib	Pre-T acute lymphoblastic leukemia
Batimastat	Pre-T acute lymphoblastic leukemia
Methyl-Fasudil	Pre-T acute lymphoblastic leukemia
Inhibitor-Bec	Pre-T acute lymphoblastic leukemia
Phenethyl-Isothiocyanate	Pre-T acute lymphoblastic leukemia
Bms-299897	Pre-T acute lymphoblastic leukemia
Methylene-Blue	Pre-T acute lymphoblastic leukemia
Az-628	Pre-T acute lymphoblastic leukemia
Qs-11	Pre-T acute lymphoblastic leukemia
Fk-866	Pre-T acute lymphoblastic leukemia
Endo-Iwr-1	Pre-T acute lymphoblastic leukemia
Dg-041	Pre-T acute lymphoblastic leukemia
Bo2-Inhibits-Rad51	Pre-T acute lymphoblastic leukemia
Zebularine	Pre-T acute lymphoblastic leukemia
Bibr-1532	Pre-T acute lymphoblastic leukemia
Pac-1	Pre-T acute lymphoblastic leukemia
Kinetin-Riboside	Pre-T acute lymphoblastic leukemia
Iloprost	Pre-T acute lymphoblastic leukemia
Prl-3-Inhibitor-I	Pre-T acute lymphoblastic leukemia
Nvp-Auy922	Pre-T acute lymphoblastic leukemia
Pnu-74654	Pre-T acute lymphoblastic leukemia
Sar-245409	Pre-T acute lymphoblastic leukemia
Alda-1	Pre-T acute lymphoblastic leukemia
Unc-0321	Pre-T acute lymphoblastic leukemia
Bs-181	Pre-T acute lymphoblastic leukemia
Nvp-Bgj398	Pre-T acute lymphoblastic leukemia
Tg-101348	Pre-T acute lymphoblastic leukemia
Bi-2536	Pre-T acute lymphoblastic leukemia
Tert-Butylhydroquinone	Pre-T acute lymphoblastic leukemia
Promethazine	Pre-T acute lymphoblastic leukemia
Sb-225002	Pre-T acute lymphoblastic leukemia
Pf-04217903	Pre-T acute lymphoblastic leukemia
Rotenone	Pre-T acute lymphoblastic leukemia
Col-3	Pre-T acute lymphoblastic leukemia
Artesunate	Pre-T acute lymphoblastic leukemia
Dexamethasone	Pre-T acute lymphoblastic leukemia
Cisplatin	Triple-Negative-Breast-Cancer
Cyclophosphamide	Triple-Negative-Breast-Cancer
Fluorouracil	Triple-Negative-Breast-Cancer
Methotrexate	Triple-Negative-Breast-Cancer
Mitomycin-C	Triple-Negative-Breast-Cancer
Neratinib	Triple-Negative-Breast-Cancer
Tamoxifen	Triple-Negative-Breast-Cancer
Venlafaxine	Triple-Negative-Breast-Cancer
Vinorelbine	Triple-Negative-Breast-Cancer
Lapatinib	Triple-Negative-Breast-Cancer
Anastrozole	Triple-Negative-Breast-Cancer
Exemestane	Triple-Negative-Breast-Cancer
Goserelin	Triple-Negative-Breast-Cancer
Letrozole	Triple-Negative-Breast-Cancer
Capecitabine	Triple-Negative-Breast-Cancer
Docetaxel	Triple-Negative-Breast-Cancer
Estradiol	Triple-Negative-Breast-Cancer
Ixabepilone	Triple-Negative-Breast-Cancer
Olaparib	Triple-Negative-Breast-Cancer
Paclitaxel	Triple-Negative-Breast-Cancer
Palbociclib	Triple-Negative-Breast-Cancer
Talazoparib	Triple-Negative-Breast-Cancer
Toremifene	Triple-Negative-Breast-Cancer
Raloxifene	Triple-Negative-Breast-Cancer
Fulvestrant	Triple-Negative-Breast-Cancer
Vinblastine	Triple-Negative-Breast-Cancer
Vincristine	Triple-Negative-Breast-Cancer
Sirolimus	Triple-Negative-Breast-Cancer
Mebendazole	Triple-Negative-Breast-Cancer
Aminoglutethimide	Triple-Negative-Breast-Cancer
Ponatinib	Triple-Negative-Breast-Cancer
Ibrutinib	Triple-Negative-Breast-Cancer
Crizotinib	Triple-Negative-Breast-Cancer
Pazopanib	Triple-Negative-Breast-Cancer
Artesunate	Triple-Negative-Breast-Cancer
Ixazomib	Triple-Negative-Breast-Cancer
Dexamethasone	Triple-Negative-Breast-Cancer
Ruxolitinib	Triple-Negative-Breast-Cancer
Budesonide	Triple-Negative-Breast-Cancer
Lansoprazole	Triple-Negative-Breast-Cancer
Fostamatinib	Triple-Negative-Breast-Cancer
Colchicine	Triple-Negative-Breast-Cancer
Albendazole	Triple-Negative-Breast-Cancer
Estriol	Triple-Negative-Breast-Cancer
Vorinostat	Triple-Negative-Breast-Cancer
Imatinib	Triple-Negative-Breast-Cancer
Selumetinib	Triple-Negative-Breast-Cancer
Nintedanib	Triple-Negative-Breast-Cancer
Gefitinib	Triple-Negative-Breast-Cancer
Nilotinib	Triple-Negative-Breast-Cancer
Lamivudine	Triple-Negative-Breast-Cancer
Melatonin	Triple-Negative-Breast-Cancer
Thioridazine	Triple-Negative-Breast-Cancer
Auranofin	Triple-Negative-Breast-Cancer
Niclosamide	Triple-Negative-Breast-Cancer
Bortezomib	Triple-Negative-Breast-Cancer
Enalapril	Triple-Negative-Breast-Cancer
Ganetespib	Triple-Negative-Breast-Cancer
Saracatinib	Triple-Negative-Breast-Cancer
Buparlisib	Triple-Negative-Breast-Cancer
Remdesivir	COVID-19
Sotrovimab	COVID-19
Bamlanivimab	COVID-19
Etesevimab	COVID-19
Casirivimab	COVID-19
Nirmatrelvir	COVID-19
Ritonavir	COVID-19
Olumiant	COVID-19
Tocilizumab	COVID-19
Imdevimab	COVID-19
Chloroquine	COVID-19
Enalapril	COVID-19
Amiloride	COVID-19
Emetine	COVID-19
Lenalidomide	COVID-19
Ceforanide	COVID-19
Cortisone-Acetate	COVID-19
Leflunomide	COVID-19
Cimetidine	COVID-19
Valproic-Acid	COVID-19
Genistein	COVID-19
Raloxifene	COVID-19
Methotrexate	COVID-19
