# Supplementary material for: ASGARD is A Single-cell Guided Pipeline to Aid Repurposing of Drugs
Source: Nat Commun. 2023 Feb 22;14:993. doi: 10.1038/s41467-023-36637-3 (PMC9945835; doi:10.1038/s41467-023-36637-3)
Supplement: Supplementary file 8 — Source Data [file 41467_2023_36637_MOESM8_ESM.xlsx]

## Sheet: Figure 2A
	specificities	sensitivity	method	disease
1	0	1	Limma(Bayes)	Breast Cancer
2	0.00826446	1	Limma(Bayes)	Breast Cancer
3	0.0165289	1	Limma(Bayes)	Breast Cancer
4	0.0247934	1	Limma(Bayes)	Breast Cancer
5	0.0330579	1	Limma(Bayes)	Breast Cancer
6	0.0413223	1	Limma(Bayes)	Breast Cancer
7	0.0495868	1	Limma(Bayes)	Breast Cancer
8	0.0578512	1	Limma(Bayes)	Breast Cancer
9	0.0661157	1	Limma(Bayes)	Breast Cancer
10	0.0743802	1	Limma(Bayes)	Breast Cancer
11	0.0826446	1	Limma(Bayes)	Breast Cancer
12	0.0909091	1	Limma(Bayes)	Breast Cancer
13	0.0991736	1	Limma(Bayes)	Breast Cancer
14	0.107438	1	Limma(Bayes)	Breast Cancer
15	0.115702	1	Limma(Bayes)	Breast Cancer
16	0.123967	1	Limma(Bayes)	Breast Cancer
17	0.132231	1	Limma(Bayes)	Breast Cancer
18	0.140496	1	Limma(Bayes)	Breast Cancer
19	0.14876	1	Limma(Bayes)	Breast Cancer
20	0.157025	1	Limma(Bayes)	Breast Cancer
21	0.165289	1	Limma(Bayes)	Breast Cancer
22	0.173554	1	Limma(Bayes)	Breast Cancer
23	0.181818	1	Limma(Bayes)	Breast Cancer
24	0.190083	1	Limma(Bayes)	Breast Cancer
25	0.198347	1	Limma(Bayes)	Breast Cancer
26	0.206612	1	Limma(Bayes)	Breast Cancer
27	0.214876	1	Limma(Bayes)	Breast Cancer
28	0.22314	1	Limma(Bayes)	Breast Cancer
29	0.231405	1	Limma(Bayes)	Breast Cancer
30	0.239669	1	Limma(Bayes)	Breast Cancer
31	0.247934	1	Limma(Bayes)	Breast Cancer
32	0.247934	0.972973	Limma(Bayes)	Breast Cancer
33	0.256198	0.972973	Limma(Bayes)	Breast Cancer
34	0.264463	0.972973	Limma(Bayes)	Breast Cancer
35	0.272727	0.972973	Limma(Bayes)	Breast Cancer
36	0.280992	0.972973	Limma(Bayes)	Breast Cancer
37	0.289256	0.972973	Limma(Bayes)	Breast Cancer
38	0.297521	0.972973	Limma(Bayes)	Breast Cancer
39	0.305785	0.972973	Limma(Bayes)	Breast Cancer
40	0.31405	0.972973	Limma(Bayes)	Breast Cancer
41	0.322314	0.972973	Limma(Bayes)	Breast Cancer
42	0.330579	0.972973	Limma(Bayes)	Breast Cancer
43	0.338843	0.972973	Limma(Bayes)	Breast Cancer
44	0.338843	0.945946	Limma(Bayes)	Breast Cancer
45	0.347107	0.945946	Limma(Bayes)	Breast Cancer
46	0.355372	0.945946	Limma(Bayes)	Breast Cancer
47	0.363636	0.945946	Limma(Bayes)	Breast Cancer
48	0.371901	0.945946	Limma(Bayes)	Breast Cancer
49	0.380165	0.945946	Limma(Bayes)	Breast Cancer
50	0.38843	0.945946	Limma(Bayes)	Breast Cancer
51	0.404959	0.945946	Limma(Bayes)	Breast Cancer
52	0.413223	0.945946	Limma(Bayes)	Breast Cancer
53	0.421488	0.945946	Limma(Bayes)	Breast Cancer
54	0.429752	0.945946	Limma(Bayes)	Breast Cancer
55	0.438017	0.945946	Limma(Bayes)	Breast Cancer
56	0.438017	0.918919	Limma(Bayes)	Breast Cancer
57	0.446281	0.918919	Limma(Bayes)	Breast Cancer
58	0.454545	0.918919	Limma(Bayes)	Breast Cancer
59	0.46281	0.918919	Limma(Bayes)	Breast Cancer
60	0.471074	0.918919	Limma(Bayes)	Breast Cancer
61	0.471074	0.891892	Limma(Bayes)	Breast Cancer
62	0.479339	0.891892	Limma(Bayes)	Breast Cancer
63	0.487603	0.891892	Limma(Bayes)	Breast Cancer
64	0.495868	0.891892	Limma(Bayes)	Breast Cancer
65	0.504132	0.891892	Limma(Bayes)	Breast Cancer
66	0.512397	0.891892	Limma(Bayes)	Breast Cancer
67	0.520661	0.891892	Limma(Bayes)	Breast Cancer
68	0.528926	0.891892	Limma(Bayes)	Breast Cancer
69	0.53719	0.891892	Limma(Bayes)	Breast Cancer
70	0.53719	0.864865	Limma(Bayes)	Breast Cancer
71	0.545455	0.864865	Limma(Bayes)	Breast Cancer
72	0.553719	0.864865	Limma(Bayes)	Breast Cancer
73	0.561983	0.864865	Limma(Bayes)	Breast Cancer
74	0.570248	0.864865	Limma(Bayes)	Breast Cancer
75	0.578512	0.864865	Limma(Bayes)	Breast Cancer
76	0.586777	0.864865	Limma(Bayes)	Breast Cancer
77	0.595041	0.864865	Limma(Bayes)	Breast Cancer
78	0.603306	0.864865	Limma(Bayes)	Breast Cancer
79	0.61157	0.864865	Limma(Bayes)	Breast Cancer
80	0.619835	0.864865	Limma(Bayes)	Breast Cancer
81	0.628099	0.864865	Limma(Bayes)	Breast Cancer
82	0.636364	0.864865	Limma(Bayes)	Breast Cancer
83	0.644628	0.864865	Limma(Bayes)	Breast Cancer
84	0.661157	0.864865	Limma(Bayes)	Breast Cancer
85	0.677686	0.864865	Limma(Bayes)	Breast Cancer
86	0.68595	0.864865	Limma(Bayes)	Breast Cancer
87	0.694215	0.864865	Limma(Bayes)	Breast Cancer
88	0.702479	0.864865	Limma(Bayes)	Breast Cancer
89	0.719008	0.864865	Limma(Bayes)	Breast Cancer
90	0.727273	0.864865	Limma(Bayes)	Breast Cancer
91	0.735537	0.864865	Limma(Bayes)	Breast Cancer
92	0.743802	0.864865	Limma(Bayes)	Breast Cancer
93	0.752066	0.864865	Limma(Bayes)	Breast Cancer
94	0.760331	0.864865	Limma(Bayes)	Breast Cancer
95	0.768595	0.864865	Limma(Bayes)	Breast Cancer
96	0.77686	0.864865	Limma(Bayes)	Breast Cancer
97	0.77686	0.837838	Limma(Bayes)	Breast Cancer
98	0.785124	0.837838	Limma(Bayes)	Breast Cancer
99	0.793388	0.837838	Limma(Bayes)	Breast Cancer
100	0.801653	0.837838	Limma(Bayes)	Breast Cancer
101	0.818182	0.837838	Limma(Bayes)	Breast Cancer
102	0.834711	0.837838	Limma(Bayes)	Breast Cancer
103	0.842975	0.837838	Limma(Bayes)	Breast Cancer
104	0.85124	0.810811	Limma(Bayes)	Breast Cancer
105	0.859504	0.810811	Limma(Bayes)	Breast Cancer
106	0.867769	0.810811	Limma(Bayes)	Breast Cancer
107	0.876033	0.810811	Limma(Bayes)	Breast Cancer
108	0.884298	0.810811	Limma(Bayes)	Breast Cancer
109	0.892562	0.810811	Limma(Bayes)	Breast Cancer
110	0.900826	0.810811	Limma(Bayes)	Breast Cancer
111	0.909091	0.810811	Limma(Bayes)	Breast Cancer
112	0.917355	0.810811	Limma(Bayes)	Breast Cancer
113	0.92562	0.810811	Limma(Bayes)	Breast Cancer
114	0.933884	0.810811	Limma(Bayes)	Breast Cancer
115	0.933884	0.783784	Limma(Bayes)	Breast Cancer
116	0.933884	0.756757	Limma(Bayes)	Breast Cancer
117	0.942149	0.756757	Limma(Bayes)	Breast Cancer
118	0.950413	0.756757	Limma(Bayes)	Breast Cancer
119	0.950413	0.72973	Limma(Bayes)	Breast Cancer
120	0.950413	0.702703	Limma(Bayes)	Breast Cancer
121	0.958678	0.702703	Limma(Bayes)	Breast Cancer
122	0.966942	0.702703	Limma(Bayes)	Breast Cancer
123	0.966942	0.675676	Limma(Bayes)	Breast Cancer
124	0.966942	0.648649	Limma(Bayes)	Breast Cancer
125	0.975207	0.648649	Limma(Bayes)	Breast Cancer
126	0.975207	0.621622	Limma(Bayes)	Breast Cancer
127	0.975207	0.594595	Limma(Bayes)	Breast Cancer
128	0.975207	0.567568	Limma(Bayes)	Breast Cancer
129	0.983471	0.567568	Limma(Bayes)	Breast Cancer
130	0.991736	0.567568	Limma(Bayes)	Breast Cancer
131	1	0.567568	Limma(Bayes)	Breast Cancer
132	1	0.540541	Limma(Bayes)	Breast Cancer
133	1	0.513514	Limma(Bayes)	Breast Cancer
134	1	0.486486	Limma(Bayes)	Breast Cancer
135	1	0.459459	Limma(Bayes)	Breast Cancer
136	1	0.432432	Limma(Bayes)	Breast Cancer
137	1	0.405405	Limma(Bayes)	Breast Cancer
138	1	0.378378	Limma(Bayes)	Breast Cancer
139	1	0.351351	Limma(Bayes)	Breast Cancer
140	1	0.324324	Limma(Bayes)	Breast Cancer
141	1	0.297297	Limma(Bayes)	Breast Cancer
142	1	0.27027	Limma(Bayes)	Breast Cancer
143	1	0.243243	Limma(Bayes)	Breast Cancer
144	1	0.216216	Limma(Bayes)	Breast Cancer
145	1	0.189189	Limma(Bayes)	Breast Cancer
146	1	0.162162	Limma(Bayes)	Breast Cancer
147	1	0.135135	Limma(Bayes)	Breast Cancer
148	1	0.108108	Limma(Bayes)	Breast Cancer
149	1	0.0810811	Limma(Bayes)	Breast Cancer
150	1	0.0540541	Limma(Bayes)	Breast Cancer
151	1	0.027027	Limma(Bayes)	Breast Cancer
152	1	0	Limma(Bayes)	Breast Cancer
153	0	1	Seurat(Wilcox)	Breast Cancer
154	0.00675676	1	Seurat(Wilcox)	Breast Cancer
155	0.027027	1	Seurat(Wilcox)	Breast Cancer
156	0.0405405	1	Seurat(Wilcox)	Breast Cancer
157	0.0608108	1	Seurat(Wilcox)	Breast Cancer
158	0.0743243	1	Seurat(Wilcox)	Breast Cancer
159	0.0810811	1	Seurat(Wilcox)	Breast Cancer
160	0.0878378	1	Seurat(Wilcox)	Breast Cancer
161	0.101351	1	Seurat(Wilcox)	Breast Cancer
162	0.128378	1	Seurat(Wilcox)	Breast Cancer
163	0.135135	1	Seurat(Wilcox)	Breast Cancer
164	0.148649	1	Seurat(Wilcox)	Breast Cancer
165	0.162162	1	Seurat(Wilcox)	Breast Cancer
166	0.168919	0.96875	Seurat(Wilcox)	Breast Cancer
167	0.175676	0.96875	Seurat(Wilcox)	Breast Cancer
168	0.182432	0.96875	Seurat(Wilcox)	Breast Cancer
169	0.189189	0.96875	Seurat(Wilcox)	Breast Cancer
170	0.195946	0.96875	Seurat(Wilcox)	Breast Cancer
171	0.209459	0.96875	Seurat(Wilcox)	Breast Cancer
172	0.222973	0.96875	Seurat(Wilcox)	Breast Cancer
173	0.22973	0.96875	Seurat(Wilcox)	Breast Cancer
174	0.236486	0.96875	Seurat(Wilcox)	Breast Cancer
175	0.243243	0.96875	Seurat(Wilcox)	Breast Cancer
176	0.25	0.96875	Seurat(Wilcox)	Breast Cancer
177	0.256757	0.96875	Seurat(Wilcox)	Breast Cancer
178	0.263514	0.96875	Seurat(Wilcox)	Breast Cancer
179	0.27027	0.96875	Seurat(Wilcox)	Breast Cancer
180	0.277027	0.96875	Seurat(Wilcox)	Breast Cancer
181	0.283784	0.96875	Seurat(Wilcox)	Breast Cancer
182	0.290541	0.96875	Seurat(Wilcox)	Breast Cancer
183	0.297297	0.96875	Seurat(Wilcox)	Breast Cancer
184	0.304054	0.96875	Seurat(Wilcox)	Breast Cancer
185	0.310811	0.96875	Seurat(Wilcox)	Breast Cancer
186	0.317568	0.96875	Seurat(Wilcox)	Breast Cancer
187	0.331081	0.96875	Seurat(Wilcox)	Breast Cancer
188	0.337838	0.96875	Seurat(Wilcox)	Breast Cancer
189	0.337838	0.9375	Seurat(Wilcox)	Breast Cancer
190	0.344595	0.9375	Seurat(Wilcox)	Breast Cancer
191	0.351351	0.9375	Seurat(Wilcox)	Breast Cancer
192	0.358108	0.9375	Seurat(Wilcox)	Breast Cancer
193	0.364865	0.9375	Seurat(Wilcox)	Breast Cancer
194	0.371622	0.9375	Seurat(Wilcox)	Breast Cancer
195	0.378378	0.9375	Seurat(Wilcox)	Breast Cancer
196	0.385135	0.9375	Seurat(Wilcox)	Breast Cancer
197	0.385135	0.90625	Seurat(Wilcox)	Breast Cancer
198	0.391892	0.90625	Seurat(Wilcox)	Breast Cancer
199	0.398649	0.90625	Seurat(Wilcox)	Breast Cancer
200	0.405405	0.90625	Seurat(Wilcox)	Breast Cancer
201	0.412162	0.90625	Seurat(Wilcox)	Breast Cancer
202	0.418919	0.90625	Seurat(Wilcox)	Breast Cancer
203	0.425676	0.90625	Seurat(Wilcox)	Breast Cancer
204	0.432432	0.90625	Seurat(Wilcox)	Breast Cancer
205	0.439189	0.90625	Seurat(Wilcox)	Breast Cancer
206	0.445946	0.90625	Seurat(Wilcox)	Breast Cancer
207	0.459459	0.90625	Seurat(Wilcox)	Breast Cancer
208	0.466216	0.90625	Seurat(Wilcox)	Breast Cancer
209	0.472973	0.90625	Seurat(Wilcox)	Breast Cancer
210	0.486486	0.90625	Seurat(Wilcox)	Breast Cancer
211	0.493243	0.90625	Seurat(Wilcox)	Breast Cancer
212	0.5	0.90625	Seurat(Wilcox)	Breast Cancer
213	0.506757	0.90625	Seurat(Wilcox)	Breast Cancer
214	0.513514	0.90625	Seurat(Wilcox)	Breast Cancer
215	0.527027	0.90625	Seurat(Wilcox)	Breast Cancer
216	0.533784	0.90625	Seurat(Wilcox)	Breast Cancer
217	0.547297	0.90625	Seurat(Wilcox)	Breast Cancer
218	0.554054	0.90625	Seurat(Wilcox)	Breast Cancer
219	0.554054	0.875	Seurat(Wilcox)	Breast Cancer
220	0.560811	0.875	Seurat(Wilcox)	Breast Cancer
221	0.574324	0.875	Seurat(Wilcox)	Breast Cancer
222	0.581081	0.875	Seurat(Wilcox)	Breast Cancer
223	0.594595	0.875	Seurat(Wilcox)	Breast Cancer
224	0.601351	0.875	Seurat(Wilcox)	Breast Cancer
225	0.608108	0.875	Seurat(Wilcox)	Breast Cancer
226	0.614865	0.875	Seurat(Wilcox)	Breast Cancer
227	0.621622	0.875	Seurat(Wilcox)	Breast Cancer
228	0.628378	0.875	Seurat(Wilcox)	Breast Cancer
229	0.635135	0.875	Seurat(Wilcox)	Breast Cancer
230	0.641892	0.875	Seurat(Wilcox)	Breast Cancer
231	0.648649	0.875	Seurat(Wilcox)	Breast Cancer
232	0.655405	0.875	Seurat(Wilcox)	Breast Cancer
233	0.662162	0.875	Seurat(Wilcox)	Breast Cancer
234	0.668919	0.875	Seurat(Wilcox)	Breast Cancer
235	0.668919	0.84375	Seurat(Wilcox)	Breast Cancer
236	0.675676	0.84375	Seurat(Wilcox)	Breast Cancer
237	0.675676	0.8125	Seurat(Wilcox)	Breast Cancer
238	0.695946	0.8125	Seurat(Wilcox)	Breast Cancer
239	0.702703	0.8125	Seurat(Wilcox)	Breast Cancer
240	0.716216	0.8125	Seurat(Wilcox)	Breast Cancer
241	0.72973	0.8125	Seurat(Wilcox)	Breast Cancer
242	0.736486	0.8125	Seurat(Wilcox)	Breast Cancer
243	0.743243	0.8125	Seurat(Wilcox)	Breast Cancer
244	0.75	0.8125	Seurat(Wilcox)	Breast Cancer
245	0.756757	0.8125	Seurat(Wilcox)	Breast Cancer
246	0.763514	0.8125	Seurat(Wilcox)	Breast Cancer
247	0.77027	0.8125	Seurat(Wilcox)	Breast Cancer
248	0.777027	0.8125	Seurat(Wilcox)	Breast Cancer
249	0.783784	0.8125	Seurat(Wilcox)	Breast Cancer
250	0.790541	0.8125	Seurat(Wilcox)	Breast Cancer
251	0.790541	0.78125	Seurat(Wilcox)	Breast Cancer
252	0.790541	0.75	Seurat(Wilcox)	Breast Cancer
253	0.797297	0.75	Seurat(Wilcox)	Breast Cancer
254	0.804054	0.75	Seurat(Wilcox)	Breast Cancer
255	0.810811	0.75	Seurat(Wilcox)	Breast Cancer
256	0.817568	0.75	Seurat(Wilcox)	Breast Cancer
257	0.824324	0.75	Seurat(Wilcox)	Breast Cancer
258	0.824324	0.71875	Seurat(Wilcox)	Breast Cancer
259	0.831081	0.71875	Seurat(Wilcox)	Breast Cancer
260	0.837838	0.71875	Seurat(Wilcox)	Breast Cancer
261	0.844595	0.71875	Seurat(Wilcox)	Breast Cancer
262	0.851351	0.71875	Seurat(Wilcox)	Breast Cancer
263	0.858108	0.71875	Seurat(Wilcox)	Breast Cancer
264	0.864865	0.71875	Seurat(Wilcox)	Breast Cancer
265	0.871622	0.71875	Seurat(Wilcox)	Breast Cancer
266	0.878378	0.71875	Seurat(Wilcox)	Breast Cancer
267	0.878378	0.6875	Seurat(Wilcox)	Breast Cancer
268	0.885135	0.6875	Seurat(Wilcox)	Breast Cancer
269	0.891892	0.6875	Seurat(Wilcox)	Breast Cancer
270	0.898649	0.6875	Seurat(Wilcox)	Breast Cancer
271	0.905405	0.6875	Seurat(Wilcox)	Breast Cancer
272	0.912162	0.6875	Seurat(Wilcox)	Breast Cancer
273	0.912162	0.65625	Seurat(Wilcox)	Breast Cancer
274	0.918919	0.65625	Seurat(Wilcox)	Breast Cancer
275	0.918919	0.625	Seurat(Wilcox)	Breast Cancer
276	0.925676	0.625	Seurat(Wilcox)	Breast Cancer
277	0.932432	0.625	Seurat(Wilcox)	Breast Cancer
278	0.932432	0.59375	Seurat(Wilcox)	Breast Cancer
279	0.939189	0.59375	Seurat(Wilcox)	Breast Cancer
280	0.945946	0.59375	Seurat(Wilcox)	Breast Cancer
281	0.952703	0.59375	Seurat(Wilcox)	Breast Cancer
282	0.952703	0.5625	Seurat(Wilcox)	Breast Cancer
283	0.959459	0.5625	Seurat(Wilcox)	Breast Cancer
284	0.959459	0.53125	Seurat(Wilcox)	Breast Cancer
285	0.966216	0.53125	Seurat(Wilcox)	Breast Cancer
286	0.972973	0.53125	Seurat(Wilcox)	Breast Cancer
287	0.972973	0.5	Seurat(Wilcox)	Breast Cancer
288	0.97973	0.5	Seurat(Wilcox)	Breast Cancer
289	0.97973	0.46875	Seurat(Wilcox)	Breast Cancer
290	0.97973	0.4375	Seurat(Wilcox)	Breast Cancer
291	0.97973	0.40625	Seurat(Wilcox)	Breast Cancer
292	0.986486	0.40625	Seurat(Wilcox)	Breast Cancer
293	0.986486	0.375	Seurat(Wilcox)	Breast Cancer
294	0.986486	0.34375	Seurat(Wilcox)	Breast Cancer
295	0.986486	0.3125	Seurat(Wilcox)	Breast Cancer
296	0.986486	0.28125	Seurat(Wilcox)	Breast Cancer
297	0.993243	0.28125	Seurat(Wilcox)	Breast Cancer
298	1	0.28125	Seurat(Wilcox)	Breast Cancer
299	1	0.25	Seurat(Wilcox)	Breast Cancer
300	1	0.21875	Seurat(Wilcox)	Breast Cancer
301	1	0.1875	Seurat(Wilcox)	Breast Cancer
302	1	0.15625	Seurat(Wilcox)	Breast Cancer
303	1	0.125	Seurat(Wilcox)	Breast Cancer
304	1	0.09375	Seurat(Wilcox)	Breast Cancer
305	1	0.0625	Seurat(Wilcox)	Breast Cancer
306	1	0.03125	Seurat(Wilcox)	Breast Cancer
307	1	0	Seurat(Wilcox)	Breast Cancer
308	0	1	DESeq2(LRT)	Breast Cancer
309	0.00609756	1	DESeq2(LRT)	Breast Cancer
310	0.0121951	1	DESeq2(LRT)	Breast Cancer
311	0.0182927	1	DESeq2(LRT)	Breast Cancer
312	0.0243902	1	DESeq2(LRT)	Breast Cancer
313	0.0304878	1	DESeq2(LRT)	Breast Cancer
314	0.0365854	1	DESeq2(LRT)	Breast Cancer
315	0.0426829	1	DESeq2(LRT)	Breast Cancer
316	0.0487805	1	DESeq2(LRT)	Breast Cancer
317	0.054878	1	DESeq2(LRT)	Breast Cancer
318	0.0609756	1	DESeq2(LRT)	Breast Cancer
319	0.0670732	1	DESeq2(LRT)	Breast Cancer
320	0.0731707	1	DESeq2(LRT)	Breast Cancer
321	0.0792683	1	DESeq2(LRT)	Breast Cancer
322	0.0853659	1	DESeq2(LRT)	Breast Cancer
323	0.0914634	1	DESeq2(LRT)	Breast Cancer
324	0.097561	1	DESeq2(LRT)	Breast Cancer
325	0.103659	1	DESeq2(LRT)	Breast Cancer
326	0.109756	1	DESeq2(LRT)	Breast Cancer
327	0.115854	1	DESeq2(LRT)	Breast Cancer
328	0.121951	1	DESeq2(LRT)	Breast Cancer
329	0.128049	1	DESeq2(LRT)	Breast Cancer
330	0.134146	1	DESeq2(LRT)	Breast Cancer
331	0.140244	1	DESeq2(LRT)	Breast Cancer
332	0.146341	1	DESeq2(LRT)	Breast Cancer
333	0.152439	1	DESeq2(LRT)	Breast Cancer
334	0.158537	1	DESeq2(LRT)	Breast Cancer
335	0.170732	1	DESeq2(LRT)	Breast Cancer
336	0.176829	1	DESeq2(LRT)	Breast Cancer
337	0.182927	1	DESeq2(LRT)	Breast Cancer
338	0.189024	1	DESeq2(LRT)	Breast Cancer
339	0.195122	1	DESeq2(LRT)	Breast Cancer
340	0.20122	1	DESeq2(LRT)	Breast Cancer
341	0.207317	1	DESeq2(LRT)	Breast Cancer
342	0.213415	1	DESeq2(LRT)	Breast Cancer
343	0.219512	1	DESeq2(LRT)	Breast Cancer
344	0.22561	1	DESeq2(LRT)	Breast Cancer
345	0.231707	1	DESeq2(LRT)	Breast Cancer
346	0.237805	1	DESeq2(LRT)	Breast Cancer
347	0.243902	1	DESeq2(LRT)	Breast Cancer
348	0.25	1	DESeq2(LRT)	Breast Cancer
349	0.256098	1	DESeq2(LRT)	Breast Cancer
350	0.262195	1	DESeq2(LRT)	Breast Cancer
351	0.268293	1	DESeq2(LRT)	Breast Cancer
352	0.268293	0.958333	DESeq2(LRT)	Breast Cancer
353	0.27439	0.958333	DESeq2(LRT)	Breast Cancer
354	0.27439	0.916667	DESeq2(LRT)	Breast Cancer
355	0.280488	0.916667	DESeq2(LRT)	Breast Cancer
356	0.286585	0.916667	DESeq2(LRT)	Breast Cancer
357	0.292683	0.916667	DESeq2(LRT)	Breast Cancer
358	0.29878	0.916667	DESeq2(LRT)	Breast Cancer
359	0.304878	0.916667	DESeq2(LRT)	Breast Cancer
360	0.310976	0.916667	DESeq2(LRT)	Breast Cancer
361	0.317073	0.916667	DESeq2(LRT)	Breast Cancer
362	0.323171	0.916667	DESeq2(LRT)	Breast Cancer
363	0.329268	0.916667	DESeq2(LRT)	Breast Cancer
364	0.335366	0.916667	DESeq2(LRT)	Breast Cancer
365	0.341463	0.916667	DESeq2(LRT)	Breast Cancer
366	0.347561	0.916667	DESeq2(LRT)	Breast Cancer
367	0.359756	0.916667	DESeq2(LRT)	Breast Cancer
368	0.365854	0.916667	DESeq2(LRT)	Breast Cancer
369	0.371951	0.916667	DESeq2(LRT)	Breast Cancer
370	0.378049	0.916667	DESeq2(LRT)	Breast Cancer
371	0.384146	0.916667	DESeq2(LRT)	Breast Cancer
372	0.390244	0.916667	DESeq2(LRT)	Breast Cancer
373	0.396341	0.916667	DESeq2(LRT)	Breast Cancer
374	0.402439	0.916667	DESeq2(LRT)	Breast Cancer
375	0.408537	0.916667	DESeq2(LRT)	Breast Cancer
376	0.414634	0.916667	DESeq2(LRT)	Breast Cancer
377	0.420732	0.916667	DESeq2(LRT)	Breast Cancer
378	0.426829	0.916667	DESeq2(LRT)	Breast Cancer
379	0.432927	0.916667	DESeq2(LRT)	Breast Cancer
380	0.439024	0.916667	DESeq2(LRT)	Breast Cancer
381	0.445122	0.916667	DESeq2(LRT)	Breast Cancer
382	0.45122	0.916667	DESeq2(LRT)	Breast Cancer
383	0.457317	0.916667	DESeq2(LRT)	Breast Cancer
384	0.463415	0.916667	DESeq2(LRT)	Breast Cancer
385	0.469512	0.916667	DESeq2(LRT)	Breast Cancer
386	0.47561	0.916667	DESeq2(LRT)	Breast Cancer
387	0.481707	0.916667	DESeq2(LRT)	Breast Cancer
388	0.487805	0.916667	DESeq2(LRT)	Breast Cancer
389	0.493902	0.916667	DESeq2(LRT)	Breast Cancer
390	0.5	0.916667	DESeq2(LRT)	Breast Cancer
391	0.506098	0.916667	DESeq2(LRT)	Breast Cancer
392	0.512195	0.916667	DESeq2(LRT)	Breast Cancer
393	0.518293	0.916667	DESeq2(LRT)	Breast Cancer
394	0.52439	0.916667	DESeq2(LRT)	Breast Cancer
395	0.530488	0.916667	DESeq2(LRT)	Breast Cancer
396	0.536585	0.916667	DESeq2(LRT)	Breast Cancer
397	0.542683	0.916667	DESeq2(LRT)	Breast Cancer
398	0.54878	0.916667	DESeq2(LRT)	Breast Cancer
399	0.554878	0.916667	DESeq2(LRT)	Breast Cancer
400	0.560976	0.916667	DESeq2(LRT)	Breast Cancer
401	0.567073	0.916667	DESeq2(LRT)	Breast Cancer
402	0.573171	0.916667	DESeq2(LRT)	Breast Cancer
403	0.579268	0.916667	DESeq2(LRT)	Breast Cancer
404	0.585366	0.916667	DESeq2(LRT)	Breast Cancer
405	0.591463	0.916667	DESeq2(LRT)	Breast Cancer
406	0.597561	0.916667	DESeq2(LRT)	Breast Cancer
407	0.603659	0.916667	DESeq2(LRT)	Breast Cancer
408	0.609756	0.916667	DESeq2(LRT)	Breast Cancer
409	0.615854	0.916667	DESeq2(LRT)	Breast Cancer
410	0.615854	0.875	DESeq2(LRT)	Breast Cancer
411	0.621951	0.875	DESeq2(LRT)	Breast Cancer
412	0.628049	0.875	DESeq2(LRT)	Breast Cancer
413	0.634146	0.875	DESeq2(LRT)	Breast Cancer
414	0.640244	0.875	DESeq2(LRT)	Breast Cancer
415	0.646341	0.875	DESeq2(LRT)	Breast Cancer
416	0.652439	0.875	DESeq2(LRT)	Breast Cancer
417	0.658537	0.875	DESeq2(LRT)	Breast Cancer
418	0.658537	0.833333	DESeq2(LRT)	Breast Cancer
419	0.664634	0.833333	DESeq2(LRT)	Breast Cancer
420	0.670732	0.833333	DESeq2(LRT)	Breast Cancer
421	0.676829	0.833333	DESeq2(LRT)	Breast Cancer
422	0.682927	0.833333	DESeq2(LRT)	Breast Cancer
423	0.689024	0.833333	DESeq2(LRT)	Breast Cancer
424	0.695122	0.833333	DESeq2(LRT)	Breast Cancer
425	0.70122	0.833333	DESeq2(LRT)	Breast Cancer
426	0.707317	0.833333	DESeq2(LRT)	Breast Cancer
427	0.713415	0.833333	DESeq2(LRT)	Breast Cancer
428	0.719512	0.833333	DESeq2(LRT)	Breast Cancer
429	0.72561	0.833333	DESeq2(LRT)	Breast Cancer
430	0.731707	0.833333	DESeq2(LRT)	Breast Cancer
431	0.743902	0.833333	DESeq2(LRT)	Breast Cancer
432	0.75	0.833333	DESeq2(LRT)	Breast Cancer
433	0.756098	0.833333	DESeq2(LRT)	Breast Cancer
434	0.762195	0.833333	DESeq2(LRT)	Breast Cancer
435	0.768293	0.833333	DESeq2(LRT)	Breast Cancer
436	0.77439	0.833333	DESeq2(LRT)	Breast Cancer
437	0.780488	0.833333	DESeq2(LRT)	Breast Cancer
438	0.786585	0.833333	DESeq2(LRT)	Breast Cancer
439	0.792683	0.833333	DESeq2(LRT)	Breast Cancer
440	0.79878	0.833333	DESeq2(LRT)	Breast Cancer
441	0.79878	0.791667	DESeq2(LRT)	Breast Cancer
442	0.804878	0.791667	DESeq2(LRT)	Breast Cancer
443	0.804878	0.75	DESeq2(LRT)	Breast Cancer
444	0.810976	0.75	DESeq2(LRT)	Breast Cancer
445	0.817073	0.75	DESeq2(LRT)	Breast Cancer
446	0.823171	0.75	DESeq2(LRT)	Breast Cancer
447	0.829268	0.75	DESeq2(LRT)	Breast Cancer
448	0.835366	0.75	DESeq2(LRT)	Breast Cancer
449	0.835366	0.708333	DESeq2(LRT)	Breast Cancer
450	0.841463	0.708333	DESeq2(LRT)	Breast Cancer
451	0.841463	0.666667	DESeq2(LRT)	Breast Cancer
452	0.847561	0.666667	DESeq2(LRT)	Breast Cancer
453	0.853659	0.666667	DESeq2(LRT)	Breast Cancer
454	0.859756	0.666667	DESeq2(LRT)	Breast Cancer
455	0.859756	0.625	DESeq2(LRT)	Breast Cancer
456	0.865854	0.625	DESeq2(LRT)	Breast Cancer
457	0.871951	0.625	DESeq2(LRT)	Breast Cancer
458	0.878049	0.625	DESeq2(LRT)	Breast Cancer
459	0.884146	0.625	DESeq2(LRT)	Breast Cancer
460	0.890244	0.625	DESeq2(LRT)	Breast Cancer
461	0.896341	0.625	DESeq2(LRT)	Breast Cancer
462	0.896341	0.583333	DESeq2(LRT)	Breast Cancer
463	0.896341	0.541667	DESeq2(LRT)	Breast Cancer
464	0.902439	0.541667	DESeq2(LRT)	Breast Cancer
465	0.908537	0.541667	DESeq2(LRT)	Breast Cancer
466	0.914634	0.541667	DESeq2(LRT)	Breast Cancer
467	0.920732	0.541667	DESeq2(LRT)	Breast Cancer
468	0.926829	0.541667	DESeq2(LRT)	Breast Cancer
469	0.932927	0.541667	DESeq2(LRT)	Breast Cancer
470	0.939024	0.541667	DESeq2(LRT)	Breast Cancer
471	0.945122	0.541667	DESeq2(LRT)	Breast Cancer
472	0.95122	0.541667	DESeq2(LRT)	Breast Cancer
473	0.957317	0.541667	DESeq2(LRT)	Breast Cancer
474	0.963415	0.541667	DESeq2(LRT)	Breast Cancer
475	0.969512	0.541667	DESeq2(LRT)	Breast Cancer
476	0.969512	0.5	DESeq2(LRT)	Breast Cancer
477	0.97561	0.5	DESeq2(LRT)	Breast Cancer
478	0.97561	0.458333	DESeq2(LRT)	Breast Cancer
479	0.97561	0.416667	DESeq2(LRT)	Breast Cancer
480	0.981707	0.416667	DESeq2(LRT)	Breast Cancer
481	0.981707	0.375	DESeq2(LRT)	Breast Cancer
482	0.987805	0.375	DESeq2(LRT)	Breast Cancer
483	0.987805	0.333333	DESeq2(LRT)	Breast Cancer
484	0.993902	0.333333	DESeq2(LRT)	Breast Cancer
485	1	0.333333	DESeq2(LRT)	Breast Cancer
486	1	0.291667	DESeq2(LRT)	Breast Cancer
487	1	0.25	DESeq2(LRT)	Breast Cancer
488	1	0.208333	DESeq2(LRT)	Breast Cancer
489	1	0.166667	DESeq2(LRT)	Breast Cancer
490	1	0.125	DESeq2(LRT)	Breast Cancer
491	1	0.0833333	DESeq2(LRT)	Breast Cancer
492	1	0.0416667	DESeq2(LRT)	Breast Cancer
493	1	0	DESeq2(LRT)	Breast Cancer
494	0	1	edgeR(LRT)	Breast Cancer
495	0.00892857	1	edgeR(LRT)	Breast Cancer
496	0.0178571	1	edgeR(LRT)	Breast Cancer
497	0.0446429	1	edgeR(LRT)	Breast Cancer
498	0.0625	1	edgeR(LRT)	Breast Cancer
499	0.0714286	1	edgeR(LRT)	Breast Cancer
500	0.0803571	1	edgeR(LRT)	Breast Cancer
501	0.0982143	1	edgeR(LRT)	Breast Cancer
502	0.116071	1	edgeR(LRT)	Breast Cancer
503	0.142857	1	edgeR(LRT)	Breast Cancer
504	0.151786	1	edgeR(LRT)	Breast Cancer
505	0.160714	1	edgeR(LRT)	Breast Cancer
506	0.169643	0.96875	edgeR(LRT)	Breast Cancer
507	0.196429	0.96875	edgeR(LRT)	Breast Cancer
508	0.214286	0.96875	edgeR(LRT)	Breast Cancer
509	0.232143	0.96875	edgeR(LRT)	Breast Cancer
510	0.267857	0.96875	edgeR(LRT)	Breast Cancer
511	0.276786	0.96875	edgeR(LRT)	Breast Cancer
512	0.285714	0.9375	edgeR(LRT)	Breast Cancer
513	0.294643	0.9375	edgeR(LRT)	Breast Cancer
514	0.303571	0.9375	edgeR(LRT)	Breast Cancer
515	0.3125	0.9375	edgeR(LRT)	Breast Cancer
516	0.321429	0.9375	edgeR(LRT)	Breast Cancer
517	0.375	0.9375	edgeR(LRT)	Breast Cancer
518	0.392857	0.9375	edgeR(LRT)	Breast Cancer
519	0.410714	0.90625	edgeR(LRT)	Breast Cancer
520	0.4375	0.90625	edgeR(LRT)	Breast Cancer
521	0.464286	0.90625	edgeR(LRT)	Breast Cancer
522	0.464286	0.875	edgeR(LRT)	Breast Cancer
523	0.473214	0.875	edgeR(LRT)	Breast Cancer
524	0.482143	0.875	edgeR(LRT)	Breast Cancer
525	0.482143	0.84375	edgeR(LRT)	Breast Cancer
526	0.491071	0.84375	edgeR(LRT)	Breast Cancer
527	0.491071	0.8125	edgeR(LRT)	Breast Cancer
528	0.5	0.8125	edgeR(LRT)	Breast Cancer
529	0.508929	0.8125	edgeR(LRT)	Breast Cancer
530	0.517857	0.8125	edgeR(LRT)	Breast Cancer
531	0.535714	0.8125	edgeR(LRT)	Breast Cancer
532	0.544643	0.8125	edgeR(LRT)	Breast Cancer
533	0.553571	0.8125	edgeR(LRT)	Breast Cancer
534	0.571429	0.8125	edgeR(LRT)	Breast Cancer
535	0.598214	0.8125	edgeR(LRT)	Breast Cancer
536	0.607143	0.8125	edgeR(LRT)	Breast Cancer
537	0.616071	0.8125	edgeR(LRT)	Breast Cancer
538	0.616071	0.78125	edgeR(LRT)	Breast Cancer
539	0.616071	0.75	edgeR(LRT)	Breast Cancer
540	0.625	0.75	edgeR(LRT)	Breast Cancer
541	0.633929	0.75	edgeR(LRT)	Breast Cancer
542	0.642857	0.75	edgeR(LRT)	Breast Cancer
543	0.651786	0.71875	edgeR(LRT)	Breast Cancer
544	0.660714	0.71875	edgeR(LRT)	Breast Cancer
545	0.669643	0.71875	edgeR(LRT)	Breast Cancer
546	0.678571	0.71875	edgeR(LRT)	Breast Cancer
547	0.6875	0.71875	edgeR(LRT)	Breast Cancer
548	0.696429	0.71875	edgeR(LRT)	Breast Cancer
549	0.714286	0.71875	edgeR(LRT)	Breast Cancer
550	0.723214	0.71875	edgeR(LRT)	Breast Cancer
551	0.732143	0.71875	edgeR(LRT)	Breast Cancer
552	0.741071	0.71875	edgeR(LRT)	Breast Cancer
553	0.75	0.71875	edgeR(LRT)	Breast Cancer
554	0.758929	0.71875	edgeR(LRT)	Breast Cancer
555	0.758929	0.6875	edgeR(LRT)	Breast Cancer
556	0.767857	0.6875	edgeR(LRT)	Breast Cancer
557	0.776786	0.6875	edgeR(LRT)	Breast Cancer
558	0.785714	0.6875	edgeR(LRT)	Breast Cancer
559	0.794643	0.6875	edgeR(LRT)	Breast Cancer
560	0.803571	0.6875	edgeR(LRT)	Breast Cancer
561	0.8125	0.6875	edgeR(LRT)	Breast Cancer
562	0.821429	0.6875	edgeR(LRT)	Breast Cancer
563	0.830357	0.6875	edgeR(LRT)	Breast Cancer
564	0.839286	0.6875	edgeR(LRT)	Breast Cancer
565	0.848214	0.6875	edgeR(LRT)	Breast Cancer
566	0.857143	0.6875	edgeR(LRT)	Breast Cancer
567	0.866071	0.6875	edgeR(LRT)	Breast Cancer
568	0.875	0.6875	edgeR(LRT)	Breast Cancer
569	0.883929	0.6875	edgeR(LRT)	Breast Cancer
570	0.892857	0.6875	edgeR(LRT)	Breast Cancer
571	0.901786	0.6875	edgeR(LRT)	Breast Cancer
572	0.910714	0.6875	edgeR(LRT)	Breast Cancer
573	0.910714	0.65625	edgeR(LRT)	Breast Cancer
574	0.919643	0.65625	edgeR(LRT)	Breast Cancer
575	0.928571	0.65625	edgeR(LRT)	Breast Cancer
576	0.9375	0.65625	edgeR(LRT)	Breast Cancer
577	0.946429	0.65625	edgeR(LRT)	Breast Cancer
578	0.955357	0.65625	edgeR(LRT)	Breast Cancer
579	0.955357	0.625	edgeR(LRT)	Breast Cancer
580	0.964286	0.625	edgeR(LRT)	Breast Cancer
581	0.964286	0.59375	edgeR(LRT)	Breast Cancer
582	0.964286	0.5625	edgeR(LRT)	Breast Cancer
583	0.964286	0.53125	edgeR(LRT)	Breast Cancer
584	0.964286	0.5	edgeR(LRT)	Breast Cancer
585	0.973214	0.5	edgeR(LRT)	Breast Cancer
586	0.982143	0.5	edgeR(LRT)	Breast Cancer
587	0.982143	0.46875	edgeR(LRT)	Breast Cancer
588	0.982143	0.4375	edgeR(LRT)	Breast Cancer
589	0.982143	0.40625	edgeR(LRT)	Breast Cancer
590	0.982143	0.375	edgeR(LRT)	Breast Cancer
591	0.982143	0.34375	edgeR(LRT)	Breast Cancer
592	0.982143	0.3125	edgeR(LRT)	Breast Cancer
593	0.991071	0.3125	edgeR(LRT)	Breast Cancer
594	0.991071	0.28125	edgeR(LRT)	Breast Cancer
595	0.991071	0.25	edgeR(LRT)	Breast Cancer
596	0.991071	0.21875	edgeR(LRT)	Breast Cancer
597	0.991071	0.1875	edgeR(LRT)	Breast Cancer
598	1	0.1875	edgeR(LRT)	Breast Cancer
599	1	0.15625	edgeR(LRT)	Breast Cancer
600	1	0.125	edgeR(LRT)	Breast Cancer
601	1	0.09375	edgeR(LRT)	Breast Cancer
602	1	0.0625	edgeR(LRT)	Breast Cancer
603	1	0.03125	edgeR(LRT)	Breast Cancer
604	1	0	edgeR(LRT)	Breast Cancer
1	0	1	Limma(Bayes)	Leukemia
2	0.318182	1	Limma(Bayes)	Leukemia
3	0.333333	1	Limma(Bayes)	Leukemia
4	0.348485	1	Limma(Bayes)	Leukemia
5	0.363636	1	Limma(Bayes)	Leukemia
6	0.378788	1	Limma(Bayes)	Leukemia
7	0.393939	1	Limma(Bayes)	Leukemia
8	0.409091	1	Limma(Bayes)	Leukemia
9	0.424242	1	Limma(Bayes)	Leukemia
10	0.439394	1	Limma(Bayes)	Leukemia
11	0.454545	1	Limma(Bayes)	Leukemia
12	0.469697	1	Limma(Bayes)	Leukemia
13	0.484848	1	Limma(Bayes)	Leukemia
14	0.5	1	Limma(Bayes)	Leukemia
15	0.515152	1	Limma(Bayes)	Leukemia
16	0.530303	1	Limma(Bayes)	Leukemia
17	0.560606	1	Limma(Bayes)	Leukemia
18	0.575758	1	Limma(Bayes)	Leukemia
19	0.575758	0.944444	Limma(Bayes)	Leukemia
20	0.590909	0.944444	Limma(Bayes)	Leukemia
21	0.606061	0.944444	Limma(Bayes)	Leukemia
22	0.621212	0.944444	Limma(Bayes)	Leukemia
23	0.651515	0.944444	Limma(Bayes)	Leukemia
24	0.666667	0.944444	Limma(Bayes)	Leukemia
25	0.681818	0.944444	Limma(Bayes)	Leukemia
26	0.69697	0.944444	Limma(Bayes)	Leukemia
27	0.712121	0.944444	Limma(Bayes)	Leukemia
28	0.727273	0.944444	Limma(Bayes)	Leukemia
29	0.742424	0.944444	Limma(Bayes)	Leukemia
30	0.757576	0.944444	Limma(Bayes)	Leukemia
31	0.772727	0.944444	Limma(Bayes)	Leukemia
32	0.787879	0.944444	Limma(Bayes)	Leukemia
33	0.818182	0.944444	Limma(Bayes)	Leukemia
34	0.818182	0.888889	Limma(Bayes)	Leukemia
35	0.833333	0.888889	Limma(Bayes)	Leukemia
36	0.848485	0.888889	Limma(Bayes)	Leukemia
37	0.848485	0.833333	Limma(Bayes)	Leukemia
38	0.848485	0.777778	Limma(Bayes)	Leukemia
39	0.863636	0.777778	Limma(Bayes)	Leukemia
40	0.878788	0.777778	Limma(Bayes)	Leukemia
41	0.893939	0.777778	Limma(Bayes)	Leukemia
42	0.893939	0.722222	Limma(Bayes)	Leukemia
43	0.893939	0.666667	Limma(Bayes)	Leukemia
44	0.909091	0.666667	Limma(Bayes)	Leukemia
45	0.909091	0.611111	Limma(Bayes)	Leukemia
46	0.909091	0.555556	Limma(Bayes)	Leukemia
47	0.909091	0.5	Limma(Bayes)	Leukemia
48	0.924242	0.5	Limma(Bayes)	Leukemia
49	0.924242	0.444444	Limma(Bayes)	Leukemia
50	0.939394	0.444444	Limma(Bayes)	Leukemia
51	0.954545	0.444444	Limma(Bayes)	Leukemia
52	0.969697	0.444444	Limma(Bayes)	Leukemia
53	0.969697	0.388889	Limma(Bayes)	Leukemia
54	0.984848	0.388889	Limma(Bayes)	Leukemia
55	0.984848	0.333333	Limma(Bayes)	Leukemia
56	1	0.333333	Limma(Bayes)	Leukemia
57	1	0.277778	Limma(Bayes)	Leukemia
58	1	0.222222	Limma(Bayes)	Leukemia
59	1	0.166667	Limma(Bayes)	Leukemia
60	1	0.111111	Limma(Bayes)	Leukemia
61	1	0.0555556	Limma(Bayes)	Leukemia
62	1	0	Limma(Bayes)	Leukemia
63	0	1	Seurat(Wilcox)	Leukemia
64	0.030303	1	Seurat(Wilcox)	Leukemia
65	0.0757576	1	Seurat(Wilcox)	Leukemia
66	0.106061	1	Seurat(Wilcox)	Leukemia
67	0.121212	1	Seurat(Wilcox)	Leukemia
68	0.151515	1	Seurat(Wilcox)	Leukemia
69	0.181818	1	Seurat(Wilcox)	Leukemia
70	0.19697	1	Seurat(Wilcox)	Leukemia
71	0.212121	1	Seurat(Wilcox)	Leukemia
72	0.227273	1	Seurat(Wilcox)	Leukemia
73	0.242424	1	Seurat(Wilcox)	Leukemia
74	0.257576	1	Seurat(Wilcox)	Leukemia
75	0.272727	1	Seurat(Wilcox)	Leukemia
76	0.287879	1	Seurat(Wilcox)	Leukemia
77	0.318182	1	Seurat(Wilcox)	Leukemia
78	0.333333	1	Seurat(Wilcox)	Leukemia
79	0.348485	1	Seurat(Wilcox)	Leukemia
80	0.348485	0.944444	Seurat(Wilcox)	Leukemia
81	0.363636	0.944444	Seurat(Wilcox)	Leukemia
82	0.378788	0.944444	Seurat(Wilcox)	Leukemia
83	0.393939	0.944444	Seurat(Wilcox)	Leukemia
84	0.409091	0.944444	Seurat(Wilcox)	Leukemia
85	0.424242	0.944444	Seurat(Wilcox)	Leukemia
86	0.439394	0.944444	Seurat(Wilcox)	Leukemia
87	0.454545	0.944444	Seurat(Wilcox)	Leukemia
88	0.469697	0.944444	Seurat(Wilcox)	Leukemia
89	0.469697	0.888889	Seurat(Wilcox)	Leukemia
90	0.484848	0.888889	Seurat(Wilcox)	Leukemia
91	0.5	0.888889	Seurat(Wilcox)	Leukemia
92	0.515152	0.888889	Seurat(Wilcox)	Leukemia
93	0.530303	0.833333	Seurat(Wilcox)	Leukemia
94	0.545455	0.833333	Seurat(Wilcox)	Leukemia
95	0.560606	0.833333	Seurat(Wilcox)	Leukemia
96	0.575758	0.833333	Seurat(Wilcox)	Leukemia
97	0.590909	0.833333	Seurat(Wilcox)	Leukemia
98	0.606061	0.833333	Seurat(Wilcox)	Leukemia
99	0.606061	0.777778	Seurat(Wilcox)	Leukemia
100	0.621212	0.777778	Seurat(Wilcox)	Leukemia
101	0.636364	0.777778	Seurat(Wilcox)	Leukemia
102	0.651515	0.777778	Seurat(Wilcox)	Leukemia
103	0.666667	0.777778	Seurat(Wilcox)	Leukemia
104	0.681818	0.777778	Seurat(Wilcox)	Leukemia
105	0.69697	0.777778	Seurat(Wilcox)	Leukemia
106	0.69697	0.722222	Seurat(Wilcox)	Leukemia
107	0.712121	0.722222	Seurat(Wilcox)	Leukemia
108	0.727273	0.722222	Seurat(Wilcox)	Leukemia
109	0.742424	0.722222	Seurat(Wilcox)	Leukemia
110	0.757576	0.722222	Seurat(Wilcox)	Leukemia
111	0.757576	0.666667	Seurat(Wilcox)	Leukemia
112	0.772727	0.666667	Seurat(Wilcox)	Leukemia
113	0.772727	0.611111	Seurat(Wilcox)	Leukemia
114	0.787879	0.611111	Seurat(Wilcox)	Leukemia
115	0.80303	0.611111	Seurat(Wilcox)	Leukemia
116	0.80303	0.555556	Seurat(Wilcox)	Leukemia
117	0.818182	0.555556	Seurat(Wilcox)	Leukemia
118	0.833333	0.555556	Seurat(Wilcox)	Leukemia
119	0.848485	0.555556	Seurat(Wilcox)	Leukemia
120	0.863636	0.555556	Seurat(Wilcox)	Leukemia
121	0.878788	0.555556	Seurat(Wilcox)	Leukemia
122	0.893939	0.555556	Seurat(Wilcox)	Leukemia
123	0.893939	0.5	Seurat(Wilcox)	Leukemia
124	0.893939	0.444444	Seurat(Wilcox)	Leukemia
125	0.909091	0.444444	Seurat(Wilcox)	Leukemia
126	0.924242	0.444444	Seurat(Wilcox)	Leukemia
127	0.924242	0.388889	Seurat(Wilcox)	Leukemia
128	0.924242	0.333333	Seurat(Wilcox)	Leukemia
129	0.939394	0.333333	Seurat(Wilcox)	Leukemia
130	0.939394	0.277778	Seurat(Wilcox)	Leukemia
131	0.939394	0.222222	Seurat(Wilcox)	Leukemia
132	0.954545	0.222222	Seurat(Wilcox)	Leukemia
133	0.954545	0.166667	Seurat(Wilcox)	Leukemia
134	0.969697	0.166667	Seurat(Wilcox)	Leukemia
135	0.984848	0.166667	Seurat(Wilcox)	Leukemia
136	1	0.166667	Seurat(Wilcox)	Leukemia
137	1	0.111111	Seurat(Wilcox)	Leukemia
138	1	0.0555556	Seurat(Wilcox)	Leukemia
139	1	0	Seurat(Wilcox)	Leukemia
140	0	1	DESeq2(Wald)	Leukemia
141	0.030303	1	DESeq2(Wald)	Leukemia
142	0.151515	1	DESeq2(Wald)	Leukemia
143	0.242424	1	DESeq2(Wald)	Leukemia
144	0.318182	1	DESeq2(Wald)	Leukemia
145	0.333333	1	DESeq2(Wald)	Leukemia
146	0.348485	1	DESeq2(Wald)	Leukemia
147	0.363636	1	DESeq2(Wald)	Leukemia
148	0.363636	0.944444	DESeq2(Wald)	Leukemia
149	0.378788	0.944444	DESeq2(Wald)	Leukemia
150	0.393939	0.944444	DESeq2(Wald)	Leukemia
151	0.409091	0.944444	DESeq2(Wald)	Leukemia
152	0.424242	0.944444	DESeq2(Wald)	Leukemia
153	0.439394	0.944444	DESeq2(Wald)	Leukemia
154	0.454545	0.944444	DESeq2(Wald)	Leukemia
155	0.469697	0.944444	DESeq2(Wald)	Leukemia
156	0.484848	0.944444	DESeq2(Wald)	Leukemia
157	0.5	0.944444	DESeq2(Wald)	Leukemia
158	0.515152	0.944444	DESeq2(Wald)	Leukemia
159	0.530303	0.944444	DESeq2(Wald)	Leukemia
160	0.545455	0.944444	DESeq2(Wald)	Leukemia
161	0.560606	0.944444	DESeq2(Wald)	Leukemia
162	0.575758	0.944444	DESeq2(Wald)	Leukemia
163	0.606061	0.944444	DESeq2(Wald)	Leukemia
164	0.606061	0.888889	DESeq2(Wald)	Leukemia
165	0.606061	0.833333	DESeq2(Wald)	Leukemia
166	0.621212	0.833333	DESeq2(Wald)	Leukemia
167	0.681818	0.833333	DESeq2(Wald)	Leukemia
168	0.69697	0.833333	DESeq2(Wald)	Leukemia
169	0.712121	0.833333	DESeq2(Wald)	Leukemia
170	0.727273	0.833333	DESeq2(Wald)	Leukemia
171	0.727273	0.777778	DESeq2(Wald)	Leukemia
172	0.727273	0.722222	DESeq2(Wald)	Leukemia
173	0.742424	0.722222	DESeq2(Wald)	Leukemia
174	0.757576	0.722222	DESeq2(Wald)	Leukemia
175	0.772727	0.722222	DESeq2(Wald)	Leukemia
176	0.787879	0.722222	DESeq2(Wald)	Leukemia
177	0.787879	0.666667	DESeq2(Wald)	Leukemia
178	0.787879	0.611111	DESeq2(Wald)	Leukemia
179	0.80303	0.611111	DESeq2(Wald)	Leukemia
180	0.818182	0.611111	DESeq2(Wald)	Leukemia
181	0.833333	0.611111	DESeq2(Wald)	Leukemia
182	0.833333	0.555556	DESeq2(Wald)	Leukemia
183	0.833333	0.5	DESeq2(Wald)	Leukemia
184	0.833333	0.444444	DESeq2(Wald)	Leukemia
185	0.833333	0.388889	DESeq2(Wald)	Leukemia
186	0.848485	0.388889	DESeq2(Wald)	Leukemia
187	0.848485	0.333333	DESeq2(Wald)	Leukemia
188	0.863636	0.333333	DESeq2(Wald)	Leukemia
189	0.878788	0.333333	DESeq2(Wald)	Leukemia
190	0.878788	0.277778	DESeq2(Wald)	Leukemia
191	0.893939	0.277778	DESeq2(Wald)	Leukemia
192	0.909091	0.277778	DESeq2(Wald)	Leukemia
193	0.909091	0.222222	DESeq2(Wald)	Leukemia
194	0.939394	0.222222	DESeq2(Wald)	Leukemia
195	0.954545	0.222222	DESeq2(Wald)	Leukemia
196	0.969697	0.222222	DESeq2(Wald)	Leukemia
197	0.984848	0.222222	DESeq2(Wald)	Leukemia
198	1	0.222222	DESeq2(Wald)	Leukemia
199	1	0.166667	DESeq2(Wald)	Leukemia
200	1	0.111111	DESeq2(Wald)	Leukemia
201	1	0.0555556	DESeq2(Wald)	Leukemia
202	1	0	DESeq2(Wald)	Leukemia
203	0	1	edgeR(QLF)	Leukemia
204	0.030303	1	edgeR(QLF)	Leukemia
205	0.0606061	1	edgeR(QLF)	Leukemia
206	0.0757576	1	edgeR(QLF)	Leukemia
207	0.0909091	1	edgeR(QLF)	Leukemia
208	0.106061	1	edgeR(QLF)	Leukemia
209	0.106061	0.944444	edgeR(QLF)	Leukemia
210	0.136364	0.944444	edgeR(QLF)	Leukemia
211	0.151515	0.944444	edgeR(QLF)	Leukemia
212	0.166667	0.944444	edgeR(QLF)	Leukemia
213	0.19697	0.944444	edgeR(QLF)	Leukemia
214	0.227273	0.944444	edgeR(QLF)	Leukemia
215	0.242424	0.944444	edgeR(QLF)	Leukemia
216	0.257576	0.944444	edgeR(QLF)	Leukemia
217	0.287879	0.944444	edgeR(QLF)	Leukemia
218	0.333333	0.944444	edgeR(QLF)	Leukemia
219	0.348485	0.944444	edgeR(QLF)	Leukemia
220	0.363636	0.944444	edgeR(QLF)	Leukemia
221	0.378788	0.944444	edgeR(QLF)	Leukemia
222	0.393939	0.944444	edgeR(QLF)	Leukemia
223	0.409091	0.944444	edgeR(QLF)	Leukemia
224	0.424242	0.944444	edgeR(QLF)	Leukemia
225	0.439394	0.944444	edgeR(QLF)	Leukemia
226	0.454545	0.944444	edgeR(QLF)	Leukemia
227	0.469697	0.944444	edgeR(QLF)	Leukemia
228	0.484848	0.944444	edgeR(QLF)	Leukemia
229	0.5	0.944444	edgeR(QLF)	Leukemia
230	0.515152	0.944444	edgeR(QLF)	Leukemia
231	0.530303	0.944444	edgeR(QLF)	Leukemia
232	0.545455	0.944444	edgeR(QLF)	Leukemia
233	0.560606	0.944444	edgeR(QLF)	Leukemia
234	0.575758	0.944444	edgeR(QLF)	Leukemia
235	0.590909	0.944444	edgeR(QLF)	Leukemia
236	0.606061	0.944444	edgeR(QLF)	Leukemia
237	0.621212	0.944444	edgeR(QLF)	Leukemia
238	0.636364	0.944444	edgeR(QLF)	Leukemia
239	0.651515	0.944444	edgeR(QLF)	Leukemia
240	0.666667	0.944444	edgeR(QLF)	Leukemia
241	0.681818	0.944444	edgeR(QLF)	Leukemia
242	0.69697	0.944444	edgeR(QLF)	Leukemia
243	0.69697	0.888889	edgeR(QLF)	Leukemia
244	0.712121	0.888889	edgeR(QLF)	Leukemia
245	0.712121	0.833333	edgeR(QLF)	Leukemia
246	0.727273	0.833333	edgeR(QLF)	Leukemia
247	0.742424	0.833333	edgeR(QLF)	Leukemia
248	0.757576	0.833333	edgeR(QLF)	Leukemia
249	0.772727	0.833333	edgeR(QLF)	Leukemia
250	0.787879	0.833333	edgeR(QLF)	Leukemia
251	0.787879	0.777778	edgeR(QLF)	Leukemia
252	0.80303	0.777778	edgeR(QLF)	Leukemia
253	0.818182	0.777778	edgeR(QLF)	Leukemia
254	0.818182	0.722222	edgeR(QLF)	Leukemia
255	0.833333	0.722222	edgeR(QLF)	Leukemia
256	0.833333	0.666667	edgeR(QLF)	Leukemia
257	0.848485	0.666667	edgeR(QLF)	Leukemia
258	0.863636	0.666667	edgeR(QLF)	Leukemia
259	0.863636	0.611111	edgeR(QLF)	Leukemia
260	0.878788	0.611111	edgeR(QLF)	Leukemia
261	0.893939	0.611111	edgeR(QLF)	Leukemia
262	0.909091	0.611111	edgeR(QLF)	Leukemia
263	0.909091	0.555556	edgeR(QLF)	Leukemia
264	0.909091	0.5	edgeR(QLF)	Leukemia
265	0.909091	0.444444	edgeR(QLF)	Leukemia
266	0.909091	0.388889	edgeR(QLF)	Leukemia
267	0.924242	0.388889	edgeR(QLF)	Leukemia
268	0.939394	0.388889	edgeR(QLF)	Leukemia
269	0.954545	0.388889	edgeR(QLF)	Leukemia
270	0.969697	0.388889	edgeR(QLF)	Leukemia
271	0.984848	0.388889	edgeR(QLF)	Leukemia
272	0.984848	0.333333	edgeR(QLF)	Leukemia
273	0.984848	0.277778	edgeR(QLF)	Leukemia
274	1	0.277778	edgeR(QLF)	Leukemia
275	1	0.222222	edgeR(QLF)	Leukemia
276	1	0.166667	edgeR(QLF)	Leukemia
277	1	0.111111	edgeR(QLF)	Leukemia
278	1	0.0555556	edgeR(QLF)	Leukemia
279	1	0	edgeR(QLF)	Leukemia
1	0	1	Limma(Bayes)	COVID19
2	0.00130208	1	Limma(Bayes)	COVID19
3	0.00260417	1	Limma(Bayes)	COVID19
4	0.00390625	1	Limma(Bayes)	COVID19
5	0.00520833	1	Limma(Bayes)	COVID19
6	0.00651042	1	Limma(Bayes)	COVID19
7	0.0078125	1	Limma(Bayes)	COVID19
8	0.0104167	1	Limma(Bayes)	COVID19
9	0.0117188	1	Limma(Bayes)	COVID19
10	0.0143229	1	Limma(Bayes)	COVID19
11	0.015625	1	Limma(Bayes)	COVID19
12	0.0234375	1	Limma(Bayes)	COVID19
13	0.0286458	1	Limma(Bayes)	COVID19
14	0.03125	1	Limma(Bayes)	COVID19
15	0.0351562	1	Limma(Bayes)	COVID19
16	0.0429688	1	Limma(Bayes)	COVID19
17	0.046875	1	Limma(Bayes)	COVID19
18	0.0507812	1	Limma(Bayes)	COVID19
19	0.0546875	1	Limma(Bayes)	COVID19
20	0.0598958	1	Limma(Bayes)	COVID19
21	0.0638021	1	Limma(Bayes)	COVID19
22	0.0729167	1	Limma(Bayes)	COVID19
23	0.0859375	1	Limma(Bayes)	COVID19
24	0.09375	1	Limma(Bayes)	COVID19
25	0.0976562	1	Limma(Bayes)	COVID19
26	0.106771	1	Limma(Bayes)	COVID19
27	0.113281	1	Limma(Bayes)	COVID19
28	0.126302	1	Limma(Bayes)	COVID19
29	0.143229	1	Limma(Bayes)	COVID19
30	0.153646	1	Limma(Bayes)	COVID19
31	0.160156	1	Limma(Bayes)	COVID19
32	0.166667	1	Limma(Bayes)	COVID19
33	0.169271	1	Limma(Bayes)	COVID19
34	0.178385	1	Limma(Bayes)	COVID19
35	0.196615	1	Limma(Bayes)	COVID19
36	0.209635	1	Limma(Bayes)	COVID19
37	0.217448	1	Limma(Bayes)	COVID19
38	0.230469	1	Limma(Bayes)	COVID19
39	0.24349	1	Limma(Bayes)	COVID19
40	0.253906	1	Limma(Bayes)	COVID19
41	0.269531	1	Limma(Bayes)	COVID19
42	0.278646	1	Limma(Bayes)	COVID19
43	0.291667	1	Limma(Bayes)	COVID19
44	0.307292	1	Limma(Bayes)	COVID19
45	0.316406	1	Limma(Bayes)	COVID19
46	0.320312	1	Limma(Bayes)	COVID19
47	0.33724	1	Limma(Bayes)	COVID19
48	0.348958	1	Limma(Bayes)	COVID19
49	0.358073	1	Limma(Bayes)	COVID19
50	0.372396	1	Limma(Bayes)	COVID19
51	0.385417	1	Limma(Bayes)	COVID19
52	0.394531	1	Limma(Bayes)	COVID19
53	0.408854	1	Limma(Bayes)	COVID19
54	0.423177	1	Limma(Bayes)	COVID19
55	0.434896	1	Limma(Bayes)	COVID19
56	0.447917	1	Limma(Bayes)	COVID19
57	0.46875	1	Limma(Bayes)	COVID19
58	0.47526	1	Limma(Bayes)	COVID19
59	0.483073	1	Limma(Bayes)	COVID19
60	0.497396	1	Limma(Bayes)	COVID19
61	0.502604	0.9	Limma(Bayes)	COVID19
62	0.509115	0.9	Limma(Bayes)	COVID19
63	0.515625	0.9	Limma(Bayes)	COVID19
64	0.523438	0.9	Limma(Bayes)	COVID19
65	0.53776	0.9	Limma(Bayes)	COVID19
66	0.548177	0.9	Limma(Bayes)	COVID19
67	0.552083	0.9	Limma(Bayes)	COVID19
68	0.559896	0.9	Limma(Bayes)	COVID19
69	0.561198	0.9	Limma(Bayes)	COVID19
70	0.565104	0.9	Limma(Bayes)	COVID19
71	0.572917	0.9	Limma(Bayes)	COVID19
72	0.579427	0.9	Limma(Bayes)	COVID19
73	0.580729	0.9	Limma(Bayes)	COVID19
74	0.589844	0.9	Limma(Bayes)	COVID19
75	0.591146	0.9	Limma(Bayes)	COVID19
76	0.595052	0.9	Limma(Bayes)	COVID19
77	0.60026	0.9	Limma(Bayes)	COVID19
78	0.601562	0.9	Limma(Bayes)	COVID19
79	0.602865	0.9	Limma(Bayes)	COVID19
80	0.604167	0.9	Limma(Bayes)	COVID19
81	0.605469	0.9	Limma(Bayes)	COVID19
82	0.609375	0.9	Limma(Bayes)	COVID19
83	0.611979	0.9	Limma(Bayes)	COVID19
84	0.613281	0.9	Limma(Bayes)	COVID19
85	0.617188	0.9	Limma(Bayes)	COVID19
86	0.61849	0.9	Limma(Bayes)	COVID19
87	0.619792	0.9	Limma(Bayes)	COVID19
88	0.621094	0.9	Limma(Bayes)	COVID19
89	0.622396	0.9	Limma(Bayes)	COVID19
90	0.623698	0.9	Limma(Bayes)	COVID19
91	0.625	0.9	Limma(Bayes)	COVID19
92	0.626302	0.9	Limma(Bayes)	COVID19
93	0.627604	0.9	Limma(Bayes)	COVID19
94	0.628906	0.9	Limma(Bayes)	COVID19
95	0.630208	0.9	Limma(Bayes)	COVID19
96	0.63151	0.9	Limma(Bayes)	COVID19
97	0.632812	0.9	Limma(Bayes)	COVID19
98	0.634115	0.9	Limma(Bayes)	COVID19
99	0.635417	0.9	Limma(Bayes)	COVID19
100	0.636719	0.9	Limma(Bayes)	COVID19
101	0.638021	0.9	Limma(Bayes)	COVID19
102	0.639323	0.9	Limma(Bayes)	COVID19
103	0.640625	0.9	Limma(Bayes)	COVID19
104	0.641927	0.9	Limma(Bayes)	COVID19
105	0.643229	0.9	Limma(Bayes)	COVID19
106	0.644531	0.9	Limma(Bayes)	COVID19
107	0.647135	0.9	Limma(Bayes)	COVID19
108	0.648438	0.9	Limma(Bayes)	COVID19
109	0.64974	0.9	Limma(Bayes)	COVID19
110	0.652344	0.9	Limma(Bayes)	COVID19
111	0.653646	0.9	Limma(Bayes)	COVID19
112	0.654948	0.9	Limma(Bayes)	COVID19
113	0.65625	0.9	Limma(Bayes)	COVID19
114	0.657552	0.9	Limma(Bayes)	COVID19
115	0.658854	0.9	Limma(Bayes)	COVID19
116	0.660156	0.9	Limma(Bayes)	COVID19
117	0.661458	0.9	Limma(Bayes)	COVID19
118	0.66276	0.9	Limma(Bayes)	COVID19
119	0.664062	0.9	Limma(Bayes)	COVID19
120	0.665365	0.9	Limma(Bayes)	COVID19
121	0.667969	0.9	Limma(Bayes)	COVID19
122	0.669271	0.9	Limma(Bayes)	COVID19
123	0.670573	0.9	Limma(Bayes)	COVID19
124	0.671875	0.9	Limma(Bayes)	COVID19
125	0.673177	0.9	Limma(Bayes)	COVID19
126	0.674479	0.9	Limma(Bayes)	COVID19
127	0.675781	0.9	Limma(Bayes)	COVID19
128	0.678385	0.9	Limma(Bayes)	COVID19
129	0.679688	0.9	Limma(Bayes)	COVID19
130	0.68099	0.9	Limma(Bayes)	COVID19
131	0.683594	0.9	Limma(Bayes)	COVID19
132	0.684896	0.9	Limma(Bayes)	COVID19
133	0.6875	0.9	Limma(Bayes)	COVID19
134	0.688802	0.9	Limma(Bayes)	COVID19
135	0.690104	0.9	Limma(Bayes)	COVID19
136	0.691406	0.9	Limma(Bayes)	COVID19
137	0.692708	0.9	Limma(Bayes)	COVID19
138	0.69401	0.9	Limma(Bayes)	COVID19
139	0.695312	0.9	Limma(Bayes)	COVID19
140	0.696615	0.9	Limma(Bayes)	COVID19
141	0.697917	0.9	Limma(Bayes)	COVID19
142	0.699219	0.9	Limma(Bayes)	COVID19
143	0.701823	0.9	Limma(Bayes)	COVID19
144	0.703125	0.9	Limma(Bayes)	COVID19
145	0.704427	0.9	Limma(Bayes)	COVID19
146	0.705729	0.9	Limma(Bayes)	COVID19
147	0.707031	0.9	Limma(Bayes)	COVID19
148	0.708333	0.9	Limma(Bayes)	COVID19
149	0.709635	0.9	Limma(Bayes)	COVID19
150	0.710938	0.9	Limma(Bayes)	COVID19
151	0.71224	0.9	Limma(Bayes)	COVID19
152	0.713542	0.9	Limma(Bayes)	COVID19
153	0.716146	0.9	Limma(Bayes)	COVID19
154	0.717448	0.9	Limma(Bayes)	COVID19
155	0.71875	0.9	Limma(Bayes)	COVID19
156	0.720052	0.9	Limma(Bayes)	COVID19
157	0.721354	0.9	Limma(Bayes)	COVID19
158	0.722656	0.9	Limma(Bayes)	COVID19
159	0.723958	0.9	Limma(Bayes)	COVID19
160	0.72526	0.9	Limma(Bayes)	COVID19
161	0.726562	0.9	Limma(Bayes)	COVID19
162	0.727865	0.9	Limma(Bayes)	COVID19
163	0.729167	0.9	Limma(Bayes)	COVID19
164	0.730469	0.9	Limma(Bayes)	COVID19
165	0.731771	0.9	Limma(Bayes)	COVID19
166	0.733073	0.9	Limma(Bayes)	COVID19
167	0.734375	0.9	Limma(Bayes)	COVID19
168	0.735677	0.9	Limma(Bayes)	COVID19
169	0.736979	0.9	Limma(Bayes)	COVID19
170	0.738281	0.9	Limma(Bayes)	COVID19
171	0.739583	0.9	Limma(Bayes)	COVID19
172	0.740885	0.9	Limma(Bayes)	COVID19
173	0.742188	0.9	Limma(Bayes)	COVID19
174	0.74349	0.9	Limma(Bayes)	COVID19
175	0.744792	0.9	Limma(Bayes)	COVID19
176	0.746094	0.9	Limma(Bayes)	COVID19
177	0.747396	0.9	Limma(Bayes)	COVID19
178	0.748698	0.9	Limma(Bayes)	COVID19
179	0.75	0.9	Limma(Bayes)	COVID19
180	0.751302	0.9	Limma(Bayes)	COVID19
181	0.752604	0.9	Limma(Bayes)	COVID19
182	0.753906	0.9	Limma(Bayes)	COVID19
183	0.755208	0.9	Limma(Bayes)	COVID19
184	0.75651	0.9	Limma(Bayes)	COVID19
185	0.757812	0.9	Limma(Bayes)	COVID19
186	0.759115	0.9	Limma(Bayes)	COVID19
187	0.760417	0.9	Limma(Bayes)	COVID19
188	0.761719	0.9	Limma(Bayes)	COVID19
189	0.763021	0.9	Limma(Bayes)	COVID19
190	0.763021	0.8	Limma(Bayes)	COVID19
191	0.764323	0.8	Limma(Bayes)	COVID19
192	0.765625	0.8	Limma(Bayes)	COVID19
193	0.766927	0.8	Limma(Bayes)	COVID19
194	0.768229	0.8	Limma(Bayes)	COVID19
195	0.769531	0.8	Limma(Bayes)	COVID19
196	0.770833	0.8	Limma(Bayes)	COVID19
197	0.772135	0.8	Limma(Bayes)	COVID19
198	0.773438	0.8	Limma(Bayes)	COVID19
199	0.77474	0.8	Limma(Bayes)	COVID19
200	0.776042	0.8	Limma(Bayes)	COVID19
201	0.777344	0.8	Limma(Bayes)	COVID19
202	0.778646	0.8	Limma(Bayes)	COVID19
203	0.779948	0.8	Limma(Bayes)	COVID19
204	0.78125	0.8	Limma(Bayes)	COVID19
205	0.782552	0.8	Limma(Bayes)	COVID19
206	0.783854	0.8	Limma(Bayes)	COVID19
207	0.785156	0.8	Limma(Bayes)	COVID19
208	0.786458	0.8	Limma(Bayes)	COVID19
209	0.78776	0.8	Limma(Bayes)	COVID19
210	0.789062	0.8	Limma(Bayes)	COVID19
211	0.790365	0.8	Limma(Bayes)	COVID19
212	0.791667	0.8	Limma(Bayes)	COVID19
213	0.792969	0.8	Limma(Bayes)	COVID19
214	0.794271	0.8	Limma(Bayes)	COVID19
215	0.795573	0.8	Limma(Bayes)	COVID19
216	0.796875	0.8	Limma(Bayes)	COVID19
217	0.798177	0.8	Limma(Bayes)	COVID19
218	0.799479	0.8	Limma(Bayes)	COVID19
219	0.800781	0.8	Limma(Bayes)	COVID19
220	0.802083	0.8	Limma(Bayes)	COVID19
221	0.803385	0.8	Limma(Bayes)	COVID19
222	0.804688	0.8	Limma(Bayes)	COVID19
223	0.80599	0.8	Limma(Bayes)	COVID19
224	0.807292	0.8	Limma(Bayes)	COVID19
225	0.808594	0.8	Limma(Bayes)	COVID19
226	0.809896	0.8	Limma(Bayes)	COVID19
227	0.811198	0.8	Limma(Bayes)	COVID19
228	0.8125	0.8	Limma(Bayes)	COVID19
229	0.813802	0.8	Limma(Bayes)	COVID19
230	0.815104	0.8	Limma(Bayes)	COVID19
231	0.816406	0.8	Limma(Bayes)	COVID19
232	0.817708	0.8	Limma(Bayes)	COVID19
233	0.81901	0.8	Limma(Bayes)	COVID19
234	0.820312	0.8	Limma(Bayes)	COVID19
235	0.821615	0.8	Limma(Bayes)	COVID19
236	0.822917	0.8	Limma(Bayes)	COVID19
237	0.824219	0.8	Limma(Bayes)	COVID19
238	0.825521	0.8	Limma(Bayes)	COVID19
239	0.826823	0.8	Limma(Bayes)	COVID19
240	0.828125	0.8	Limma(Bayes)	COVID19
241	0.829427	0.8	Limma(Bayes)	COVID19
242	0.830729	0.8	Limma(Bayes)	COVID19
243	0.832031	0.8	Limma(Bayes)	COVID19
244	0.833333	0.8	Limma(Bayes)	COVID19
245	0.834635	0.8	Limma(Bayes)	COVID19
246	0.835938	0.8	Limma(Bayes)	COVID19
247	0.83724	0.8	Limma(Bayes)	COVID19
248	0.838542	0.8	Limma(Bayes)	COVID19
249	0.839844	0.8	Limma(Bayes)	COVID19
250	0.841146	0.8	Limma(Bayes)	COVID19
251	0.842448	0.8	Limma(Bayes)	COVID19
252	0.84375	0.8	Limma(Bayes)	COVID19
253	0.845052	0.8	Limma(Bayes)	COVID19
254	0.846354	0.8	Limma(Bayes)	COVID19
255	0.847656	0.8	Limma(Bayes)	COVID19
256	0.848958	0.8	Limma(Bayes)	COVID19
257	0.85026	0.8	Limma(Bayes)	COVID19
258	0.851562	0.8	Limma(Bayes)	COVID19
259	0.852865	0.8	Limma(Bayes)	COVID19
260	0.854167	0.8	Limma(Bayes)	COVID19
261	0.855469	0.8	Limma(Bayes)	COVID19
262	0.856771	0.8	Limma(Bayes)	COVID19
263	0.858073	0.8	Limma(Bayes)	COVID19
264	0.859375	0.8	Limma(Bayes)	COVID19
265	0.860677	0.8	Limma(Bayes)	COVID19
266	0.861979	0.8	Limma(Bayes)	COVID19
267	0.863281	0.8	Limma(Bayes)	COVID19
268	0.864583	0.8	Limma(Bayes)	COVID19
269	0.865885	0.8	Limma(Bayes)	COVID19
270	0.867188	0.8	Limma(Bayes)	COVID19
271	0.86849	0.8	Limma(Bayes)	COVID19
272	0.869792	0.8	Limma(Bayes)	COVID19
273	0.871094	0.8	Limma(Bayes)	COVID19
274	0.872396	0.8	Limma(Bayes)	COVID19
275	0.873698	0.8	Limma(Bayes)	COVID19
276	0.875	0.8	Limma(Bayes)	COVID19
277	0.876302	0.8	Limma(Bayes)	COVID19
278	0.877604	0.8	Limma(Bayes)	COVID19
279	0.880208	0.8	Limma(Bayes)	COVID19
280	0.88151	0.8	Limma(Bayes)	COVID19
281	0.882812	0.8	Limma(Bayes)	COVID19
282	0.884115	0.8	Limma(Bayes)	COVID19
283	0.885417	0.8	Limma(Bayes)	COVID19
284	0.886719	0.8	Limma(Bayes)	COVID19
285	0.888021	0.8	Limma(Bayes)	COVID19
286	0.889323	0.8	Limma(Bayes)	COVID19
287	0.890625	0.8	Limma(Bayes)	COVID19
288	0.891927	0.8	Limma(Bayes)	COVID19
289	0.893229	0.8	Limma(Bayes)	COVID19
290	0.894531	0.8	Limma(Bayes)	COVID19
291	0.895833	0.8	Limma(Bayes)	COVID19
292	0.897135	0.8	Limma(Bayes)	COVID19
293	0.898438	0.8	Limma(Bayes)	COVID19
294	0.89974	0.7	Limma(Bayes)	COVID19
295	0.901042	0.7	Limma(Bayes)	COVID19
296	0.902344	0.7	Limma(Bayes)	COVID19
297	0.903646	0.7	Limma(Bayes)	COVID19
298	0.904948	0.7	Limma(Bayes)	COVID19
299	0.90625	0.7	Limma(Bayes)	COVID19
300	0.907552	0.7	Limma(Bayes)	COVID19
301	0.908854	0.7	Limma(Bayes)	COVID19
302	0.910156	0.7	Limma(Bayes)	COVID19
303	0.911458	0.7	Limma(Bayes)	COVID19
304	0.91276	0.7	Limma(Bayes)	COVID19
305	0.914062	0.7	Limma(Bayes)	COVID19
306	0.915365	0.7	Limma(Bayes)	COVID19
307	0.916667	0.7	Limma(Bayes)	COVID19
308	0.917969	0.7	Limma(Bayes)	COVID19
309	0.919271	0.7	Limma(Bayes)	COVID19
310	0.920573	0.7	Limma(Bayes)	COVID19
311	0.921875	0.7	Limma(Bayes)	COVID19
312	0.923177	0.7	Limma(Bayes)	COVID19
313	0.924479	0.7	Limma(Bayes)	COVID19
314	0.925781	0.7	Limma(Bayes)	COVID19
315	0.927083	0.7	Limma(Bayes)	COVID19
316	0.928385	0.7	Limma(Bayes)	COVID19
317	0.929688	0.7	Limma(Bayes)	COVID19
318	0.93099	0.7	Limma(Bayes)	COVID19
319	0.93099	0.6	Limma(Bayes)	COVID19
320	0.932292	0.6	Limma(Bayes)	COVID19
321	0.933594	0.6	Limma(Bayes)	COVID19
322	0.934896	0.6	Limma(Bayes)	COVID19
323	0.936198	0.6	Limma(Bayes)	COVID19
324	0.9375	0.6	Limma(Bayes)	COVID19
325	0.938802	0.6	Limma(Bayes)	COVID19
326	0.940104	0.6	Limma(Bayes)	COVID19
327	0.941406	0.6	Limma(Bayes)	COVID19
328	0.942708	0.6	Limma(Bayes)	COVID19
329	0.94401	0.6	Limma(Bayes)	COVID19
330	0.945312	0.6	Limma(Bayes)	COVID19
331	0.946615	0.6	Limma(Bayes)	COVID19
332	0.947917	0.6	Limma(Bayes)	COVID19
333	0.949219	0.6	Limma(Bayes)	COVID19
334	0.950521	0.6	Limma(Bayes)	COVID19
335	0.951823	0.6	Limma(Bayes)	COVID19
336	0.953125	0.6	Limma(Bayes)	COVID19
337	0.954427	0.6	Limma(Bayes)	COVID19
338	0.955729	0.6	Limma(Bayes)	COVID19
339	0.957031	0.6	Limma(Bayes)	COVID19
340	0.958333	0.6	Limma(Bayes)	COVID19
341	0.959635	0.6	Limma(Bayes)	COVID19
342	0.960938	0.6	Limma(Bayes)	COVID19
343	0.96224	0.6	Limma(Bayes)	COVID19
344	0.963542	0.6	Limma(Bayes)	COVID19
345	0.963542	0.5	Limma(Bayes)	COVID19
346	0.964844	0.5	Limma(Bayes)	COVID19
347	0.966146	0.5	Limma(Bayes)	COVID19
348	0.967448	0.5	Limma(Bayes)	COVID19
349	0.96875	0.5	Limma(Bayes)	COVID19
350	0.970052	0.5	Limma(Bayes)	COVID19
351	0.971354	0.5	Limma(Bayes)	COVID19
352	0.972656	0.5	Limma(Bayes)	COVID19
353	0.973958	0.5	Limma(Bayes)	COVID19
354	0.97526	0.5	Limma(Bayes)	COVID19
355	0.976562	0.5	Limma(Bayes)	COVID19
356	0.977865	0.5	Limma(Bayes)	COVID19
357	0.979167	0.5	Limma(Bayes)	COVID19
358	0.980469	0.5	Limma(Bayes)	COVID19
359	0.981771	0.5	Limma(Bayes)	COVID19
360	0.983073	0.5	Limma(Bayes)	COVID19
361	0.984375	0.5	Limma(Bayes)	COVID19
362	0.985677	0.5	Limma(Bayes)	COVID19
363	0.986979	0.5	Limma(Bayes)	COVID19
364	0.988281	0.5	Limma(Bayes)	COVID19
365	0.989583	0.5	Limma(Bayes)	COVID19
366	0.989583	0.4	Limma(Bayes)	COVID19
367	0.990885	0.4	Limma(Bayes)	COVID19
368	0.990885	0.3	Limma(Bayes)	COVID19
369	0.990885	0.2	Limma(Bayes)	COVID19
370	0.992188	0.2	Limma(Bayes)	COVID19
371	0.99349	0.2	Limma(Bayes)	COVID19
372	0.994792	0.2	Limma(Bayes)	COVID19
373	0.996094	0.2	Limma(Bayes)	COVID19
374	0.996094	0.1	Limma(Bayes)	COVID19
375	0.997396	0.1	Limma(Bayes)	COVID19
376	0.998698	0.1	Limma(Bayes)	COVID19
377	1	0.1	Limma(Bayes)	COVID19
378	1	0	Limma(Bayes)	COVID19
379	0	1	Seurat(Wilcox)	COVID19
380	0.00130208	1	Seurat(Wilcox)	COVID19
381	0.00651042	1	Seurat(Wilcox)	COVID19
382	0.046875	1	Seurat(Wilcox)	COVID19
383	0.138021	1	Seurat(Wilcox)	COVID19
384	0.246094	1	Seurat(Wilcox)	COVID19
385	0.386719	1	Seurat(Wilcox)	COVID19
386	0.544271	0.9	Seurat(Wilcox)	COVID19
387	0.678385	0.8	Seurat(Wilcox)	COVID19
388	0.820312	0.7	Seurat(Wilcox)	COVID19
389	0.91276	0.6	Seurat(Wilcox)	COVID19
390	0.959635	0.5	Seurat(Wilcox)	COVID19
391	0.96875	0.1	Seurat(Wilcox)	COVID19
392	0.972656	0	Seurat(Wilcox)	COVID19
393	0.973958	0	Seurat(Wilcox)	COVID19
394	0.97526	0	Seurat(Wilcox)	COVID19
395	0.977865	0	Seurat(Wilcox)	COVID19
396	0.979167	0	Seurat(Wilcox)	COVID19
397	0.980469	0	Seurat(Wilcox)	COVID19
398	0.981771	0	Seurat(Wilcox)	COVID19
399	0.983073	0	Seurat(Wilcox)	COVID19
400	0.984375	0	Seurat(Wilcox)	COVID19
401	0.985677	0	Seurat(Wilcox)	COVID19
402	0.986979	0	Seurat(Wilcox)	COVID19
403	0.988281	0	Seurat(Wilcox)	COVID19
404	0.989583	0	Seurat(Wilcox)	COVID19
405	0.990885	0	Seurat(Wilcox)	COVID19
406	0.992188	0	Seurat(Wilcox)	COVID19
407	0.996094	0	Seurat(Wilcox)	COVID19
408	0.997396	0	Seurat(Wilcox)	COVID19
409	0.998698	0	Seurat(Wilcox)	COVID19
410	1	0	Seurat(Wilcox)	COVID19
411	0	1	DESeq2(Wald)	COVID19
412	0.00260417	1	DESeq2(Wald)	COVID19
413	0.00520833	1	DESeq2(Wald)	COVID19
414	0.00651042	1	DESeq2(Wald)	COVID19
415	0.00911458	1	DESeq2(Wald)	COVID19
416	0.0130208	1	DESeq2(Wald)	COVID19
417	0.0247396	1	DESeq2(Wald)	COVID19
418	0.0390625	1	DESeq2(Wald)	COVID19
419	0.0585938	1	DESeq2(Wald)	COVID19
420	0.0872396	1	DESeq2(Wald)	COVID19
421	0.127604	1	DESeq2(Wald)	COVID19
422	0.148438	1	DESeq2(Wald)	COVID19
423	0.18099	1	DESeq2(Wald)	COVID19
424	0.222656	1	DESeq2(Wald)	COVID19
425	0.270833	0.9	DESeq2(Wald)	COVID19
426	0.311198	0.8	DESeq2(Wald)	COVID19
427	0.358073	0.8	DESeq2(Wald)	COVID19
428	0.397135	0.8	DESeq2(Wald)	COVID19
429	0.449219	0.8	DESeq2(Wald)	COVID19
430	0.496094	0.8	DESeq2(Wald)	COVID19
431	0.536458	0.8	DESeq2(Wald)	COVID19
432	0.583333	0.8	DESeq2(Wald)	COVID19
433	0.61849	0.8	DESeq2(Wald)	COVID19
434	0.658854	0.8	DESeq2(Wald)	COVID19
435	0.683594	0.7	DESeq2(Wald)	COVID19
436	0.705729	0.6	DESeq2(Wald)	COVID19
437	0.720052	0.6	DESeq2(Wald)	COVID19
438	0.727865	0.6	DESeq2(Wald)	COVID19
439	0.735677	0.6	DESeq2(Wald)	COVID19
440	0.746094	0.6	DESeq2(Wald)	COVID19
441	0.748698	0.6	DESeq2(Wald)	COVID19
442	0.751302	0.6	DESeq2(Wald)	COVID19
443	0.752604	0.6	DESeq2(Wald)	COVID19
444	0.753906	0.6	DESeq2(Wald)	COVID19
445	0.755208	0.6	DESeq2(Wald)	COVID19
446	0.75651	0.6	DESeq2(Wald)	COVID19
447	0.757812	0.6	DESeq2(Wald)	COVID19
448	0.759115	0.6	DESeq2(Wald)	COVID19
449	0.760417	0.6	DESeq2(Wald)	COVID19
450	0.763021	0.6	DESeq2(Wald)	COVID19
451	0.764323	0.6	DESeq2(Wald)	COVID19
452	0.765625	0.6	DESeq2(Wald)	COVID19
453	0.766927	0.6	DESeq2(Wald)	COVID19
454	0.768229	0.6	DESeq2(Wald)	COVID19
455	0.769531	0.6	DESeq2(Wald)	COVID19
456	0.782552	0.6	DESeq2(Wald)	COVID19
457	0.785156	0.6	DESeq2(Wald)	COVID19
458	0.792969	0.6	DESeq2(Wald)	COVID19
459	0.794271	0.6	DESeq2(Wald)	COVID19
460	0.803385	0.6	DESeq2(Wald)	COVID19
461	0.808594	0.6	DESeq2(Wald)	COVID19
462	0.809896	0.6	DESeq2(Wald)	COVID19
463	0.815104	0.6	DESeq2(Wald)	COVID19
464	0.816406	0.6	DESeq2(Wald)	COVID19
465	0.820312	0.6	DESeq2(Wald)	COVID19
466	0.829427	0.6	DESeq2(Wald)	COVID19
467	0.83724	0.5	DESeq2(Wald)	COVID19
468	0.839844	0.5	DESeq2(Wald)	COVID19
469	0.841146	0.5	DESeq2(Wald)	COVID19
470	0.84375	0.5	DESeq2(Wald)	COVID19
471	0.845052	0.5	DESeq2(Wald)	COVID19
472	0.847656	0.5	DESeq2(Wald)	COVID19
473	0.85026	0.5	DESeq2(Wald)	COVID19
474	0.851562	0.5	DESeq2(Wald)	COVID19
475	0.854167	0.5	DESeq2(Wald)	COVID19
476	0.855469	0.5	DESeq2(Wald)	COVID19
477	0.856771	0.5	DESeq2(Wald)	COVID19
478	0.858073	0.5	DESeq2(Wald)	COVID19
479	0.859375	0.5	DESeq2(Wald)	COVID19
480	0.860677	0.5	DESeq2(Wald)	COVID19
481	0.861979	0.5	DESeq2(Wald)	COVID19
482	0.863281	0.5	DESeq2(Wald)	COVID19
483	0.864583	0.5	DESeq2(Wald)	COVID19
484	0.865885	0.5	DESeq2(Wald)	COVID19
485	0.867188	0.5	DESeq2(Wald)	COVID19
486	0.86849	0.5	DESeq2(Wald)	COVID19
487	0.869792	0.5	DESeq2(Wald)	COVID19
488	0.871094	0.5	DESeq2(Wald)	COVID19
489	0.872396	0.5	DESeq2(Wald)	COVID19
490	0.873698	0.5	DESeq2(Wald)	COVID19
491	0.876302	0.5	DESeq2(Wald)	COVID19
492	0.877604	0.5	DESeq2(Wald)	COVID19
493	0.882812	0.5	DESeq2(Wald)	COVID19
494	0.884115	0.5	DESeq2(Wald)	COVID19
495	0.885417	0.5	DESeq2(Wald)	COVID19
496	0.886719	0.5	DESeq2(Wald)	COVID19
497	0.891927	0.5	DESeq2(Wald)	COVID19
498	0.893229	0.5	DESeq2(Wald)	COVID19
499	0.894531	0.5	DESeq2(Wald)	COVID19
500	0.897135	0.5	DESeq2(Wald)	COVID19
501	0.898438	0.5	DESeq2(Wald)	COVID19
502	0.901042	0.5	DESeq2(Wald)	COVID19
503	0.902344	0.5	DESeq2(Wald)	COVID19
504	0.904948	0.5	DESeq2(Wald)	COVID19
505	0.90625	0.5	DESeq2(Wald)	COVID19
506	0.908854	0.5	DESeq2(Wald)	COVID19
507	0.910156	0.5	DESeq2(Wald)	COVID19
508	0.911458	0.5	DESeq2(Wald)	COVID19
509	0.914062	0.5	DESeq2(Wald)	COVID19
510	0.915365	0.5	DESeq2(Wald)	COVID19
511	0.916667	0.5	DESeq2(Wald)	COVID19
512	0.920573	0.5	DESeq2(Wald)	COVID19
513	0.924479	0.5	DESeq2(Wald)	COVID19
514	0.925781	0.5	DESeq2(Wald)	COVID19
515	0.927083	0.5	DESeq2(Wald)	COVID19
516	0.928385	0.5	DESeq2(Wald)	COVID19
517	0.929688	0.5	DESeq2(Wald)	COVID19
518	0.93099	0.5	DESeq2(Wald)	COVID19
519	0.932292	0.5	DESeq2(Wald)	COVID19
520	0.933594	0.5	DESeq2(Wald)	COVID19
521	0.934896	0.5	DESeq2(Wald)	COVID19
522	0.9375	0.5	DESeq2(Wald)	COVID19
523	0.938802	0.5	DESeq2(Wald)	COVID19
524	0.940104	0.5	DESeq2(Wald)	COVID19
525	0.942708	0.5	DESeq2(Wald)	COVID19
526	0.945312	0.5	DESeq2(Wald)	COVID19
527	0.949219	0.5	DESeq2(Wald)	COVID19
528	0.950521	0.5	DESeq2(Wald)	COVID19
529	0.953125	0.5	DESeq2(Wald)	COVID19
530	0.955729	0.5	DESeq2(Wald)	COVID19
531	0.955729	0.4	DESeq2(Wald)	COVID19
532	0.957031	0.4	DESeq2(Wald)	COVID19
533	0.958333	0.4	DESeq2(Wald)	COVID19
534	0.959635	0.4	DESeq2(Wald)	COVID19
535	0.96224	0.4	DESeq2(Wald)	COVID19
536	0.963542	0.4	DESeq2(Wald)	COVID19
537	0.964844	0.4	DESeq2(Wald)	COVID19
538	0.966146	0.4	DESeq2(Wald)	COVID19
539	0.967448	0.4	DESeq2(Wald)	COVID19
540	0.970052	0.4	DESeq2(Wald)	COVID19
541	0.973958	0.4	DESeq2(Wald)	COVID19
542	0.97526	0.4	DESeq2(Wald)	COVID19
543	0.976562	0.4	DESeq2(Wald)	COVID19
544	0.977865	0.4	DESeq2(Wald)	COVID19
545	0.981771	0.4	DESeq2(Wald)	COVID19
546	0.983073	0.4	DESeq2(Wald)	COVID19
547	0.984375	0.4	DESeq2(Wald)	COVID19
548	0.984375	0.3	DESeq2(Wald)	COVID19
549	0.985677	0.3	DESeq2(Wald)	COVID19
550	0.985677	0.2	DESeq2(Wald)	COVID19
551	0.986979	0.2	DESeq2(Wald)	COVID19
552	0.988281	0.2	DESeq2(Wald)	COVID19
553	0.989583	0.2	DESeq2(Wald)	COVID19
554	0.990885	0.2	DESeq2(Wald)	COVID19
555	0.992188	0.2	DESeq2(Wald)	COVID19
556	0.99349	0.2	DESeq2(Wald)	COVID19
557	0.994792	0.2	DESeq2(Wald)	COVID19
558	0.996094	0.2	DESeq2(Wald)	COVID19
559	0.996094	0.1	DESeq2(Wald)	COVID19
560	0.996094	0	DESeq2(Wald)	COVID19
561	0.997396	0	DESeq2(Wald)	COVID19
562	0.998698	0	DESeq2(Wald)	COVID19
563	1	0	DESeq2(Wald)	COVID19
564	0	1	edgeR(LRT)	COVID19
565	0.00130208	1	edgeR(LRT)	COVID19
566	0.00390625	1	edgeR(LRT)	COVID19
567	0.00651042	1	edgeR(LRT)	COVID19
568	0.0104167	1	edgeR(LRT)	COVID19
569	0.015625	1	edgeR(LRT)	COVID19
570	0.0208333	1	edgeR(LRT)	COVID19
571	0.0273438	1	edgeR(LRT)	COVID19
572	0.03125	1	edgeR(LRT)	COVID19
573	0.0390625	1	edgeR(LRT)	COVID19
574	0.0494792	1	edgeR(LRT)	COVID19
575	0.0559896	1	edgeR(LRT)	COVID19
576	0.0729167	1	edgeR(LRT)	COVID19
577	0.0872396	1	edgeR(LRT)	COVID19
578	0.0989583	1	edgeR(LRT)	COVID19
579	0.126302	1	edgeR(LRT)	COVID19
580	0.138021	1	edgeR(LRT)	COVID19
581	0.148438	1	edgeR(LRT)	COVID19
582	0.164062	1	edgeR(LRT)	COVID19
583	0.178385	1	edgeR(LRT)	COVID19
584	0.188802	1	edgeR(LRT)	COVID19
585	0.209635	1	edgeR(LRT)	COVID19
586	0.235677	1	edgeR(LRT)	COVID19
587	0.253906	1	edgeR(LRT)	COVID19
588	0.273438	1	edgeR(LRT)	COVID19
589	0.28776	1	edgeR(LRT)	COVID19
590	0.308594	1	edgeR(LRT)	COVID19
591	0.322917	1	edgeR(LRT)	COVID19
592	0.33724	1	edgeR(LRT)	COVID19
593	0.347656	1	edgeR(LRT)	COVID19
594	0.360677	1	edgeR(LRT)	COVID19
595	0.369792	1	edgeR(LRT)	COVID19
596	0.382812	1	edgeR(LRT)	COVID19
597	0.397135	1	edgeR(LRT)	COVID19
598	0.402344	1	edgeR(LRT)	COVID19
599	0.410156	1	edgeR(LRT)	COVID19
600	0.417969	1	edgeR(LRT)	COVID19
601	0.425781	1	edgeR(LRT)	COVID19
602	0.429688	1	edgeR(LRT)	COVID19
603	0.436198	1	edgeR(LRT)	COVID19
604	0.440104	1	edgeR(LRT)	COVID19
605	0.442708	1	edgeR(LRT)	COVID19
606	0.445312	1	edgeR(LRT)	COVID19
607	0.447917	1	edgeR(LRT)	COVID19
608	0.453125	1	edgeR(LRT)	COVID19
609	0.457031	1	edgeR(LRT)	COVID19
610	0.458333	1	edgeR(LRT)	COVID19
611	0.460938	1	edgeR(LRT)	COVID19
612	0.46224	1	edgeR(LRT)	COVID19
613	0.463542	1	edgeR(LRT)	COVID19
614	0.464844	1	edgeR(LRT)	COVID19
615	0.464844	0.9	edgeR(LRT)	COVID19
616	0.466146	0.9	edgeR(LRT)	COVID19
617	0.467448	0.9	edgeR(LRT)	COVID19
618	0.46875	0.9	edgeR(LRT)	COVID19
619	0.470052	0.9	edgeR(LRT)	COVID19
620	0.471354	0.9	edgeR(LRT)	COVID19
621	0.472656	0.9	edgeR(LRT)	COVID19
622	0.476562	0.9	edgeR(LRT)	COVID19
623	0.479167	0.9	edgeR(LRT)	COVID19
624	0.483073	0.9	edgeR(LRT)	COVID19
625	0.484375	0.9	edgeR(LRT)	COVID19
626	0.490885	0.9	edgeR(LRT)	COVID19
627	0.497396	0.9	edgeR(LRT)	COVID19
628	0.5	0.9	edgeR(LRT)	COVID19
629	0.501302	0.9	edgeR(LRT)	COVID19
630	0.514323	0.9	edgeR(LRT)	COVID19
631	0.515625	0.9	edgeR(LRT)	COVID19
632	0.520833	0.9	edgeR(LRT)	COVID19
633	0.522135	0.9	edgeR(LRT)	COVID19
634	0.533854	0.9	edgeR(LRT)	COVID19
635	0.535156	0.9	edgeR(LRT)	COVID19
636	0.536458	0.9	edgeR(LRT)	COVID19
637	0.546875	0.9	edgeR(LRT)	COVID19
638	0.561198	0.9	edgeR(LRT)	COVID19
639	0.5625	0.9	edgeR(LRT)	COVID19
640	0.576823	0.9	edgeR(LRT)	COVID19
641	0.582031	0.9	edgeR(LRT)	COVID19
642	0.583333	0.9	edgeR(LRT)	COVID19
643	0.591146	0.9	edgeR(LRT)	COVID19
644	0.609375	0.9	edgeR(LRT)	COVID19
645	0.622396	0.9	edgeR(LRT)	COVID19
646	0.638021	0.9	edgeR(LRT)	COVID19
647	0.651042	0.9	edgeR(LRT)	COVID19
648	0.652344	0.9	edgeR(LRT)	COVID19
649	0.66276	0.9	edgeR(LRT)	COVID19
650	0.664062	0.9	edgeR(LRT)	COVID19
651	0.675781	0.9	edgeR(LRT)	COVID19
652	0.677083	0.9	edgeR(LRT)	COVID19
653	0.697917	0.9	edgeR(LRT)	COVID19
654	0.699219	0.9	edgeR(LRT)	COVID19
655	0.717448	0.9	edgeR(LRT)	COVID19
656	0.71875	0.9	edgeR(LRT)	COVID19
657	0.733073	0.9	edgeR(LRT)	COVID19
658	0.733073	0.8	edgeR(LRT)	COVID19
659	0.75	0.8	edgeR(LRT)	COVID19
660	0.751302	0.8	edgeR(LRT)	COVID19
661	0.764323	0.8	edgeR(LRT)	COVID19
662	0.766927	0.8	edgeR(LRT)	COVID19
663	0.768229	0.8	edgeR(LRT)	COVID19
664	0.779948	0.8	edgeR(LRT)	COVID19
665	0.791667	0.8	edgeR(LRT)	COVID19
666	0.792969	0.8	edgeR(LRT)	COVID19
667	0.807292	0.7	edgeR(LRT)	COVID19
668	0.808594	0.7	edgeR(LRT)	COVID19
669	0.809896	0.7	edgeR(LRT)	COVID19
670	0.825521	0.7	edgeR(LRT)	COVID19
671	0.83724	0.7	edgeR(LRT)	COVID19
672	0.839844	0.7	edgeR(LRT)	COVID19
673	0.84375	0.7	edgeR(LRT)	COVID19
674	0.845052	0.7	edgeR(LRT)	COVID19
675	0.858073	0.7	edgeR(LRT)	COVID19
676	0.859375	0.7	edgeR(LRT)	COVID19
677	0.860677	0.7	edgeR(LRT)	COVID19
678	0.871094	0.7	edgeR(LRT)	COVID19
679	0.872396	0.6	edgeR(LRT)	COVID19
680	0.873698	0.6	edgeR(LRT)	COVID19
681	0.880208	0.6	edgeR(LRT)	COVID19
682	0.88151	0.6	edgeR(LRT)	COVID19
683	0.882812	0.6	edgeR(LRT)	COVID19
684	0.885417	0.6	edgeR(LRT)	COVID19
685	0.890625	0.6	edgeR(LRT)	COVID19
686	0.897135	0.6	edgeR(LRT)	COVID19
687	0.901042	0.6	edgeR(LRT)	COVID19
688	0.904948	0.6	edgeR(LRT)	COVID19
689	0.904948	0.5	edgeR(LRT)	COVID19
690	0.908854	0.5	edgeR(LRT)	COVID19
691	0.910156	0.5	edgeR(LRT)	COVID19
692	0.915365	0.5	edgeR(LRT)	COVID19
693	0.916667	0.5	edgeR(LRT)	COVID19
694	0.917969	0.5	edgeR(LRT)	COVID19
695	0.919271	0.5	edgeR(LRT)	COVID19
696	0.920573	0.5	edgeR(LRT)	COVID19
697	0.920573	0.4	edgeR(LRT)	COVID19
698	0.921875	0.4	edgeR(LRT)	COVID19
699	0.923177	0.4	edgeR(LRT)	COVID19
700	0.924479	0.4	edgeR(LRT)	COVID19
701	0.925781	0.4	edgeR(LRT)	COVID19
702	0.928385	0.4	edgeR(LRT)	COVID19
703	0.929688	0.4	edgeR(LRT)	COVID19
704	0.93099	0.4	edgeR(LRT)	COVID19
705	0.932292	0.4	edgeR(LRT)	COVID19
706	0.936198	0.4	edgeR(LRT)	COVID19
707	0.938802	0.4	edgeR(LRT)	COVID19
708	0.940104	0.4	edgeR(LRT)	COVID19
709	0.941406	0.4	edgeR(LRT)	COVID19
710	0.942708	0.4	edgeR(LRT)	COVID19
711	0.94401	0.4	edgeR(LRT)	COVID19
712	0.945312	0.4	edgeR(LRT)	COVID19
713	0.946615	0.4	edgeR(LRT)	COVID19
714	0.947917	0.4	edgeR(LRT)	COVID19
715	0.949219	0.4	edgeR(LRT)	COVID19
716	0.950521	0.4	edgeR(LRT)	COVID19
717	0.951823	0.4	edgeR(LRT)	COVID19
718	0.953125	0.4	edgeR(LRT)	COVID19
719	0.955729	0.4	edgeR(LRT)	COVID19
720	0.96224	0.4	edgeR(LRT)	COVID19
721	0.963542	0.4	edgeR(LRT)	COVID19
722	0.964844	0.4	edgeR(LRT)	COVID19
723	0.967448	0.4	edgeR(LRT)	COVID19
724	0.970052	0.4	edgeR(LRT)	COVID19
725	0.971354	0.4	edgeR(LRT)	COVID19
726	0.972656	0.4	edgeR(LRT)	COVID19
727	0.97526	0.4	edgeR(LRT)	COVID19
728	0.976562	0.4	edgeR(LRT)	COVID19
729	0.977865	0.4	edgeR(LRT)	COVID19
730	0.979167	0.4	edgeR(LRT)	COVID19
731	0.979167	0.3	edgeR(LRT)	COVID19
732	0.980469	0.3	edgeR(LRT)	COVID19
733	0.981771	0.3	edgeR(LRT)	COVID19
734	0.983073	0.3	edgeR(LRT)	COVID19
735	0.984375	0.2	edgeR(LRT)	COVID19
736	0.985677	0.2	edgeR(LRT)	COVID19
737	0.986979	0.2	edgeR(LRT)	COVID19
738	0.988281	0.2	edgeR(LRT)	COVID19
739	0.988281	0.1	edgeR(LRT)	COVID19
740	0.989583	0.1	edgeR(LRT)	COVID19
741	0.990885	0.1	edgeR(LRT)	COVID19
742	0.992188	0.1	edgeR(LRT)	COVID19
743	0.99349	0.1	edgeR(LRT)	COVID19
744	0.994792	0.1	edgeR(LRT)	COVID19
745	0.996094	0.1	edgeR(LRT)	COVID19
746	0.997396	0.1	edgeR(LRT)	COVID19
747	0.998698	0.1	edgeR(LRT)	COVID19
748	0.998698	0	edgeR(LRT)	COVID19
749	1	0	edgeR(LRT)	COVID19

## Sheet: Figure 2B
	specificities	sensitivity	method	disease
1	0	1	Asgard	Breast Cancer
2	0.0046875	1	Asgard	Breast Cancer
3	0.00625	1	Asgard	Breast Cancer
4	0.0078125	1	Asgard	Breast Cancer
5	0.009375	1	Asgard	Breast Cancer
6	0.0109375	1	Asgard	Breast Cancer
7	0.0125	1	Asgard	Breast Cancer
8	0.0140625	1	Asgard	Breast Cancer
9	0.015625	1	Asgard	Breast Cancer
10	0.0203125	1	Asgard	Breast Cancer
11	0.0234375	1	Asgard	Breast Cancer
12	0.0265625	1	Asgard	Breast Cancer
13	0.0328125	1	Asgard	Breast Cancer
14	0.034375	1	Asgard	Breast Cancer
15	0.0375	1	Asgard	Breast Cancer
16	0.040625	1	Asgard	Breast Cancer
17	0.0453125	1	Asgard	Breast Cancer
18	0.0484375	1	Asgard	Breast Cancer
19	0.05625	1	Asgard	Breast Cancer
20	0.059375	1	Asgard	Breast Cancer
21	0.0671875	1	Asgard	Breast Cancer
22	0.071875	1	Asgard	Breast Cancer
23	0.0765625	1	Asgard	Breast Cancer
24	0.0828125	1	Asgard	Breast Cancer
25	0.0921875	1	Asgard	Breast Cancer
26	0.096875	1	Asgard	Breast Cancer
27	0.101562	1	Asgard	Breast Cancer
28	0.115625	1	Asgard	Breast Cancer
29	0.123438	1	Asgard	Breast Cancer
30	0.132812	1	Asgard	Breast Cancer
31	0.140625	1	Asgard	Breast Cancer
32	0.15	1	Asgard	Breast Cancer
33	0.159375	1	Asgard	Breast Cancer
34	0.175	1	Asgard	Breast Cancer
35	0.195312	1	Asgard	Breast Cancer
36	0.209375	1	Asgard	Breast Cancer
37	0.23125	1	Asgard	Breast Cancer
38	0.24375	1	Asgard	Breast Cancer
39	0.25625	1	Asgard	Breast Cancer
40	0.265625	1	Asgard	Breast Cancer
41	0.273438	1	Asgard	Breast Cancer
42	0.296875	1	Asgard	Breast Cancer
43	0.317188	1	Asgard	Breast Cancer
44	0.326562	0.989011	Asgard	Breast Cancer
45	0.335938	0.989011	Asgard	Breast Cancer
46	0.35	0.989011	Asgard	Breast Cancer
47	0.365625	0.989011	Asgard	Breast Cancer
48	0.375	0.989011	Asgard	Breast Cancer
49	0.3875	0.989011	Asgard	Breast Cancer
50	0.409375	0.989011	Asgard	Breast Cancer
51	0.423438	0.989011	Asgard	Breast Cancer
52	0.439063	0.989011	Asgard	Breast Cancer
53	0.457813	0.989011	Asgard	Breast Cancer
54	0.465625	0.978022	Asgard	Breast Cancer
55	0.478125	0.978022	Asgard	Breast Cancer
56	0.496875	0.967033	Asgard	Breast Cancer
57	0.5125	0.956044	Asgard	Breast Cancer
58	0.540625	0.956044	Asgard	Breast Cancer
59	0.55	0.956044	Asgard	Breast Cancer
60	0.559375	0.945055	Asgard	Breast Cancer
61	0.56875	0.945055	Asgard	Breast Cancer
62	0.578125	0.945055	Asgard	Breast Cancer
63	0.590625	0.923077	Asgard	Breast Cancer
64	0.607812	0.923077	Asgard	Breast Cancer
65	0.625	0.912088	Asgard	Breast Cancer
66	0.639062	0.912088	Asgard	Breast Cancer
67	0.648438	0.912088	Asgard	Breast Cancer
68	0.660937	0.912088	Asgard	Breast Cancer
69	0.670312	0.912088	Asgard	Breast Cancer
70	0.676562	0.912088	Asgard	Breast Cancer
71	0.689063	0.912088	Asgard	Breast Cancer
72	0.7	0.912088	Asgard	Breast Cancer
73	0.70625	0.912088	Asgard	Breast Cancer
74	0.7125	0.912088	Asgard	Breast Cancer
75	0.723437	0.901099	Asgard	Breast Cancer
76	0.728125	0.901099	Asgard	Breast Cancer
77	0.740625	0.901099	Asgard	Breast Cancer
78	0.745313	0.89011	Asgard	Breast Cancer
79	0.754687	0.879121	Asgard	Breast Cancer
80	0.7625	0.879121	Asgard	Breast Cancer
81	0.767188	0.879121	Asgard	Breast Cancer
82	0.779687	0.879121	Asgard	Breast Cancer
83	0.785937	0.879121	Asgard	Breast Cancer
84	0.7875	0.879121	Asgard	Breast Cancer
85	0.792188	0.879121	Asgard	Breast Cancer
86	0.795312	0.879121	Asgard	Breast Cancer
87	0.801562	0.879121	Asgard	Breast Cancer
88	0.807813	0.879121	Asgard	Breast Cancer
89	0.810937	0.879121	Asgard	Breast Cancer
90	0.81875	0.879121	Asgard	Breast Cancer
91	0.821875	0.879121	Asgard	Breast Cancer
92	0.825	0.879121	Asgard	Breast Cancer
93	0.826562	0.879121	Asgard	Breast Cancer
94	0.829688	0.879121	Asgard	Breast Cancer
95	0.832812	0.879121	Asgard	Breast Cancer
96	0.834375	0.879121	Asgard	Breast Cancer
97	0.835938	0.879121	Asgard	Breast Cancer
98	0.8375	0.879121	Asgard	Breast Cancer
99	0.839063	0.879121	Asgard	Breast Cancer
100	0.840625	0.879121	Asgard	Breast Cancer
101	0.842187	0.879121	Asgard	Breast Cancer
102	0.84375	0.868132	Asgard	Breast Cancer
103	0.846875	0.868132	Asgard	Breast Cancer
104	0.85	0.868132	Asgard	Breast Cancer
105	0.853125	0.868132	Asgard	Breast Cancer
106	0.854688	0.868132	Asgard	Breast Cancer
107	0.859375	0.857143	Asgard	Breast Cancer
108	0.860938	0.857143	Asgard	Breast Cancer
109	0.8625	0.857143	Asgard	Breast Cancer
110	0.8625	0.846154	Asgard	Breast Cancer
111	0.864062	0.846154	Asgard	Breast Cancer
112	0.867188	0.835165	Asgard	Breast Cancer
113	0.86875	0.835165	Asgard	Breast Cancer
114	0.86875	0.824176	Asgard	Breast Cancer
115	0.870313	0.824176	Asgard	Breast Cancer
116	0.871875	0.824176	Asgard	Breast Cancer
117	0.873437	0.824176	Asgard	Breast Cancer
118	0.875	0.824176	Asgard	Breast Cancer
119	0.876563	0.824176	Asgard	Breast Cancer
120	0.878125	0.824176	Asgard	Breast Cancer
121	0.878125	0.813187	Asgard	Breast Cancer
122	0.879687	0.813187	Asgard	Breast Cancer
123	0.88125	0.813187	Asgard	Breast Cancer
124	0.88125	0.802198	Asgard	Breast Cancer
125	0.882812	0.802198	Asgard	Breast Cancer
126	0.884375	0.802198	Asgard	Breast Cancer
127	0.885938	0.802198	Asgard	Breast Cancer
128	0.8875	0.802198	Asgard	Breast Cancer
129	0.889062	0.802198	Asgard	Breast Cancer
130	0.890625	0.802198	Asgard	Breast Cancer
131	0.892188	0.802198	Asgard	Breast Cancer
132	0.89375	0.802198	Asgard	Breast Cancer
133	0.895312	0.802198	Asgard	Breast Cancer
134	0.896875	0.802198	Asgard	Breast Cancer
135	0.898438	0.802198	Asgard	Breast Cancer
136	0.898438	0.791209	Asgard	Breast Cancer
137	0.9	0.791209	Asgard	Breast Cancer
138	0.901563	0.791209	Asgard	Breast Cancer
139	0.903125	0.791209	Asgard	Breast Cancer
140	0.904687	0.791209	Asgard	Breast Cancer
141	0.90625	0.791209	Asgard	Breast Cancer
142	0.90625	0.78022	Asgard	Breast Cancer
143	0.907813	0.78022	Asgard	Breast Cancer
144	0.909375	0.78022	Asgard	Breast Cancer
145	0.910937	0.78022	Asgard	Breast Cancer
146	0.9125	0.78022	Asgard	Breast Cancer
147	0.914062	0.78022	Asgard	Breast Cancer
148	0.915625	0.78022	Asgard	Breast Cancer
149	0.917188	0.78022	Asgard	Breast Cancer
150	0.91875	0.78022	Asgard	Breast Cancer
151	0.91875	0.769231	Asgard	Breast Cancer
152	0.91875	0.758242	Asgard	Breast Cancer
153	0.920312	0.758242	Asgard	Breast Cancer
154	0.921875	0.758242	Asgard	Breast Cancer
155	0.923438	0.758242	Asgard	Breast Cancer
156	0.925	0.758242	Asgard	Breast Cancer
157	0.925	0.747253	Asgard	Breast Cancer
158	0.926562	0.747253	Asgard	Breast Cancer
159	0.928125	0.747253	Asgard	Breast Cancer
160	0.928125	0.736264	Asgard	Breast Cancer
161	0.929688	0.736264	Asgard	Breast Cancer
162	0.929688	0.725275	Asgard	Breast Cancer
163	0.929688	0.714286	Asgard	Breast Cancer
164	0.93125	0.714286	Asgard	Breast Cancer
165	0.932813	0.714286	Asgard	Breast Cancer
166	0.934375	0.714286	Asgard	Breast Cancer
167	0.935937	0.714286	Asgard	Breast Cancer
168	0.9375	0.714286	Asgard	Breast Cancer
169	0.939063	0.714286	Asgard	Breast Cancer
170	0.940625	0.714286	Asgard	Breast Cancer
171	0.942187	0.714286	Asgard	Breast Cancer
172	0.94375	0.714286	Asgard	Breast Cancer
173	0.94375	0.703297	Asgard	Breast Cancer
174	0.94375	0.692308	Asgard	Breast Cancer
175	0.94375	0.681319	Asgard	Breast Cancer
176	0.94375	0.67033	Asgard	Breast Cancer
177	0.945312	0.67033	Asgard	Breast Cancer
178	0.945312	0.659341	Asgard	Breast Cancer
179	0.946875	0.659341	Asgard	Breast Cancer
180	0.948438	0.659341	Asgard	Breast Cancer
181	0.95	0.659341	Asgard	Breast Cancer
182	0.951562	0.659341	Asgard	Breast Cancer
183	0.953125	0.659341	Asgard	Breast Cancer
184	0.954688	0.659341	Asgard	Breast Cancer
185	0.954688	0.648352	Asgard	Breast Cancer
186	0.954688	0.637363	Asgard	Breast Cancer
187	0.954688	0.626374	Asgard	Breast Cancer
188	0.95625	0.626374	Asgard	Breast Cancer
189	0.957812	0.626374	Asgard	Breast Cancer
190	0.957812	0.615385	Asgard	Breast Cancer
191	0.959375	0.615385	Asgard	Breast Cancer
192	0.960938	0.615385	Asgard	Breast Cancer
193	0.960938	0.604396	Asgard	Breast Cancer
194	0.960938	0.593407	Asgard	Breast Cancer
195	0.9625	0.593407	Asgard	Breast Cancer
196	0.964063	0.593407	Asgard	Breast Cancer
197	0.965625	0.593407	Asgard	Breast Cancer
198	0.967187	0.593407	Asgard	Breast Cancer
199	0.96875	0.593407	Asgard	Breast Cancer
200	0.970313	0.593407	Asgard	Breast Cancer
201	0.970313	0.582418	Asgard	Breast Cancer
202	0.970313	0.571429	Asgard	Breast Cancer
203	0.971875	0.571429	Asgard	Breast Cancer
204	0.973437	0.571429	Asgard	Breast Cancer
205	0.975	0.571429	Asgard	Breast Cancer
206	0.976562	0.571429	Asgard	Breast Cancer
207	0.976562	0.56044	Asgard	Breast Cancer
208	0.976562	0.549451	Asgard	Breast Cancer
209	0.978125	0.549451	Asgard	Breast Cancer
210	0.979688	0.549451	Asgard	Breast Cancer
211	0.98125	0.549451	Asgard	Breast Cancer
212	0.98125	0.538462	Asgard	Breast Cancer
213	0.982812	0.538462	Asgard	Breast Cancer
214	0.982812	0.527473	Asgard	Breast Cancer
215	0.982812	0.516484	Asgard	Breast Cancer
216	0.982812	0.505495	Asgard	Breast Cancer
217	0.982812	0.494505	Asgard	Breast Cancer
218	0.984375	0.494505	Asgard	Breast Cancer
219	0.984375	0.483516	Asgard	Breast Cancer
220	0.985938	0.483516	Asgard	Breast Cancer
221	0.985938	0.472527	Asgard	Breast Cancer
222	0.985938	0.461538	Asgard	Breast Cancer
223	0.985938	0.450549	Asgard	Breast Cancer
224	0.985938	0.43956	Asgard	Breast Cancer
225	0.985938	0.428571	Asgard	Breast Cancer
226	0.985938	0.417582	Asgard	Breast Cancer
227	0.985938	0.406593	Asgard	Breast Cancer
228	0.985938	0.395604	Asgard	Breast Cancer
229	0.985938	0.384615	Asgard	Breast Cancer
230	0.9875	0.384615	Asgard	Breast Cancer
231	0.9875	0.373626	Asgard	Breast Cancer
232	0.9875	0.362637	Asgard	Breast Cancer
233	0.989062	0.362637	Asgard	Breast Cancer
234	0.989062	0.351648	Asgard	Breast Cancer
235	0.989062	0.340659	Asgard	Breast Cancer
236	0.990625	0.340659	Asgard	Breast Cancer
237	0.990625	0.32967	Asgard	Breast Cancer
238	0.990625	0.318681	Asgard	Breast Cancer
239	0.992188	0.318681	Asgard	Breast Cancer
240	0.992188	0.307692	Asgard	Breast Cancer
241	0.992188	0.296703	Asgard	Breast Cancer
242	0.99375	0.296703	Asgard	Breast Cancer
243	0.995313	0.296703	Asgard	Breast Cancer
244	0.995313	0.285714	Asgard	Breast Cancer
245	0.995313	0.274725	Asgard	Breast Cancer
246	0.995313	0.263736	Asgard	Breast Cancer
247	0.995313	0.252747	Asgard	Breast Cancer
248	0.996875	0.252747	Asgard	Breast Cancer
249	0.996875	0.241758	Asgard	Breast Cancer
250	0.996875	0.230769	Asgard	Breast Cancer
251	0.996875	0.21978	Asgard	Breast Cancer
252	0.996875	0.208791	Asgard	Breast Cancer
253	0.996875	0.197802	Asgard	Breast Cancer
254	0.998437	0.197802	Asgard	Breast Cancer
255	0.998437	0.186813	Asgard	Breast Cancer
256	0.998437	0.175824	Asgard	Breast Cancer
257	0.998437	0.164835	Asgard	Breast Cancer
258	0.998437	0.153846	Asgard	Breast Cancer
259	0.998437	0.142857	Asgard	Breast Cancer
260	0.998437	0.131868	Asgard	Breast Cancer
261	0.998437	0.120879	Asgard	Breast Cancer
262	0.998437	0.10989	Asgard	Breast Cancer
263	0.998437	0.0989011	Asgard	Breast Cancer
264	0.998437	0.0879121	Asgard	Breast Cancer
265	0.998437	0.0769231	Asgard	Breast Cancer
266	0.998437	0.0659341	Asgard	Breast Cancer
267	0.998437	0.0549451	Asgard	Breast Cancer
268	0.998437	0.043956	Asgard	Breast Cancer
269	1	0.043956	Asgard	Breast Cancer
270	1	0.032967	Asgard	Breast Cancer
271	1	0.021978	Asgard	Breast Cancer
272	1	0.010989	Asgard	Breast Cancer
273	1	0	Asgard	Breast Cancer
274	0	1	CLUE	Breast Cancer
275	8.71612e-05	1	CLUE	Breast Cancer
276	0.000174322	1	CLUE	Breast Cancer
277	0.000261483	1	CLUE	Breast Cancer
278	0.000348645	1	CLUE	Breast Cancer
279	0.000435806	1	CLUE	Breast Cancer
280	0.000522967	1	CLUE	Breast Cancer
281	0.000610128	1	CLUE	Breast Cancer
282	0.000697289	1	CLUE	Breast Cancer
283	0.00078445	1	CLUE	Breast Cancer
284	0.000871612	1	CLUE	Breast Cancer
285	0.000958773	1	CLUE	Breast Cancer
286	0.00104593	1	CLUE	Breast Cancer
287	0.0011331	1	CLUE	Breast Cancer
288	0.00122026	1	CLUE	Breast Cancer
289	0.00130742	1	CLUE	Breast Cancer
290	0.00139458	1	CLUE	Breast Cancer
291	0.00148174	1	CLUE	Breast Cancer
292	0.0015689	1	CLUE	Breast Cancer
293	0.00165606	1	CLUE	Breast Cancer
294	0.00174322	1	CLUE	Breast Cancer
295	0.00183038	1	CLUE	Breast Cancer
296	0.00191755	1	CLUE	Breast Cancer
297	0.00200471	1	CLUE	Breast Cancer
298	0.00209187	1	CLUE	Breast Cancer
299	0.00217903	1	CLUE	Breast Cancer
300	0.00226619	1	CLUE	Breast Cancer
301	0.00235335	1	CLUE	Breast Cancer
302	0.00244051	1	CLUE	Breast Cancer
303	0.00252767	1	CLUE	Breast Cancer
304	0.00261483	1	CLUE	Breast Cancer
305	0.002702	1	CLUE	Breast Cancer
306	0.00278916	1	CLUE	Breast Cancer
307	0.00287632	1	CLUE	Breast Cancer
308	0.00296348	1	CLUE	Breast Cancer
309	0.00305064	1	CLUE	Breast Cancer
310	0.0031378	1	CLUE	Breast Cancer
311	0.00322496	1	CLUE	Breast Cancer
312	0.00331212	1	CLUE	Breast Cancer
313	0.00339929	1	CLUE	Breast Cancer
314	0.00348645	1	CLUE	Breast Cancer
315	0.00357361	1	CLUE	Breast Cancer
316	0.00366077	1	CLUE	Breast Cancer
317	0.00374793	1	CLUE	Breast Cancer
318	0.00392225	1	CLUE	Breast Cancer
319	0.00400941	1	CLUE	Breast Cancer
320	0.00409657	1	CLUE	Breast Cancer
321	0.00418374	1	CLUE	Breast Cancer
322	0.0042709	1	CLUE	Breast Cancer
323	0.00435806	1	CLUE	Breast Cancer
324	0.00444522	1	CLUE	Breast Cancer
325	0.00453238	1	CLUE	Breast Cancer
326	0.00461954	1	CLUE	Breast Cancer
327	0.0047067	1	CLUE	Breast Cancer
328	0.00479386	1	CLUE	Breast Cancer
329	0.00488103	1	CLUE	Breast Cancer
330	0.00496819	1	CLUE	Breast Cancer
331	0.00505535	1	CLUE	Breast Cancer
332	0.00514251	1	CLUE	Breast Cancer
333	0.00522967	1	CLUE	Breast Cancer
334	0.00531683	1	CLUE	Breast Cancer
335	0.00540399	1	CLUE	Breast Cancer
336	0.00549115	1	CLUE	Breast Cancer
337	0.00557831	1	CLUE	Breast Cancer
338	0.00566548	1	CLUE	Breast Cancer
339	0.00575264	1	CLUE	Breast Cancer
340	0.0058398	1	CLUE	Breast Cancer
341	0.00601412	1	CLUE	Breast Cancer
342	0.00610128	1	CLUE	Breast Cancer
343	0.00618844	1	CLUE	Breast Cancer
344	0.0062756	1	CLUE	Breast Cancer
345	0.00636276	1	CLUE	Breast Cancer
346	0.00644993	1	CLUE	Breast Cancer
347	0.00662425	1	CLUE	Breast Cancer
348	0.00671141	1	CLUE	Breast Cancer
349	0.00679857	1	CLUE	Breast Cancer
350	0.00688573	1	CLUE	Breast Cancer
351	0.00697289	1	CLUE	Breast Cancer
352	0.00706005	1	CLUE	Breast Cancer
353	0.00714722	1	CLUE	Breast Cancer
354	0.00723438	1	CLUE	Breast Cancer
355	0.00732154	1	CLUE	Breast Cancer
356	0.0074087	1	CLUE	Breast Cancer
357	0.00749586	1	CLUE	Breast Cancer
358	0.00758302	1	CLUE	Breast Cancer
359	0.00767018	1	CLUE	Breast Cancer
360	0.0078445	1	CLUE	Breast Cancer
361	0.00801883	1	CLUE	Breast Cancer
362	0.00810599	1	CLUE	Breast Cancer
363	0.00819315	1	CLUE	Breast Cancer
364	0.00828031	1	CLUE	Breast Cancer
365	0.00836747	1	CLUE	Breast Cancer
366	0.00862895	1	CLUE	Breast Cancer
367	0.00880328	1	CLUE	Breast Cancer
368	0.00889044	1	CLUE	Breast Cancer
369	0.0089776	1	CLUE	Breast Cancer
370	0.00906476	1	CLUE	Breast Cancer
371	0.00915192	1	CLUE	Breast Cancer
372	0.00923908	1	CLUE	Breast Cancer
373	0.00932624	1	CLUE	Breast Cancer
374	0.00941341	1	CLUE	Breast Cancer
375	0.00958773	1	CLUE	Breast Cancer
376	0.00967489	1	CLUE	Breast Cancer
377	0.00976205	1	CLUE	Breast Cancer
378	0.00984921	1	CLUE	Breast Cancer
379	0.00993637	1	CLUE	Breast Cancer
380	0.0100235	1	CLUE	Breast Cancer
381	0.0101107	1	CLUE	Breast Cancer
382	0.010285	1	CLUE	Breast Cancer
383	0.0103722	1	CLUE	Breast Cancer
384	0.0104593	1	CLUE	Breast Cancer
385	0.0105465	1	CLUE	Breast Cancer
386	0.0106337	1	CLUE	Breast Cancer
387	0.0107208	1	CLUE	Breast Cancer
388	0.010808	1	CLUE	Breast Cancer
389	0.0108951	1	CLUE	Breast Cancer
390	0.0109823	1	CLUE	Breast Cancer
391	0.0110695	1	CLUE	Breast Cancer
392	0.0112438	1	CLUE	Breast Cancer
393	0.011331	1	CLUE	Breast Cancer
394	0.0114181	1	CLUE	Breast Cancer
395	0.0115924	1	CLUE	Breast Cancer
396	0.0116796	1	CLUE	Breast Cancer
397	0.0117668	1	CLUE	Breast Cancer
398	0.0118539	1	CLUE	Breast Cancer
399	0.0119411	1	CLUE	Breast Cancer
400	0.0120282	1	CLUE	Breast Cancer
401	0.0121154	1	CLUE	Breast Cancer
402	0.0122897	1	CLUE	Breast Cancer
403	0.0123769	1	CLUE	Breast Cancer
404	0.012464	1	CLUE	Breast Cancer
405	0.0125512	1	CLUE	Breast Cancer
406	0.0126384	1	CLUE	Breast Cancer
407	0.0127255	1	CLUE	Breast Cancer
408	0.0128127	1	CLUE	Breast Cancer
409	0.0128999	1	CLUE	Breast Cancer
410	0.012987	1	CLUE	Breast Cancer
411	0.0130742	1	CLUE	Breast Cancer
412	0.0131613	1	CLUE	Breast Cancer
413	0.0132485	1	CLUE	Breast Cancer
414	0.0133357	1	CLUE	Breast Cancer
415	0.01351	1	CLUE	Breast Cancer
416	0.0135971	1	CLUE	Breast Cancer
417	0.0136843	1	CLUE	Breast Cancer
418	0.0137715	1	CLUE	Breast Cancer
419	0.0138586	1	CLUE	Breast Cancer
420	0.0139458	1	CLUE	Breast Cancer
421	0.0140329	1	CLUE	Breast Cancer
422	0.0141201	1	CLUE	Breast Cancer
423	0.0142073	1	CLUE	Breast Cancer
424	0.0142944	1	CLUE	Breast Cancer
425	0.0143816	1	CLUE	Breast Cancer
426	0.0144688	1	CLUE	Breast Cancer
427	0.0145559	1	CLUE	Breast Cancer
428	0.0146431	1	CLUE	Breast Cancer
429	0.0147302	1	CLUE	Breast Cancer
430	0.0148174	1	CLUE	Breast Cancer
431	0.0149046	1	CLUE	Breast Cancer
432	0.0149917	1	CLUE	Breast Cancer
433	0.015166	1	CLUE	Breast Cancer
434	0.0154275	1	CLUE	Breast Cancer
435	0.0156018	1	CLUE	Breast Cancer
436	0.0157762	1	CLUE	Breast Cancer
437	0.0158633	1	CLUE	Breast Cancer
438	0.0159505	1	CLUE	Breast Cancer
439	0.0160377	1	CLUE	Breast Cancer
440	0.0161248	1	CLUE	Breast Cancer
441	0.0162991	1	CLUE	Breast Cancer
442	0.0163863	1	CLUE	Breast Cancer
443	0.0165606	1	CLUE	Breast Cancer
444	0.0166478	1	CLUE	Breast Cancer
445	0.0168221	1	CLUE	Breast Cancer
446	0.0169093	1	CLUE	Breast Cancer
447	0.0169964	1	CLUE	Breast Cancer
448	0.0170836	1	CLUE	Breast Cancer
449	0.0171707	1	CLUE	Breast Cancer
450	0.0172579	1	CLUE	Breast Cancer
451	0.0173451	1	CLUE	Breast Cancer
452	0.0174322	1	CLUE	Breast Cancer
453	0.0175194	1	CLUE	Breast Cancer
454	0.0176066	1	CLUE	Breast Cancer
455	0.0176937	1	CLUE	Breast Cancer
456	0.0177809	1	CLUE	Breast Cancer
457	0.017868	1	CLUE	Breast Cancer
458	0.0179552	1	CLUE	Breast Cancer
459	0.0180424	1	CLUE	Breast Cancer
460	0.0181295	1	CLUE	Breast Cancer
461	0.0182167	1	CLUE	Breast Cancer
462	0.0183038	1	CLUE	Breast Cancer
463	0.018391	1	CLUE	Breast Cancer
464	0.0184782	1	CLUE	Breast Cancer
465	0.0185653	1	CLUE	Breast Cancer
466	0.0186525	1	CLUE	Breast Cancer
467	0.0187396	1	CLUE	Breast Cancer
468	0.0188268	1	CLUE	Breast Cancer
469	0.018914	1	CLUE	Breast Cancer
470	0.0190011	1	CLUE	Breast Cancer
471	0.0191755	1	CLUE	Breast Cancer
472	0.0192626	1	CLUE	Breast Cancer
473	0.0193498	1	CLUE	Breast Cancer
474	0.0194369	1	CLUE	Breast Cancer
475	0.0195241	1	CLUE	Breast Cancer
476	0.0196113	1	CLUE	Breast Cancer
477	0.0196984	1	CLUE	Breast Cancer
478	0.0198727	1	CLUE	Breast Cancer
479	0.0200471	1	CLUE	Breast Cancer
480	0.0201342	1	CLUE	Breast Cancer
481	0.0203086	1	CLUE	Breast Cancer
482	0.0203957	1	CLUE	Breast Cancer
483	0.02057	1	CLUE	Breast Cancer
484	0.0206572	1	CLUE	Breast Cancer
485	0.0207444	1	CLUE	Breast Cancer
486	0.0208315	1	CLUE	Breast Cancer
487	0.0209187	1	CLUE	Breast Cancer
488	0.021093	1	CLUE	Breast Cancer
489	0.0211802	1	CLUE	Breast Cancer
490	0.0212673	1	CLUE	Breast Cancer
491	0.0213545	1	CLUE	Breast Cancer
492	0.0214416	1	CLUE	Breast Cancer
493	0.0215288	1	CLUE	Breast Cancer
494	0.021616	1	CLUE	Breast Cancer
495	0.0217903	1	CLUE	Breast Cancer
496	0.0218775	1	CLUE	Breast Cancer
497	0.0220518	1	CLUE	Breast Cancer
498	0.0221389	1	CLUE	Breast Cancer
499	0.0222261	1	CLUE	Breast Cancer
500	0.0223133	1	CLUE	Breast Cancer
501	0.0224004	1	CLUE	Breast Cancer
502	0.0224876	1	CLUE	Breast Cancer
503	0.0225747	1	CLUE	Breast Cancer
504	0.0226619	1	CLUE	Breast Cancer
505	0.0229234	1	CLUE	Breast Cancer
506	0.0230105	1	CLUE	Breast Cancer
507	0.0230977	1	CLUE	Breast Cancer
508	0.0231849	1	CLUE	Breast Cancer
509	0.023272	1	CLUE	Breast Cancer
510	0.0233592	1	CLUE	Breast Cancer
511	0.0235335	1	CLUE	Breast Cancer
512	0.0236207	1	CLUE	Breast Cancer
513	0.0237078	1	CLUE	Breast Cancer
514	0.023795	1	CLUE	Breast Cancer
515	0.0238822	1	CLUE	Breast Cancer
516	0.0239693	1	CLUE	Breast Cancer
517	0.0241436	1	CLUE	Breast Cancer
518	0.0242308	1	CLUE	Breast Cancer
519	0.024318	1	CLUE	Breast Cancer
520	0.0244051	1	CLUE	Breast Cancer
521	0.0244923	1	CLUE	Breast Cancer
522	0.0245794	1	CLUE	Breast Cancer
523	0.0247538	1	CLUE	Breast Cancer
524	0.0248409	1	CLUE	Breast Cancer
525	0.0250153	1	CLUE	Breast Cancer
526	0.0251024	1	CLUE	Breast Cancer
527	0.0251896	1	CLUE	Breast Cancer
528	0.0252767	1	CLUE	Breast Cancer
529	0.0254511	1	CLUE	Breast Cancer
530	0.0255382	1	CLUE	Breast Cancer
531	0.0256254	1	CLUE	Breast Cancer
532	0.0257125	1	CLUE	Breast Cancer
533	0.0257997	1	CLUE	Breast Cancer
534	0.0258869	1	CLUE	Breast Cancer
535	0.025974	1	CLUE	Breast Cancer
536	0.0260612	1	CLUE	Breast Cancer
537	0.0261483	1	CLUE	Breast Cancer
538	0.0262355	1	CLUE	Breast Cancer
539	0.0264098	1	CLUE	Breast Cancer
540	0.026497	1	CLUE	Breast Cancer
541	0.0265842	1	CLUE	Breast Cancer
542	0.0266713	1	CLUE	Breast Cancer
543	0.0268456	1	CLUE	Breast Cancer
544	0.02702	1	CLUE	Breast Cancer
545	0.0271943	1	CLUE	Breast Cancer
546	0.0272814	1	CLUE	Breast Cancer
547	0.0273686	1	CLUE	Breast Cancer
548	0.0274558	1	CLUE	Breast Cancer
549	0.0276301	1	CLUE	Breast Cancer
550	0.0277172	1	CLUE	Breast Cancer
551	0.0278044	1	CLUE	Breast Cancer
552	0.0278916	1	CLUE	Breast Cancer
553	0.0280659	1	CLUE	Breast Cancer
554	0.0282402	1	CLUE	Breast Cancer
555	0.0283274	1	CLUE	Breast Cancer
556	0.0284145	1	CLUE	Breast Cancer
557	0.028676	1	CLUE	Breast Cancer
558	0.0287632	1	CLUE	Breast Cancer
559	0.0288503	1	CLUE	Breast Cancer
560	0.0289375	1	CLUE	Breast Cancer
561	0.0290247	1	CLUE	Breast Cancer
562	0.0291118	1	CLUE	Breast Cancer
563	0.029199	1	CLUE	Breast Cancer
564	0.0292862	1	CLUE	Breast Cancer
565	0.0293733	1	CLUE	Breast Cancer
566	0.0294605	1	CLUE	Breast Cancer
567	0.0295476	1	CLUE	Breast Cancer
568	0.029722	1	CLUE	Breast Cancer
569	0.0298091	1	CLUE	Breast Cancer
570	0.0299834	1	CLUE	Breast Cancer
571	0.0300706	1	CLUE	Breast Cancer
572	0.0301578	1	CLUE	Breast Cancer
573	0.0302449	1	CLUE	Breast Cancer
574	0.0303321	1	CLUE	Breast Cancer
575	0.0304192	1	CLUE	Breast Cancer
576	0.0305064	1	CLUE	Breast Cancer
577	0.0306807	1	CLUE	Breast Cancer
578	0.0307679	1	CLUE	Breast Cancer
579	0.0308551	1	CLUE	Breast Cancer
580	0.0310294	1	CLUE	Breast Cancer
581	0.0311165	1	CLUE	Breast Cancer
582	0.0312909	1	CLUE	Breast Cancer
583	0.031378	1	CLUE	Breast Cancer
584	0.0314652	1	CLUE	Breast Cancer
585	0.0316395	1	CLUE	Breast Cancer
586	0.0317267	1	CLUE	Breast Cancer
587	0.0318138	1	CLUE	Breast Cancer
588	0.0319881	1	CLUE	Breast Cancer
589	0.0320753	1	CLUE	Breast Cancer
590	0.0321625	1	CLUE	Breast Cancer
591	0.0322496	1	CLUE	Breast Cancer
592	0.0323368	1	CLUE	Breast Cancer
593	0.032424	1	CLUE	Breast Cancer
594	0.0325111	1	CLUE	Breast Cancer
595	0.0325983	1	CLUE	Breast Cancer
596	0.0327726	1	CLUE	Breast Cancer
597	0.0328598	1	CLUE	Breast Cancer
598	0.0329469	1	CLUE	Breast Cancer
599	0.0331212	1	CLUE	Breast Cancer
600	0.0332084	1	CLUE	Breast Cancer
601	0.0332956	1	CLUE	Breast Cancer
602	0.0333827	1	CLUE	Breast Cancer
603	0.0334699	1	CLUE	Breast Cancer
604	0.033557	1	CLUE	Breast Cancer
605	0.0336442	1	CLUE	Breast Cancer
606	0.0337314	1	CLUE	Breast Cancer
607	0.0338185	1	CLUE	Breast Cancer
608	0.0339057	1	CLUE	Breast Cancer
609	0.03408	1	CLUE	Breast Cancer
610	0.0342543	1	CLUE	Breast Cancer
611	0.0344287	1	CLUE	Breast Cancer
612	0.0345158	1	CLUE	Breast Cancer
613	0.034603	1	CLUE	Breast Cancer
614	0.0347773	1	CLUE	Breast Cancer
615	0.0348645	1	CLUE	Breast Cancer
616	0.0350388	1	CLUE	Breast Cancer
617	0.0352131	1	CLUE	Breast Cancer
618	0.0353003	1	CLUE	Breast Cancer
619	0.0353874	1	CLUE	Breast Cancer
620	0.0354746	1	CLUE	Breast Cancer
621	0.0356489	1	CLUE	Breast Cancer
622	0.0357361	1	CLUE	Breast Cancer
623	0.0359976	1	CLUE	Breast Cancer
624	0.036259	1	CLUE	Breast Cancer
625	0.0364334	1	CLUE	Breast Cancer
626	0.0366948	1	CLUE	Breast Cancer
627	0.036782	1	CLUE	Breast Cancer
628	0.0368692	1	CLUE	Breast Cancer
629	0.0369563	1	CLUE	Breast Cancer
630	0.0370435	1	CLUE	Breast Cancer
631	0.037305	1	CLUE	Breast Cancer
632	0.0374793	1	CLUE	Breast Cancer
633	0.0378279	1	CLUE	Breast Cancer
634	0.0379151	1	CLUE	Breast Cancer
635	0.0380894	1	CLUE	Breast Cancer
636	0.0384381	1	CLUE	Breast Cancer
637	0.0385252	1	CLUE	Breast Cancer
638	0.0387867	1	CLUE	Breast Cancer
639	0.0388739	1	CLUE	Breast Cancer
640	0.038961	1	CLUE	Breast Cancer
641	0.0390482	1	CLUE	Breast Cancer
642	0.0391354	1	CLUE	Breast Cancer
643	0.0392225	1	CLUE	Breast Cancer
644	0.0393097	1	CLUE	Breast Cancer
645	0.039484	1	CLUE	Breast Cancer
646	0.0395712	1	CLUE	Breast Cancer
647	0.0397455	1	CLUE	Breast Cancer
648	0.0399198	1	CLUE	Breast Cancer
649	0.0399198	0.990385	CLUE	Breast Cancer
650	0.040007	0.990385	CLUE	Breast Cancer
651	0.0400941	0.990385	CLUE	Breast Cancer
652	0.0403556	0.990385	CLUE	Breast Cancer
653	0.0404428	0.990385	CLUE	Breast Cancer
654	0.0405299	0.990385	CLUE	Breast Cancer
655	0.0406171	0.990385	CLUE	Breast Cancer
656	0.0407043	0.990385	CLUE	Breast Cancer
657	0.0407914	0.990385	CLUE	Breast Cancer
658	0.0410529	0.990385	CLUE	Breast Cancer
659	0.0412272	0.990385	CLUE	Breast Cancer
660	0.0413144	0.990385	CLUE	Breast Cancer
661	0.0414016	0.990385	CLUE	Breast Cancer
662	0.041663	0.990385	CLUE	Breast Cancer
663	0.0417502	0.990385	CLUE	Breast Cancer
664	0.0418374	0.990385	CLUE	Breast Cancer
665	0.0419245	0.990385	CLUE	Breast Cancer
666	0.0420117	0.990385	CLUE	Breast Cancer
667	0.0420988	0.990385	CLUE	Breast Cancer
668	0.0422732	0.990385	CLUE	Breast Cancer
669	0.0423603	0.990385	CLUE	Breast Cancer
670	0.0424475	0.990385	CLUE	Breast Cancer
671	0.0425346	0.990385	CLUE	Breast Cancer
672	0.042709	0.990385	CLUE	Breast Cancer
673	0.0428833	0.990385	CLUE	Breast Cancer
674	0.0430576	0.990385	CLUE	Breast Cancer
675	0.0433191	0.990385	CLUE	Breast Cancer
676	0.0435806	0.990385	CLUE	Breast Cancer
677	0.0436677	0.990385	CLUE	Breast Cancer
678	0.0437549	0.990385	CLUE	Breast Cancer
679	0.0438421	0.990385	CLUE	Breast Cancer
680	0.0440164	0.990385	CLUE	Breast Cancer
681	0.0441035	0.990385	CLUE	Breast Cancer
682	0.0442779	0.990385	CLUE	Breast Cancer
683	0.044365	0.990385	CLUE	Breast Cancer
684	0.0445394	0.990385	CLUE	Breast Cancer
685	0.0447137	0.990385	CLUE	Breast Cancer
686	0.0448008	0.990385	CLUE	Breast Cancer
687	0.044888	0.990385	CLUE	Breast Cancer
688	0.0449752	0.990385	CLUE	Breast Cancer
689	0.0450623	0.990385	CLUE	Breast Cancer
690	0.0451495	0.990385	CLUE	Breast Cancer
691	0.0452366	0.990385	CLUE	Breast Cancer
692	0.0453238	0.990385	CLUE	Breast Cancer
693	0.045411	0.990385	CLUE	Breast Cancer
694	0.0455853	0.990385	CLUE	Breast Cancer
695	0.0456724	0.990385	CLUE	Breast Cancer
696	0.0457596	0.990385	CLUE	Breast Cancer
697	0.0458468	0.990385	CLUE	Breast Cancer
698	0.0459339	0.990385	CLUE	Breast Cancer
699	0.0461083	0.990385	CLUE	Breast Cancer
700	0.0461954	0.990385	CLUE	Breast Cancer
701	0.0462826	0.990385	CLUE	Breast Cancer
702	0.0463697	0.990385	CLUE	Breast Cancer
703	0.0467184	0.990385	CLUE	Breast Cancer
704	0.0468055	0.990385	CLUE	Breast Cancer
705	0.0468927	0.990385	CLUE	Breast Cancer
706	0.0469799	0.990385	CLUE	Breast Cancer
707	0.0471542	0.990385	CLUE	Breast Cancer
708	0.0472413	0.990385	CLUE	Breast Cancer
709	0.0474157	0.990385	CLUE	Breast Cancer
710	0.0475028	0.990385	CLUE	Breast Cancer
711	0.04759	0.990385	CLUE	Breast Cancer
712	0.0479386	0.990385	CLUE	Breast Cancer
713	0.0480258	0.990385	CLUE	Breast Cancer
714	0.0482001	0.990385	CLUE	Breast Cancer
715	0.0483744	0.990385	CLUE	Breast Cancer
716	0.0485488	0.990385	CLUE	Breast Cancer
717	0.0486359	0.990385	CLUE	Breast Cancer
718	0.0487231	0.990385	CLUE	Breast Cancer
719	0.0488103	0.990385	CLUE	Breast Cancer
720	0.0489846	0.990385	CLUE	Breast Cancer
721	0.0490717	0.990385	CLUE	Breast Cancer
722	0.0491589	0.990385	CLUE	Breast Cancer
723	0.0495075	0.990385	CLUE	Breast Cancer
724	0.0496819	0.990385	CLUE	Breast Cancer
725	0.049769	0.990385	CLUE	Breast Cancer
726	0.0498562	0.990385	CLUE	Breast Cancer
727	0.0499433	0.990385	CLUE	Breast Cancer
728	0.0500305	0.990385	CLUE	Breast Cancer
729	0.0501177	0.990385	CLUE	Breast Cancer
730	0.0502048	0.990385	CLUE	Breast Cancer
731	0.050292	0.990385	CLUE	Breast Cancer
732	0.0503792	0.990385	CLUE	Breast Cancer
733	0.0506406	0.990385	CLUE	Breast Cancer
734	0.0507278	0.990385	CLUE	Breast Cancer
735	0.0509021	0.990385	CLUE	Breast Cancer
736	0.0510764	0.990385	CLUE	Breast Cancer
737	0.0512508	0.990385	CLUE	Breast Cancer
738	0.0513379	0.990385	CLUE	Breast Cancer
739	0.0514251	0.990385	CLUE	Breast Cancer
740	0.0515122	0.990385	CLUE	Breast Cancer
741	0.0515994	0.990385	CLUE	Breast Cancer
742	0.0516866	0.990385	CLUE	Breast Cancer
743	0.0517737	0.990385	CLUE	Breast Cancer
744	0.0519481	0.990385	CLUE	Breast Cancer
745	0.0520352	0.990385	CLUE	Breast Cancer
746	0.0522095	0.990385	CLUE	Breast Cancer
747	0.0522967	0.990385	CLUE	Breast Cancer
748	0.052471	0.990385	CLUE	Breast Cancer
749	0.0526453	0.990385	CLUE	Breast Cancer
750	0.0527325	0.990385	CLUE	Breast Cancer
751	0.0528197	0.990385	CLUE	Breast Cancer
752	0.0531683	0.990385	CLUE	Breast Cancer
753	0.0532555	0.990385	CLUE	Breast Cancer
754	0.0533426	0.990385	CLUE	Breast Cancer
755	0.0534298	0.990385	CLUE	Breast Cancer
756	0.053517	0.990385	CLUE	Breast Cancer
757	0.0536041	0.990385	CLUE	Breast Cancer
758	0.0536913	0.990385	CLUE	Breast Cancer
759	0.0538656	0.990385	CLUE	Breast Cancer
760	0.0540399	0.990385	CLUE	Breast Cancer
761	0.0541271	0.990385	CLUE	Breast Cancer
762	0.0542142	0.990385	CLUE	Breast Cancer
763	0.0543886	0.990385	CLUE	Breast Cancer
764	0.0544757	0.990385	CLUE	Breast Cancer
765	0.05465	0.990385	CLUE	Breast Cancer
766	0.0549987	0.990385	CLUE	Breast Cancer
767	0.0550859	0.990385	CLUE	Breast Cancer
768	0.055173	0.990385	CLUE	Breast Cancer
769	0.0553473	0.990385	CLUE	Breast Cancer
770	0.055696	0.990385	CLUE	Breast Cancer
771	0.0558703	0.990385	CLUE	Breast Cancer
772	0.0560446	0.990385	CLUE	Breast Cancer
773	0.0562189	0.990385	CLUE	Breast Cancer
774	0.0563061	0.990385	CLUE	Breast Cancer
775	0.0565676	0.990385	CLUE	Breast Cancer
776	0.0567419	0.990385	CLUE	Breast Cancer
777	0.0568291	0.990385	CLUE	Breast Cancer
778	0.0570034	0.990385	CLUE	Breast Cancer
779	0.0570906	0.990385	CLUE	Breast Cancer
780	0.0571777	0.990385	CLUE	Breast Cancer
781	0.0572649	0.990385	CLUE	Breast Cancer
782	0.057352	0.990385	CLUE	Breast Cancer
783	0.0574392	0.990385	CLUE	Breast Cancer
784	0.0575264	0.990385	CLUE	Breast Cancer
785	0.0577878	0.990385	CLUE	Breast Cancer
786	0.0579622	0.990385	CLUE	Breast Cancer
787	0.0580493	0.990385	CLUE	Breast Cancer
788	0.0582237	0.990385	CLUE	Breast Cancer
789	0.058398	0.990385	CLUE	Breast Cancer
790	0.0586595	0.990385	CLUE	Breast Cancer
791	0.0589209	0.990385	CLUE	Breast Cancer
792	0.0590953	0.990385	CLUE	Breast Cancer
793	0.0593568	0.990385	CLUE	Breast Cancer
794	0.0594439	0.990385	CLUE	Breast Cancer
795	0.0597054	0.990385	CLUE	Breast Cancer
796	0.0597926	0.990385	CLUE	Breast Cancer
797	0.0598797	0.990385	CLUE	Breast Cancer
798	0.060054	0.990385	CLUE	Breast Cancer
799	0.0601412	0.990385	CLUE	Breast Cancer
800	0.0603155	0.990385	CLUE	Breast Cancer
801	0.0604027	0.990385	CLUE	Breast Cancer
802	0.0604898	0.990385	CLUE	Breast Cancer
803	0.060577	0.990385	CLUE	Breast Cancer
804	0.0606642	0.990385	CLUE	Breast Cancer
805	0.0607513	0.990385	CLUE	Breast Cancer
806	0.0610128	0.990385	CLUE	Breast Cancer
807	0.0611	0.990385	CLUE	Breast Cancer
808	0.0611871	0.990385	CLUE	Breast Cancer
809	0.0612743	0.990385	CLUE	Breast Cancer
810	0.0613615	0.990385	CLUE	Breast Cancer
811	0.0614486	0.990385	CLUE	Breast Cancer
812	0.0615358	0.990385	CLUE	Breast Cancer
813	0.0617101	0.990385	CLUE	Breast Cancer
814	0.0617973	0.990385	CLUE	Breast Cancer
815	0.0618844	0.990385	CLUE	Breast Cancer
816	0.0619716	0.990385	CLUE	Breast Cancer
817	0.0620587	0.990385	CLUE	Breast Cancer
818	0.0622331	0.990385	CLUE	Breast Cancer
819	0.0624074	0.990385	CLUE	Breast Cancer
820	0.0625817	0.990385	CLUE	Breast Cancer
821	0.0626689	0.990385	CLUE	Breast Cancer
822	0.0629304	0.990385	CLUE	Breast Cancer
823	0.0630175	0.990385	CLUE	Breast Cancer
824	0.0631918	0.990385	CLUE	Breast Cancer
825	0.063279	0.990385	CLUE	Breast Cancer
826	0.0633662	0.990385	CLUE	Breast Cancer
827	0.0635405	0.990385	CLUE	Breast Cancer
828	0.0636276	0.990385	CLUE	Breast Cancer
829	0.063802	0.990385	CLUE	Breast Cancer
830	0.0638891	0.990385	CLUE	Breast Cancer
831	0.0639763	0.990385	CLUE	Breast Cancer
832	0.0640635	0.990385	CLUE	Breast Cancer
833	0.0641506	0.990385	CLUE	Breast Cancer
834	0.0643249	0.990385	CLUE	Breast Cancer
835	0.0645864	0.990385	CLUE	Breast Cancer
836	0.0647607	0.990385	CLUE	Breast Cancer
837	0.0649351	0.990385	CLUE	Breast Cancer
838	0.0650222	0.990385	CLUE	Breast Cancer
839	0.0651965	0.990385	CLUE	Breast Cancer
840	0.0652837	0.990385	CLUE	Breast Cancer
841	0.0653709	0.990385	CLUE	Breast Cancer
842	0.065458	0.990385	CLUE	Breast Cancer
843	0.0655452	0.990385	CLUE	Breast Cancer
844	0.0656324	0.990385	CLUE	Breast Cancer
845	0.0657195	0.990385	CLUE	Breast Cancer
846	0.065981	0.990385	CLUE	Breast Cancer
847	0.0660682	0.990385	CLUE	Breast Cancer
848	0.0661553	0.990385	CLUE	Breast Cancer
849	0.0662425	0.990385	CLUE	Breast Cancer
850	0.0664168	0.990385	CLUE	Breast Cancer
851	0.066504	0.990385	CLUE	Breast Cancer
852	0.0667654	0.990385	CLUE	Breast Cancer
853	0.0668526	0.990385	CLUE	Breast Cancer
854	0.0669398	0.990385	CLUE	Breast Cancer
855	0.0670269	0.990385	CLUE	Breast Cancer
856	0.0671141	0.990385	CLUE	Breast Cancer
857	0.0672013	0.990385	CLUE	Breast Cancer
858	0.0673756	0.990385	CLUE	Breast Cancer
859	0.0675499	0.990385	CLUE	Breast Cancer
860	0.0676371	0.990385	CLUE	Breast Cancer
861	0.0677242	0.990385	CLUE	Breast Cancer
862	0.0678114	0.990385	CLUE	Breast Cancer
863	0.0678985	0.990385	CLUE	Breast Cancer
864	0.0679857	0.990385	CLUE	Breast Cancer
865	0.0680729	0.990385	CLUE	Breast Cancer
866	0.06816	0.990385	CLUE	Breast Cancer
867	0.0682472	0.990385	CLUE	Breast Cancer
868	0.0683344	0.990385	CLUE	Breast Cancer
869	0.0685087	0.990385	CLUE	Breast Cancer
870	0.0685958	0.990385	CLUE	Breast Cancer
871	0.068683	0.990385	CLUE	Breast Cancer
872	0.0687702	0.990385	CLUE	Breast Cancer
873	0.0688573	0.990385	CLUE	Breast Cancer
874	0.0689445	0.990385	CLUE	Breast Cancer
875	0.0690316	0.990385	CLUE	Breast Cancer
876	0.0691188	0.990385	CLUE	Breast Cancer
877	0.069206	0.990385	CLUE	Breast Cancer
878	0.0692931	0.990385	CLUE	Breast Cancer
879	0.0693803	0.990385	CLUE	Breast Cancer
880	0.0694674	0.990385	CLUE	Breast Cancer
881	0.0696418	0.990385	CLUE	Breast Cancer
882	0.0698161	0.990385	CLUE	Breast Cancer
883	0.0699033	0.990385	CLUE	Breast Cancer
884	0.0699904	0.990385	CLUE	Breast Cancer
885	0.0700776	0.990385	CLUE	Breast Cancer
886	0.0702519	0.990385	CLUE	Breast Cancer
887	0.0703391	0.990385	CLUE	Breast Cancer
888	0.0704262	0.990385	CLUE	Breast Cancer
889	0.0707749	0.990385	CLUE	Breast Cancer
890	0.070862	0.990385	CLUE	Breast Cancer
891	0.0709492	0.990385	CLUE	Breast Cancer
892	0.0712978	0.990385	CLUE	Breast Cancer
893	0.071385	0.990385	CLUE	Breast Cancer
894	0.0714722	0.990385	CLUE	Breast Cancer
895	0.0715593	0.990385	CLUE	Breast Cancer
896	0.0717336	0.990385	CLUE	Breast Cancer
897	0.0718208	0.990385	CLUE	Breast Cancer
898	0.0719951	0.990385	CLUE	Breast Cancer
899	0.0720823	0.990385	CLUE	Breast Cancer
900	0.0721694	0.990385	CLUE	Breast Cancer
901	0.0723438	0.990385	CLUE	Breast Cancer
902	0.0725181	0.990385	CLUE	Breast Cancer
903	0.0726052	0.990385	CLUE	Breast Cancer
904	0.0728667	0.990385	CLUE	Breast Cancer
905	0.0731282	0.990385	CLUE	Breast Cancer
906	0.0732154	0.990385	CLUE	Breast Cancer
907	0.0733897	0.990385	CLUE	Breast Cancer
908	0.0734769	0.990385	CLUE	Breast Cancer
909	0.073564	0.990385	CLUE	Breast Cancer
910	0.0736512	0.990385	CLUE	Breast Cancer
911	0.0737383	0.990385	CLUE	Breast Cancer
912	0.0738255	0.990385	CLUE	Breast Cancer
913	0.0739998	0.990385	CLUE	Breast Cancer
914	0.0741741	0.990385	CLUE	Breast Cancer
915	0.0742613	0.990385	CLUE	Breast Cancer
916	0.0744356	0.990385	CLUE	Breast Cancer
917	0.0745228	0.990385	CLUE	Breast Cancer
918	0.07461	0.990385	CLUE	Breast Cancer
919	0.0748714	0.990385	CLUE	Breast Cancer
920	0.0749586	0.990385	CLUE	Breast Cancer
921	0.0750458	0.990385	CLUE	Breast Cancer
922	0.0752201	0.990385	CLUE	Breast Cancer
923	0.0753944	0.990385	CLUE	Breast Cancer
924	0.0754816	0.990385	CLUE	Breast Cancer
925	0.0755687	0.990385	CLUE	Breast Cancer
926	0.075743	0.990385	CLUE	Breast Cancer
927	0.0758302	0.990385	CLUE	Breast Cancer
928	0.0760917	0.990385	CLUE	Breast Cancer
929	0.0761789	0.990385	CLUE	Breast Cancer
930	0.0763532	0.990385	CLUE	Breast Cancer
931	0.0764403	0.990385	CLUE	Breast Cancer
932	0.0765275	0.990385	CLUE	Breast Cancer
933	0.0767018	0.990385	CLUE	Breast Cancer
934	0.076789	0.990385	CLUE	Breast Cancer
935	0.0768761	0.990385	CLUE	Breast Cancer
936	0.0770505	0.990385	CLUE	Breast Cancer
937	0.0771376	0.990385	CLUE	Breast Cancer
938	0.0772248	0.990385	CLUE	Breast Cancer
939	0.0773119	0.990385	CLUE	Breast Cancer
940	0.0773991	0.990385	CLUE	Breast Cancer
941	0.0774863	0.990385	CLUE	Breast Cancer
942	0.0775734	0.990385	CLUE	Breast Cancer
943	0.0777478	0.990385	CLUE	Breast Cancer
944	0.0778349	0.990385	CLUE	Breast Cancer
945	0.0779221	0.990385	CLUE	Breast Cancer
946	0.0781836	0.990385	CLUE	Breast Cancer
947	0.0785322	0.990385	CLUE	Breast Cancer
948	0.0786194	0.990385	CLUE	Breast Cancer
949	0.0787065	0.990385	CLUE	Breast Cancer
950	0.0788809	0.990385	CLUE	Breast Cancer
951	0.078968	0.990385	CLUE	Breast Cancer
952	0.0790552	0.990385	CLUE	Breast Cancer
953	0.0794038	0.990385	CLUE	Breast Cancer
954	0.079491	0.990385	CLUE	Breast Cancer
955	0.0796653	0.990385	CLUE	Breast Cancer
956	0.0798396	0.990385	CLUE	Breast Cancer
957	0.0799268	0.990385	CLUE	Breast Cancer
958	0.0801011	0.990385	CLUE	Breast Cancer
959	0.0801883	0.990385	CLUE	Breast Cancer
960	0.0802754	0.990385	CLUE	Breast Cancer
961	0.0803626	0.990385	CLUE	Breast Cancer
962	0.0804498	0.990385	CLUE	Breast Cancer
963	0.0805369	0.990385	CLUE	Breast Cancer
964	0.0807112	0.990385	CLUE	Breast Cancer
965	0.0809727	0.990385	CLUE	Breast Cancer
966	0.0810599	0.990385	CLUE	Breast Cancer
967	0.081147	0.990385	CLUE	Breast Cancer
968	0.0813214	0.990385	CLUE	Breast Cancer
969	0.0814085	0.990385	CLUE	Breast Cancer
970	0.0815828	0.990385	CLUE	Breast Cancer
971	0.08167	0.990385	CLUE	Breast Cancer
972	0.0817572	0.990385	CLUE	Breast Cancer
973	0.0818443	0.990385	CLUE	Breast Cancer
974	0.0819315	0.990385	CLUE	Breast Cancer
975	0.0820187	0.990385	CLUE	Breast Cancer
976	0.0821058	0.990385	CLUE	Breast Cancer
977	0.0822801	0.990385	CLUE	Breast Cancer
978	0.0825416	0.990385	CLUE	Breast Cancer
979	0.0826288	0.990385	CLUE	Breast Cancer
980	0.0827159	0.990385	CLUE	Breast Cancer
981	0.0828903	0.990385	CLUE	Breast Cancer
982	0.0829774	0.990385	CLUE	Breast Cancer
983	0.0832389	0.990385	CLUE	Breast Cancer
984	0.0834132	0.990385	CLUE	Breast Cancer
985	0.0835876	0.990385	CLUE	Breast Cancer
986	0.0836747	0.990385	CLUE	Breast Cancer
987	0.0839362	0.990385	CLUE	Breast Cancer
988	0.0840234	0.990385	CLUE	Breast Cancer
989	0.0841105	0.990385	CLUE	Breast Cancer
990	0.0841977	0.990385	CLUE	Breast Cancer
991	0.084372	0.990385	CLUE	Breast Cancer
992	0.0844592	0.990385	CLUE	Breast Cancer
993	0.0845463	0.990385	CLUE	Breast Cancer
994	0.0846335	0.990385	CLUE	Breast Cancer
995	0.0847206	0.990385	CLUE	Breast Cancer
996	0.0848078	0.990385	CLUE	Breast Cancer
997	0.0849821	0.990385	CLUE	Breast Cancer
998	0.0850693	0.990385	CLUE	Breast Cancer
999	0.0851565	0.990385	CLUE	Breast Cancer
1000	0.0853308	0.990385	CLUE	Breast Cancer
1001	0.0854179	0.990385	CLUE	Breast Cancer
1002	0.0855051	0.990385	CLUE	Breast Cancer
1003	0.0857666	0.990385	CLUE	Breast Cancer
1004	0.0858537	0.990385	CLUE	Breast Cancer
1005	0.0859409	0.990385	CLUE	Breast Cancer
1006	0.0861152	0.990385	CLUE	Breast Cancer
1007	0.0863767	0.990385	CLUE	Breast Cancer
1008	0.0864639	0.990385	CLUE	Breast Cancer
1009	0.0867254	0.990385	CLUE	Breast Cancer
1010	0.0868125	0.990385	CLUE	Breast Cancer
1011	0.0868997	0.990385	CLUE	Breast Cancer
1012	0.087074	0.990385	CLUE	Breast Cancer
1013	0.0871612	0.990385	CLUE	Breast Cancer
1014	0.0874226	0.990385	CLUE	Breast Cancer
1015	0.087597	0.990385	CLUE	Breast Cancer
1016	0.0876841	0.990385	CLUE	Breast Cancer
1017	0.0879456	0.990385	CLUE	Breast Cancer
1018	0.0881199	0.990385	CLUE	Breast Cancer
1019	0.0882943	0.990385	CLUE	Breast Cancer
1020	0.0883814	0.980769	CLUE	Breast Cancer
1021	0.0884686	0.980769	CLUE	Breast Cancer
1022	0.0886429	0.980769	CLUE	Breast Cancer
1023	0.0887301	0.980769	CLUE	Breast Cancer
1024	0.0889044	0.980769	CLUE	Breast Cancer
1025	0.0890787	0.980769	CLUE	Breast Cancer
1026	0.089253	0.980769	CLUE	Breast Cancer
1027	0.0894274	0.980769	CLUE	Breast Cancer
1028	0.0895145	0.980769	CLUE	Breast Cancer
1029	0.0896888	0.980769	CLUE	Breast Cancer
1030	0.089776	0.980769	CLUE	Breast Cancer
1031	0.0899503	0.980769	CLUE	Breast Cancer
1032	0.0900375	0.980769	CLUE	Breast Cancer
1033	0.0901246	0.980769	CLUE	Breast Cancer
1034	0.0902118	0.980769	CLUE	Breast Cancer
1035	0.090299	0.980769	CLUE	Breast Cancer
1036	0.0903861	0.980769	CLUE	Breast Cancer
1037	0.0905604	0.980769	CLUE	Breast Cancer
1038	0.0906476	0.980769	CLUE	Breast Cancer
1039	0.0908219	0.980769	CLUE	Breast Cancer
1040	0.0909091	0.980769	CLUE	Breast Cancer
1041	0.0911706	0.980769	CLUE	Breast Cancer
1042	0.0912577	0.980769	CLUE	Breast Cancer
1043	0.0913449	0.980769	CLUE	Breast Cancer
1044	0.0915192	0.980769	CLUE	Breast Cancer
1045	0.0916935	0.980769	CLUE	Breast Cancer
1046	0.0917807	0.980769	CLUE	Breast Cancer
1047	0.0918679	0.980769	CLUE	Breast Cancer
1048	0.0920422	0.980769	CLUE	Breast Cancer
1049	0.0923908	0.980769	CLUE	Breast Cancer
1050	0.092478	0.980769	CLUE	Breast Cancer
1051	0.0926523	0.980769	CLUE	Breast Cancer
1052	0.0927395	0.980769	CLUE	Breast Cancer
1053	0.0928266	0.980769	CLUE	Breast Cancer
1054	0.0929138	0.980769	CLUE	Breast Cancer
1055	0.0931753	0.980769	CLUE	Breast Cancer
1056	0.0932624	0.980769	CLUE	Breast Cancer
1057	0.0933496	0.980769	CLUE	Breast Cancer
1058	0.0936111	0.980769	CLUE	Breast Cancer
1059	0.0936982	0.980769	CLUE	Breast Cancer
1060	0.0938726	0.980769	CLUE	Breast Cancer
1061	0.0939597	0.980769	CLUE	Breast Cancer
1062	0.0941341	0.980769	CLUE	Breast Cancer
1063	0.0943084	0.980769	CLUE	Breast Cancer
1064	0.0943955	0.980769	CLUE	Breast Cancer
1065	0.0944827	0.980769	CLUE	Breast Cancer
1066	0.094657	0.980769	CLUE	Breast Cancer
1067	0.0947442	0.980769	CLUE	Breast Cancer
1068	0.0948313	0.980769	CLUE	Breast Cancer
1069	0.0949185	0.980769	CLUE	Breast Cancer
1070	0.0950057	0.980769	CLUE	Breast Cancer
1071	0.0953543	0.980769	CLUE	Breast Cancer
1072	0.0954415	0.980769	CLUE	Breast Cancer
1073	0.0956158	0.980769	CLUE	Breast Cancer
1074	0.095703	0.980769	CLUE	Breast Cancer
1075	0.0958773	0.980769	CLUE	Breast Cancer
1076	0.0960516	0.980769	CLUE	Breast Cancer
1077	0.0961388	0.980769	CLUE	Breast Cancer
1078	0.0964874	0.980769	CLUE	Breast Cancer
1079	0.0966617	0.980769	CLUE	Breast Cancer
1080	0.0970975	0.980769	CLUE	Breast Cancer
1081	0.0972719	0.980769	CLUE	Breast Cancer
1082	0.0974462	0.980769	CLUE	Breast Cancer
1083	0.0975333	0.980769	CLUE	Breast Cancer
1084	0.0976205	0.980769	CLUE	Breast Cancer
1085	0.0977077	0.980769	CLUE	Breast Cancer
1086	0.097882	0.980769	CLUE	Breast Cancer
1087	0.0979691	0.980769	CLUE	Breast Cancer
1088	0.0981435	0.980769	CLUE	Breast Cancer
1089	0.0983178	0.980769	CLUE	Breast Cancer
1090	0.0986664	0.980769	CLUE	Breast Cancer
1091	0.0990151	0.980769	CLUE	Breast Cancer
1092	0.0992766	0.980769	CLUE	Breast Cancer
1093	0.0993637	0.980769	CLUE	Breast Cancer
1094	0.0994509	0.980769	CLUE	Breast Cancer
1095	0.0997124	0.980769	CLUE	Breast Cancer
1096	0.0999739	0.980769	CLUE	Breast Cancer
1097	0.10041	0.980769	CLUE	Breast Cancer
1098	0.100497	0.980769	CLUE	Breast Cancer
1099	0.100584	0.980769	CLUE	Breast Cancer
1100	0.100845	0.980769	CLUE	Breast Cancer
1101	0.10102	0.980769	CLUE	Breast Cancer
1102	0.101281	0.980769	CLUE	Breast Cancer
1103	0.101456	0.980769	CLUE	Breast Cancer
1104	0.101543	0.980769	CLUE	Breast Cancer
1105	0.10163	0.980769	CLUE	Breast Cancer
1106	0.101804	0.980769	CLUE	Breast Cancer
1107	0.101891	0.980769	CLUE	Breast Cancer
1108	0.101979	0.980769	CLUE	Breast Cancer
1109	0.102153	0.980769	CLUE	Breast Cancer
1110	0.102327	0.980769	CLUE	Breast Cancer
1111	0.102414	0.980769	CLUE	Breast Cancer
1112	0.102589	0.980769	CLUE	Breast Cancer
1113	0.10285	0.980769	CLUE	Breast Cancer
1114	0.103024	0.980769	CLUE	Breast Cancer
1115	0.103112	0.980769	CLUE	Breast Cancer
1116	0.103286	0.980769	CLUE	Breast Cancer
1117	0.10346	0.980769	CLUE	Breast Cancer
1118	0.103547	0.980769	CLUE	Breast Cancer
1119	0.103635	0.980769	CLUE	Breast Cancer
1120	0.103809	0.980769	CLUE	Breast Cancer
1121	0.103983	0.980769	CLUE	Breast Cancer
1122	0.104158	0.980769	CLUE	Breast Cancer
1123	0.104245	0.980769	CLUE	Breast Cancer
1124	0.104332	0.980769	CLUE	Breast Cancer
1125	0.104419	0.980769	CLUE	Breast Cancer
1126	0.104506	0.980769	CLUE	Breast Cancer
1127	0.104681	0.980769	CLUE	Breast Cancer
1128	0.104768	0.980769	CLUE	Breast Cancer
1129	0.105029	0.980769	CLUE	Breast Cancer
1130	0.105204	0.980769	CLUE	Breast Cancer
1131	0.105291	0.980769	CLUE	Breast Cancer
1132	0.105378	0.980769	CLUE	Breast Cancer
1133	0.105465	0.980769	CLUE	Breast Cancer
1134	0.105639	0.980769	CLUE	Breast Cancer
1135	0.105814	0.980769	CLUE	Breast Cancer
1136	0.106162	0.980769	CLUE	Breast Cancer
1137	0.106249	0.980769	CLUE	Breast Cancer
1138	0.106598	0.980769	CLUE	Breast Cancer
1139	0.106685	0.980769	CLUE	Breast Cancer
1140	0.106772	0.980769	CLUE	Breast Cancer
1141	0.10686	0.980769	CLUE	Breast Cancer
1142	0.107034	0.980769	CLUE	Breast Cancer
1143	0.107121	0.980769	CLUE	Breast Cancer
1144	0.107383	0.980769	CLUE	Breast Cancer
1145	0.107557	0.980769	CLUE	Breast Cancer
1146	0.107644	0.980769	CLUE	Breast Cancer
1147	0.107731	0.980769	CLUE	Breast Cancer
1148	0.107993	0.980769	CLUE	Breast Cancer
1149	0.108167	0.980769	CLUE	Breast Cancer
1150	0.108516	0.980769	CLUE	Breast Cancer
1151	0.108864	0.980769	CLUE	Breast Cancer
1152	0.109126	0.980769	CLUE	Breast Cancer
1153	0.1093	0.980769	CLUE	Breast Cancer
1154	0.109474	0.980769	CLUE	Breast Cancer
1155	0.109562	0.980769	CLUE	Breast Cancer
1156	0.109823	0.980769	CLUE	Breast Cancer
1157	0.10991	0.980769	CLUE	Breast Cancer
1158	0.110433	0.980769	CLUE	Breast Cancer
1159	0.11052	0.980769	CLUE	Breast Cancer
1160	0.110695	0.980769	CLUE	Breast Cancer
1161	0.110869	0.980769	CLUE	Breast Cancer
1162	0.111218	0.980769	CLUE	Breast Cancer
1163	0.111305	0.980769	CLUE	Breast Cancer
1164	0.111653	0.980769	CLUE	Breast Cancer
1165	0.111741	0.980769	CLUE	Breast Cancer
1166	0.111828	0.980769	CLUE	Breast Cancer
1167	0.112176	0.980769	CLUE	Breast Cancer
1168	0.112264	0.980769	CLUE	Breast Cancer
1169	0.112438	0.980769	CLUE	Breast Cancer
1170	0.112525	0.980769	CLUE	Breast Cancer
1171	0.112612	0.980769	CLUE	Breast Cancer
1172	0.112699	0.980769	CLUE	Breast Cancer
1173	0.112787	0.980769	CLUE	Breast Cancer
1174	0.113048	0.980769	CLUE	Breast Cancer
1175	0.113571	0.980769	CLUE	Breast Cancer
1176	0.11392	0.980769	CLUE	Breast Cancer
1177	0.114007	0.980769	CLUE	Breast Cancer
1178	0.114181	0.980769	CLUE	Breast Cancer
1179	0.114268	0.980769	CLUE	Breast Cancer
1180	0.11453	0.980769	CLUE	Breast Cancer
1181	0.114617	0.980769	CLUE	Breast Cancer
1182	0.114791	0.980769	CLUE	Breast Cancer
1183	0.114878	0.980769	CLUE	Breast Cancer
1184	0.115053	0.980769	CLUE	Breast Cancer
1185	0.11514	0.980769	CLUE	Breast Cancer
1186	0.115401	0.980769	CLUE	Breast Cancer
1187	0.115576	0.980769	CLUE	Breast Cancer
1188	0.115663	0.980769	CLUE	Breast Cancer
1189	0.115837	0.980769	CLUE	Breast Cancer
1190	0.116012	0.980769	CLUE	Breast Cancer
1191	0.116099	0.980769	CLUE	Breast Cancer
1192	0.116273	0.980769	CLUE	Breast Cancer
1193	0.116447	0.980769	CLUE	Breast Cancer
1194	0.116534	0.980769	CLUE	Breast Cancer
1195	0.116622	0.980769	CLUE	Breast Cancer
1196	0.116709	0.980769	CLUE	Breast Cancer
1197	0.116796	0.980769	CLUE	Breast Cancer
1198	0.117057	0.980769	CLUE	Breast Cancer
1199	0.117145	0.980769	CLUE	Breast Cancer
1200	0.117232	0.980769	CLUE	Breast Cancer
1201	0.117406	0.980769	CLUE	Breast Cancer
1202	0.117493	0.980769	CLUE	Breast Cancer
1203	0.11758	0.980769	CLUE	Breast Cancer
1204	0.117755	0.980769	CLUE	Breast Cancer
1205	0.117929	0.980769	CLUE	Breast Cancer
1206	0.118103	0.980769	CLUE	Breast Cancer
1207	0.118191	0.980769	CLUE	Breast Cancer
1208	0.118278	0.980769	CLUE	Breast Cancer
1209	0.118452	0.980769	CLUE	Breast Cancer
1210	0.118626	0.980769	CLUE	Breast Cancer
1211	0.118975	0.980769	CLUE	Breast Cancer
1212	0.119062	0.980769	CLUE	Breast Cancer
1213	0.119149	0.971154	CLUE	Breast Cancer
1214	0.119236	0.971154	CLUE	Breast Cancer
1215	0.119324	0.971154	CLUE	Breast Cancer
1216	0.119411	0.971154	CLUE	Breast Cancer
1217	0.119585	0.971154	CLUE	Breast Cancer
1218	0.119759	0.971154	CLUE	Breast Cancer
1219	0.119847	0.971154	CLUE	Breast Cancer
1220	0.119934	0.971154	CLUE	Breast Cancer
1221	0.120108	0.971154	CLUE	Breast Cancer
1222	0.120282	0.971154	CLUE	Breast Cancer
1223	0.12037	0.971154	CLUE	Breast Cancer
1224	0.120457	0.971154	CLUE	Breast Cancer
1225	0.120544	0.971154	CLUE	Breast Cancer
1226	0.120631	0.971154	CLUE	Breast Cancer
1227	0.120718	0.971154	CLUE	Breast Cancer
1228	0.120805	0.971154	CLUE	Breast Cancer
1229	0.120893	0.971154	CLUE	Breast Cancer
1230	0.12098	0.971154	CLUE	Breast Cancer
1231	0.121154	0.971154	CLUE	Breast Cancer
1232	0.121241	0.971154	CLUE	Breast Cancer
1233	0.121503	0.971154	CLUE	Breast Cancer
1234	0.121851	0.971154	CLUE	Breast Cancer
1235	0.122113	0.971154	CLUE	Breast Cancer
1236	0.122287	0.971154	CLUE	Breast Cancer
1237	0.122723	0.971154	CLUE	Breast Cancer
1238	0.12281	0.971154	CLUE	Breast Cancer
1239	0.123246	0.971154	CLUE	Breast Cancer
1240	0.12342	0.971154	CLUE	Breast Cancer
1241	0.123682	0.971154	CLUE	Breast Cancer
1242	0.123769	0.971154	CLUE	Breast Cancer
1243	0.123856	0.971154	CLUE	Breast Cancer
1244	0.12403	0.971154	CLUE	Breast Cancer
1245	0.124205	0.971154	CLUE	Breast Cancer
1246	0.124379	0.971154	CLUE	Breast Cancer
1247	0.124553	0.971154	CLUE	Breast Cancer
1248	0.124728	0.971154	CLUE	Breast Cancer
1249	0.124902	0.971154	CLUE	Breast Cancer
1250	0.125076	0.971154	CLUE	Breast Cancer
1251	0.125163	0.971154	CLUE	Breast Cancer
1252	0.125338	0.971154	CLUE	Breast Cancer
1253	0.125425	0.971154	CLUE	Breast Cancer
1254	0.125599	0.971154	CLUE	Breast Cancer
1255	0.125686	0.971154	CLUE	Breast Cancer
1256	0.125861	0.971154	CLUE	Breast Cancer
1257	0.126035	0.971154	CLUE	Breast Cancer
1258	0.126122	0.971154	CLUE	Breast Cancer
1259	0.126209	0.971154	CLUE	Breast Cancer
1260	0.126384	0.971154	CLUE	Breast Cancer
1261	0.126819	0.971154	CLUE	Breast Cancer
1262	0.126994	0.971154	CLUE	Breast Cancer
1263	0.127255	0.971154	CLUE	Breast Cancer
1264	0.12743	0.971154	CLUE	Breast Cancer
1265	0.127517	0.971154	CLUE	Breast Cancer
1266	0.127778	0.971154	CLUE	Breast Cancer
1267	0.127865	0.971154	CLUE	Breast Cancer
1268	0.128127	0.971154	CLUE	Breast Cancer
1269	0.128214	0.971154	CLUE	Breast Cancer
1270	0.128301	0.971154	CLUE	Breast Cancer
1271	0.12865	0.971154	CLUE	Breast Cancer
1272	0.128737	0.971154	CLUE	Breast Cancer
1273	0.128911	0.971154	CLUE	Breast Cancer
1274	0.129086	0.971154	CLUE	Breast Cancer
1275	0.129347	0.971154	CLUE	Breast Cancer
1276	0.129434	0.971154	CLUE	Breast Cancer
1277	0.129521	0.971154	CLUE	Breast Cancer
1278	0.129696	0.971154	CLUE	Breast Cancer
1279	0.12987	0.971154	CLUE	Breast Cancer
1280	0.130219	0.971154	CLUE	Breast Cancer
1281	0.130393	0.971154	CLUE	Breast Cancer
1282	0.13048	0.971154	CLUE	Breast Cancer
1283	0.130567	0.971154	CLUE	Breast Cancer
1284	0.130655	0.971154	CLUE	Breast Cancer
1285	0.130742	0.971154	CLUE	Breast Cancer
1286	0.13109	0.971154	CLUE	Breast Cancer
1287	0.131178	0.971154	CLUE	Breast Cancer
1288	0.131352	0.971154	CLUE	Breast Cancer
1289	0.131701	0.971154	CLUE	Breast Cancer
1290	0.131788	0.971154	CLUE	Breast Cancer
1291	0.131962	0.971154	CLUE	Breast Cancer
1292	0.132311	0.971154	CLUE	Breast Cancer
1293	0.132485	0.971154	CLUE	Breast Cancer
1294	0.132572	0.971154	CLUE	Breast Cancer
1295	0.132746	0.971154	CLUE	Breast Cancer
1296	0.132834	0.971154	CLUE	Breast Cancer
1297	0.132921	0.971154	CLUE	Breast Cancer
1298	0.133095	0.971154	CLUE	Breast Cancer
1299	0.133357	0.971154	CLUE	Breast Cancer
1300	0.133444	0.971154	CLUE	Breast Cancer
1301	0.133531	0.971154	CLUE	Breast Cancer
1302	0.133705	0.971154	CLUE	Breast Cancer
1303	0.13388	0.971154	CLUE	Breast Cancer
1304	0.134054	0.971154	CLUE	Breast Cancer
1305	0.134228	0.971154	CLUE	Breast Cancer
1306	0.134403	0.971154	CLUE	Breast Cancer
1307	0.134664	0.971154	CLUE	Breast Cancer
1308	0.135013	0.971154	CLUE	Breast Cancer
1309	0.1351	0.971154	CLUE	Breast Cancer
1310	0.135274	0.971154	CLUE	Breast Cancer
1311	0.135536	0.971154	CLUE	Breast Cancer
1312	0.135623	0.971154	CLUE	Breast Cancer
1313	0.135884	0.971154	CLUE	Breast Cancer
1314	0.135971	0.971154	CLUE	Breast Cancer
1315	0.136059	0.971154	CLUE	Breast Cancer
1316	0.136146	0.971154	CLUE	Breast Cancer
1317	0.136407	0.971154	CLUE	Breast Cancer
1318	0.136669	0.971154	CLUE	Breast Cancer
1319	0.136843	0.971154	CLUE	Breast Cancer
1320	0.13693	0.971154	CLUE	Breast Cancer
1321	0.137279	0.971154	CLUE	Breast Cancer
1322	0.137366	0.971154	CLUE	Breast Cancer
1323	0.137453	0.971154	CLUE	Breast Cancer
1324	0.137627	0.971154	CLUE	Breast Cancer
1325	0.137889	0.971154	CLUE	Breast Cancer
1326	0.138063	0.971154	CLUE	Breast Cancer
1327	0.13815	0.971154	CLUE	Breast Cancer
1328	0.138412	0.971154	CLUE	Breast Cancer
1329	0.138673	0.971154	CLUE	Breast Cancer
1330	0.138761	0.971154	CLUE	Breast Cancer
1331	0.138935	0.971154	CLUE	Breast Cancer
1332	0.139109	0.971154	CLUE	Breast Cancer
1333	0.139284	0.971154	CLUE	Breast Cancer
1334	0.139458	0.971154	CLUE	Breast Cancer
1335	0.139545	0.971154	CLUE	Breast Cancer
1336	0.139719	0.971154	CLUE	Breast Cancer
1337	0.139807	0.971154	CLUE	Breast Cancer
1338	0.140068	0.971154	CLUE	Breast Cancer
1339	0.140329	0.971154	CLUE	Breast Cancer
1340	0.140504	0.971154	CLUE	Breast Cancer
1341	0.140852	0.971154	CLUE	Breast Cancer
1342	0.14094	0.971154	CLUE	Breast Cancer
1343	0.141114	0.971154	CLUE	Breast Cancer
1344	0.141288	0.971154	CLUE	Breast Cancer
1345	0.141375	0.971154	CLUE	Breast Cancer
1346	0.14155	0.971154	CLUE	Breast Cancer
1347	0.141724	0.971154	CLUE	Breast Cancer
1348	0.141898	0.971154	CLUE	Breast Cancer
1349	0.141986	0.971154	CLUE	Breast Cancer
1350	0.142073	0.971154	CLUE	Breast Cancer
1351	0.14216	0.971154	CLUE	Breast Cancer
1352	0.142247	0.971154	CLUE	Breast Cancer
1353	0.142421	0.971154	CLUE	Breast Cancer
1354	0.142683	0.971154	CLUE	Breast Cancer
1355	0.14277	0.971154	CLUE	Breast Cancer
1356	0.143031	0.971154	CLUE	Breast Cancer
1357	0.143206	0.971154	CLUE	Breast Cancer
1358	0.143293	0.971154	CLUE	Breast Cancer
1359	0.14338	0.971154	CLUE	Breast Cancer
1360	0.143554	0.971154	CLUE	Breast Cancer
1361	0.143642	0.971154	CLUE	Breast Cancer
1362	0.143729	0.971154	CLUE	Breast Cancer
1363	0.143903	0.971154	CLUE	Breast Cancer
1364	0.14399	0.971154	CLUE	Breast Cancer
1365	0.144165	0.971154	CLUE	Breast Cancer
1366	0.144252	0.971154	CLUE	Breast Cancer
1367	0.144426	0.971154	CLUE	Breast Cancer
1368	0.144513	0.971154	CLUE	Breast Cancer
1369	0.144775	0.971154	CLUE	Breast Cancer
1370	0.144862	0.971154	CLUE	Breast Cancer
1371	0.145036	0.971154	CLUE	Breast Cancer
1372	0.145123	0.971154	CLUE	Breast Cancer
1373	0.145298	0.971154	CLUE	Breast Cancer
1374	0.145472	0.971154	CLUE	Breast Cancer
1375	0.145559	0.971154	CLUE	Breast Cancer
1376	0.145821	0.971154	CLUE	Breast Cancer
1377	0.145908	0.971154	CLUE	Breast Cancer
1378	0.146082	0.971154	CLUE	Breast Cancer
1379	0.146344	0.971154	CLUE	Breast Cancer
1380	0.146518	0.971154	CLUE	Breast Cancer
1381	0.146692	0.971154	CLUE	Breast Cancer
1382	0.146779	0.971154	CLUE	Breast Cancer
1383	0.146867	0.971154	CLUE	Breast Cancer
1384	0.147041	0.971154	CLUE	Breast Cancer
1385	0.14739	0.971154	CLUE	Breast Cancer
1386	0.147477	0.971154	CLUE	Breast Cancer
1387	0.147564	0.971154	CLUE	Breast Cancer
1388	0.147564	0.961538	CLUE	Breast Cancer
1389	0.147651	0.961538	CLUE	Breast Cancer
1390	0.147738	0.961538	CLUE	Breast Cancer
1391	0.148	0.961538	CLUE	Breast Cancer
1392	0.148348	0.961538	CLUE	Breast Cancer
1393	0.148435	0.961538	CLUE	Breast Cancer
1394	0.14861	0.961538	CLUE	Breast Cancer
1395	0.148958	0.961538	CLUE	Breast Cancer
1396	0.149133	0.961538	CLUE	Breast Cancer
1397	0.149307	0.961538	CLUE	Breast Cancer
1398	0.149656	0.961538	CLUE	Breast Cancer
1399	0.149743	0.961538	CLUE	Breast Cancer
1400	0.150004	0.961538	CLUE	Breast Cancer
1401	0.150092	0.961538	CLUE	Breast Cancer
1402	0.150179	0.961538	CLUE	Breast Cancer
1403	0.150353	0.961538	CLUE	Breast Cancer
1404	0.15044	0.961538	CLUE	Breast Cancer
1405	0.150614	0.961538	CLUE	Breast Cancer
1406	0.150789	0.961538	CLUE	Breast Cancer
1407	0.15105	0.961538	CLUE	Breast Cancer
1408	0.151312	0.961538	CLUE	Breast Cancer
1409	0.151399	0.961538	CLUE	Breast Cancer
1410	0.15166	0.961538	CLUE	Breast Cancer
1411	0.151748	0.961538	CLUE	Breast Cancer
1412	0.151835	0.961538	CLUE	Breast Cancer
1413	0.152096	0.961538	CLUE	Breast Cancer
1414	0.152271	0.961538	CLUE	Breast Cancer
1415	0.152358	0.961538	CLUE	Breast Cancer
1416	0.152706	0.961538	CLUE	Breast Cancer
1417	0.152794	0.961538	CLUE	Breast Cancer
1418	0.152968	0.961538	CLUE	Breast Cancer
1419	0.153142	0.961538	CLUE	Breast Cancer
1420	0.153316	0.961538	CLUE	Breast Cancer
1421	0.153491	0.961538	CLUE	Breast Cancer
1422	0.153578	0.961538	CLUE	Breast Cancer
1423	0.153752	0.961538	CLUE	Breast Cancer
1424	0.153927	0.961538	CLUE	Breast Cancer
1425	0.154188	0.961538	CLUE	Breast Cancer
1426	0.15445	0.961538	CLUE	Breast Cancer
1427	0.154624	0.961538	CLUE	Breast Cancer
1428	0.154711	0.961538	CLUE	Breast Cancer
1429	0.15506	0.961538	CLUE	Breast Cancer
1430	0.155147	0.961538	CLUE	Breast Cancer
1431	0.155234	0.961538	CLUE	Breast Cancer
1432	0.155321	0.961538	CLUE	Breast Cancer
1433	0.155496	0.961538	CLUE	Breast Cancer
1434	0.155583	0.961538	CLUE	Breast Cancer
1435	0.155757	0.961538	CLUE	Breast Cancer
1436	0.156018	0.961538	CLUE	Breast Cancer
1437	0.15628	0.961538	CLUE	Breast Cancer
1438	0.156367	0.961538	CLUE	Breast Cancer
1439	0.156803	0.961538	CLUE	Breast Cancer
1440	0.157239	0.961538	CLUE	Breast Cancer
1441	0.157326	0.961538	CLUE	Breast Cancer
1442	0.157413	0.961538	CLUE	Breast Cancer
1443	0.157587	0.961538	CLUE	Breast Cancer
1444	0.157849	0.961538	CLUE	Breast Cancer
1445	0.158285	0.961538	CLUE	Breast Cancer
1446	0.158459	0.961538	CLUE	Breast Cancer
1447	0.158633	0.961538	CLUE	Breast Cancer
1448	0.15872	0.961538	CLUE	Breast Cancer
1449	0.158808	0.961538	CLUE	Breast Cancer
1450	0.158895	0.961538	CLUE	Breast Cancer
1451	0.159069	0.961538	CLUE	Breast Cancer
1452	0.159156	0.961538	CLUE	Breast Cancer
1453	0.159505	0.961538	CLUE	Breast Cancer
1454	0.159592	0.961538	CLUE	Breast Cancer
1455	0.159854	0.961538	CLUE	Breast Cancer
1456	0.160202	0.961538	CLUE	Breast Cancer
1457	0.160289	0.961538	CLUE	Breast Cancer
1458	0.160377	0.961538	CLUE	Breast Cancer
1459	0.160725	0.961538	CLUE	Breast Cancer
1460	0.160812	0.961538	CLUE	Breast Cancer
1461	0.1609	0.961538	CLUE	Breast Cancer
1462	0.161074	0.961538	CLUE	Breast Cancer
1463	0.161335	0.961538	CLUE	Breast Cancer
1464	0.16151	0.961538	CLUE	Breast Cancer
1465	0.161684	0.961538	CLUE	Breast Cancer
1466	0.161858	0.961538	CLUE	Breast Cancer
1467	0.16212	0.961538	CLUE	Breast Cancer
1468	0.162381	0.961538	CLUE	Breast Cancer
1469	0.162904	0.961538	CLUE	Breast Cancer
1470	0.162991	0.961538	CLUE	Breast Cancer
1471	0.163166	0.961538	CLUE	Breast Cancer
1472	0.16334	0.961538	CLUE	Breast Cancer
1473	0.163514	0.961538	CLUE	Breast Cancer
1474	0.163601	0.961538	CLUE	Breast Cancer
1475	0.163689	0.961538	CLUE	Breast Cancer
1476	0.164037	0.961538	CLUE	Breast Cancer
1477	0.164124	0.961538	CLUE	Breast Cancer
1478	0.164212	0.961538	CLUE	Breast Cancer
1479	0.164299	0.961538	CLUE	Breast Cancer
1480	0.164473	0.961538	CLUE	Breast Cancer
1481	0.16456	0.961538	CLUE	Breast Cancer
1482	0.164735	0.961538	CLUE	Breast Cancer
1483	0.164909	0.961538	CLUE	Breast Cancer
1484	0.164996	0.961538	CLUE	Breast Cancer
1485	0.165083	0.961538	CLUE	Breast Cancer
1486	0.165258	0.961538	CLUE	Breast Cancer
1487	0.165345	0.961538	CLUE	Breast Cancer
1488	0.165519	0.961538	CLUE	Breast Cancer
1489	0.165606	0.961538	CLUE	Breast Cancer
1490	0.165955	0.961538	CLUE	Breast Cancer
1491	0.166129	0.961538	CLUE	Breast Cancer
1492	0.166391	0.961538	CLUE	Breast Cancer
1493	0.166478	0.961538	CLUE	Breast Cancer
1494	0.166914	0.961538	CLUE	Breast Cancer
1495	0.167001	0.961538	CLUE	Breast Cancer
1496	0.167175	0.961538	CLUE	Breast Cancer
1497	0.167262	0.961538	CLUE	Breast Cancer
1498	0.167349	0.961538	CLUE	Breast Cancer
1499	0.167437	0.961538	CLUE	Breast Cancer
1500	0.167524	0.961538	CLUE	Breast Cancer
1501	0.167785	0.961538	CLUE	Breast Cancer
1502	0.16796	0.961538	CLUE	Breast Cancer
1503	0.168134	0.961538	CLUE	Breast Cancer
1504	0.168308	0.961538	CLUE	Breast Cancer
1505	0.16857	0.961538	CLUE	Breast Cancer
1506	0.168831	0.961538	CLUE	Breast Cancer
1507	0.168918	0.961538	CLUE	Breast Cancer
1508	0.169441	0.961538	CLUE	Breast Cancer
1509	0.169528	0.961538	CLUE	Breast Cancer
1510	0.169616	0.961538	CLUE	Breast Cancer
1511	0.169964	0.961538	CLUE	Breast Cancer
1512	0.170051	0.961538	CLUE	Breast Cancer
1513	0.1704	0.961538	CLUE	Breast Cancer
1514	0.170487	0.961538	CLUE	Breast Cancer
1515	0.170662	0.961538	CLUE	Breast Cancer
1516	0.170749	0.961538	CLUE	Breast Cancer
1517	0.171097	0.961538	CLUE	Breast Cancer
1518	0.171185	0.961538	CLUE	Breast Cancer
1519	0.17162	0.961538	CLUE	Breast Cancer
1520	0.171707	0.961538	CLUE	Breast Cancer
1521	0.171882	0.961538	CLUE	Breast Cancer
1522	0.17223	0.961538	CLUE	Breast Cancer
1523	0.172492	0.961538	CLUE	Breast Cancer
1524	0.172579	0.961538	CLUE	Breast Cancer
1525	0.172666	0.961538	CLUE	Breast Cancer
1526	0.173102	0.961538	CLUE	Breast Cancer
1527	0.173451	0.961538	CLUE	Breast Cancer
1528	0.173625	0.961538	CLUE	Breast Cancer
1529	0.173887	0.961538	CLUE	Breast Cancer
1530	0.173974	0.961538	CLUE	Breast Cancer
1531	0.174061	0.961538	CLUE	Breast Cancer
1532	0.174235	0.961538	CLUE	Breast Cancer
1533	0.174409	0.961538	CLUE	Breast Cancer
1534	0.174845	0.961538	CLUE	Breast Cancer
1535	0.17502	0.961538	CLUE	Breast Cancer
1536	0.175107	0.961538	CLUE	Breast Cancer
1537	0.175194	0.961538	CLUE	Breast Cancer
1538	0.175281	0.961538	CLUE	Breast Cancer
1539	0.175543	0.961538	CLUE	Breast Cancer
1540	0.175717	0.961538	CLUE	Breast Cancer
1541	0.175978	0.961538	CLUE	Breast Cancer
1542	0.176153	0.961538	CLUE	Breast Cancer
1543	0.176327	0.961538	CLUE	Breast Cancer
1544	0.176501	0.961538	CLUE	Breast Cancer
1545	0.17685	0.961538	CLUE	Breast Cancer
1546	0.177024	0.961538	CLUE	Breast Cancer
1547	0.177199	0.961538	CLUE	Breast Cancer
1548	0.177547	0.961538	CLUE	Breast Cancer
1549	0.177634	0.961538	CLUE	Breast Cancer
1550	0.177896	0.961538	CLUE	Breast Cancer
1551	0.178245	0.961538	CLUE	Breast Cancer
1552	0.178419	0.961538	CLUE	Breast Cancer
1553	0.178506	0.961538	CLUE	Breast Cancer
1554	0.17868	0.961538	CLUE	Breast Cancer
1555	0.178768	0.961538	CLUE	Breast Cancer
1556	0.178855	0.961538	CLUE	Breast Cancer
1557	0.179116	0.961538	CLUE	Breast Cancer
1558	0.179291	0.961538	CLUE	Breast Cancer
1559	0.179552	0.961538	CLUE	Breast Cancer
1560	0.179639	0.961538	CLUE	Breast Cancer
1561	0.179901	0.961538	CLUE	Breast Cancer
1562	0.179988	0.961538	CLUE	Breast Cancer
1563	0.180075	0.961538	CLUE	Breast Cancer
1564	0.180336	0.961538	CLUE	Breast Cancer
1565	0.180511	0.961538	CLUE	Breast Cancer
1566	0.180772	0.961538	CLUE	Breast Cancer
1567	0.180947	0.961538	CLUE	Breast Cancer
1568	0.181208	0.961538	CLUE	Breast Cancer
1569	0.181295	0.961538	CLUE	Breast Cancer
1570	0.181382	0.961538	CLUE	Breast Cancer
1571	0.181557	0.961538	CLUE	Breast Cancer
1572	0.181818	0.961538	CLUE	Breast Cancer
1573	0.181993	0.961538	CLUE	Breast Cancer
1574	0.18208	0.961538	CLUE	Breast Cancer
1575	0.182428	0.961538	CLUE	Breast Cancer
1576	0.182515	0.961538	CLUE	Breast Cancer
1577	0.182603	0.961538	CLUE	Breast Cancer
1578	0.182777	0.961538	CLUE	Breast Cancer
1579	0.183038	0.961538	CLUE	Breast Cancer
1580	0.183213	0.961538	CLUE	Breast Cancer
1581	0.183474	0.961538	CLUE	Breast Cancer
1582	0.183649	0.961538	CLUE	Breast Cancer
1583	0.183736	0.961538	CLUE	Breast Cancer
1584	0.18391	0.961538	CLUE	Breast Cancer
1585	0.184084	0.961538	CLUE	Breast Cancer
1586	0.184172	0.961538	CLUE	Breast Cancer
1587	0.184433	0.961538	CLUE	Breast Cancer
1588	0.18452	0.961538	CLUE	Breast Cancer
1589	0.184607	0.961538	CLUE	Breast Cancer
1590	0.184869	0.951923	CLUE	Breast Cancer
1591	0.185217	0.951923	CLUE	Breast Cancer
1592	0.185653	0.951923	CLUE	Breast Cancer
1593	0.185915	0.951923	CLUE	Breast Cancer
1594	0.186002	0.951923	CLUE	Breast Cancer
1595	0.186351	0.951923	CLUE	Breast Cancer
1596	0.186525	0.951923	CLUE	Breast Cancer
1597	0.186699	0.951923	CLUE	Breast Cancer
1598	0.186786	0.951923	CLUE	Breast Cancer
1599	0.186961	0.951923	CLUE	Breast Cancer
1600	0.187135	0.951923	CLUE	Breast Cancer
1601	0.187484	0.951923	CLUE	Breast Cancer
1602	0.187571	0.951923	CLUE	Breast Cancer
1603	0.187745	0.951923	CLUE	Breast Cancer
1604	0.187919	0.951923	CLUE	Breast Cancer
1605	0.188181	0.951923	CLUE	Breast Cancer
1606	0.188355	0.951923	CLUE	Breast Cancer
1607	0.188442	0.951923	CLUE	Breast Cancer
1608	0.188791	0.951923	CLUE	Breast Cancer
1609	0.188878	0.951923	CLUE	Breast Cancer
1610	0.189401	0.951923	CLUE	Breast Cancer
1611	0.189488	0.951923	CLUE	Breast Cancer
1612	0.189924	0.951923	CLUE	Breast Cancer
1613	0.190011	0.951923	CLUE	Breast Cancer
1614	0.190273	0.951923	CLUE	Breast Cancer
1615	0.190447	0.951923	CLUE	Breast Cancer
1616	0.190621	0.951923	CLUE	Breast Cancer
1617	0.190883	0.951923	CLUE	Breast Cancer
1618	0.191057	0.951923	CLUE	Breast Cancer
1619	0.191319	0.951923	CLUE	Breast Cancer
1620	0.19158	0.951923	CLUE	Breast Cancer
1621	0.191667	0.951923	CLUE	Breast Cancer
1622	0.191755	0.951923	CLUE	Breast Cancer
1623	0.191929	0.951923	CLUE	Breast Cancer
1624	0.192365	0.951923	CLUE	Breast Cancer
1625	0.192452	0.951923	CLUE	Breast Cancer
1626	0.1928	0.951923	CLUE	Breast Cancer
1627	0.192888	0.951923	CLUE	Breast Cancer
1628	0.192975	0.951923	CLUE	Breast Cancer
1629	0.193236	0.951923	CLUE	Breast Cancer
1630	0.193236	0.942308	CLUE	Breast Cancer
1631	0.193411	0.942308	CLUE	Breast Cancer
1632	0.193585	0.942308	CLUE	Breast Cancer
1633	0.193759	0.942308	CLUE	Breast Cancer
1634	0.193846	0.942308	CLUE	Breast Cancer
1635	0.194195	0.942308	CLUE	Breast Cancer
1636	0.194369	0.942308	CLUE	Breast Cancer
1637	0.194631	0.942308	CLUE	Breast Cancer
1638	0.194805	0.942308	CLUE	Breast Cancer
1639	0.195067	0.942308	CLUE	Breast Cancer
1640	0.195328	0.942308	CLUE	Breast Cancer
1641	0.195502	0.942308	CLUE	Breast Cancer
1642	0.19559	0.942308	CLUE	Breast Cancer
1643	0.195677	0.942308	CLUE	Breast Cancer
1644	0.195851	0.942308	CLUE	Breast Cancer
1645	0.195938	0.942308	CLUE	Breast Cancer
1646	0.196113	0.942308	CLUE	Breast Cancer
1647	0.1962	0.942308	CLUE	Breast Cancer
1648	0.196287	0.942308	CLUE	Breast Cancer
1649	0.196548	0.942308	CLUE	Breast Cancer
1650	0.196636	0.942308	CLUE	Breast Cancer
1651	0.196897	0.942308	CLUE	Breast Cancer
1652	0.197071	0.942308	CLUE	Breast Cancer
1653	0.197246	0.942308	CLUE	Breast Cancer
1654	0.19742	0.942308	CLUE	Breast Cancer
1655	0.197507	0.942308	CLUE	Breast Cancer
1656	0.197594	0.942308	CLUE	Breast Cancer
1657	0.197769	0.942308	CLUE	Breast Cancer
1658	0.198117	0.942308	CLUE	Breast Cancer
1659	0.198379	0.942308	CLUE	Breast Cancer
1660	0.198727	0.942308	CLUE	Breast Cancer
1661	0.198815	0.942308	CLUE	Breast Cancer
1662	0.199076	0.942308	CLUE	Breast Cancer
1663	0.199338	0.942308	CLUE	Breast Cancer
1664	0.199425	0.942308	CLUE	Breast Cancer
1665	0.199599	0.942308	CLUE	Breast Cancer
1666	0.199773	0.942308	CLUE	Breast Cancer
1667	0.199948	0.942308	CLUE	Breast Cancer
1668	0.200209	0.942308	CLUE	Breast Cancer
1669	0.200384	0.942308	CLUE	Breast Cancer
1670	0.200558	0.942308	CLUE	Breast Cancer
1671	0.200732	0.942308	CLUE	Breast Cancer
1672	0.200819	0.942308	CLUE	Breast Cancer
1673	0.200906	0.942308	CLUE	Breast Cancer
1674	0.201081	0.942308	CLUE	Breast Cancer
1675	0.201168	0.942308	CLUE	Breast Cancer
1676	0.201255	0.942308	CLUE	Breast Cancer
1677	0.201517	0.942308	CLUE	Breast Cancer
1678	0.201604	0.942308	CLUE	Breast Cancer
1679	0.201778	0.942308	CLUE	Breast Cancer
1680	0.201952	0.942308	CLUE	Breast Cancer
1681	0.202214	0.942308	CLUE	Breast Cancer
1682	0.202301	0.942308	CLUE	Breast Cancer
1683	0.202388	0.942308	CLUE	Breast Cancer
1684	0.202563	0.942308	CLUE	Breast Cancer
1685	0.202737	0.942308	CLUE	Breast Cancer
1686	0.202911	0.942308	CLUE	Breast Cancer
1687	0.203086	0.942308	CLUE	Breast Cancer
1688	0.20326	0.942308	CLUE	Breast Cancer
1689	0.203434	0.942308	CLUE	Breast Cancer
1690	0.203521	0.942308	CLUE	Breast Cancer
1691	0.203783	0.942308	CLUE	Breast Cancer
1692	0.20387	0.942308	CLUE	Breast Cancer
1693	0.203957	0.942308	CLUE	Breast Cancer
1694	0.204044	0.942308	CLUE	Breast Cancer
1695	0.204131	0.942308	CLUE	Breast Cancer
1696	0.204306	0.942308	CLUE	Breast Cancer
1697	0.20448	0.942308	CLUE	Breast Cancer
1698	0.204829	0.942308	CLUE	Breast Cancer
1699	0.20509	0.942308	CLUE	Breast Cancer
1700	0.205352	0.942308	CLUE	Breast Cancer
1701	0.205439	0.942308	CLUE	Breast Cancer
1702	0.205788	0.942308	CLUE	Breast Cancer
1703	0.205962	0.942308	CLUE	Breast Cancer
1704	0.206223	0.942308	CLUE	Breast Cancer
1705	0.20631	0.942308	CLUE	Breast Cancer
1706	0.206572	0.942308	CLUE	Breast Cancer
1707	0.206833	0.942308	CLUE	Breast Cancer
1708	0.206921	0.942308	CLUE	Breast Cancer
1709	0.207095	0.942308	CLUE	Breast Cancer
1710	0.207356	0.942308	CLUE	Breast Cancer
1711	0.207444	0.942308	CLUE	Breast Cancer
1712	0.207618	0.942308	CLUE	Breast Cancer
1713	0.207879	0.942308	CLUE	Breast Cancer
1714	0.208054	0.942308	CLUE	Breast Cancer
1715	0.208489	0.942308	CLUE	Breast Cancer
1716	0.208664	0.942308	CLUE	Breast Cancer
1717	0.208838	0.942308	CLUE	Breast Cancer
1718	0.209012	0.942308	CLUE	Breast Cancer
1719	0.2091	0.942308	CLUE	Breast Cancer
1720	0.209448	0.942308	CLUE	Breast Cancer
1721	0.20971	0.942308	CLUE	Breast Cancer
1722	0.209971	0.942308	CLUE	Breast Cancer
1723	0.210058	0.942308	CLUE	Breast Cancer
1724	0.21032	0.942308	CLUE	Breast Cancer
1725	0.210581	0.942308	CLUE	Breast Cancer
1726	0.210669	0.942308	CLUE	Breast Cancer
1727	0.210843	0.942308	CLUE	Breast Cancer
1728	0.211191	0.942308	CLUE	Breast Cancer
1729	0.211279	0.942308	CLUE	Breast Cancer
1730	0.211453	0.942308	CLUE	Breast Cancer
1731	0.211714	0.942308	CLUE	Breast Cancer
1732	0.211976	0.942308	CLUE	Breast Cancer
1733	0.21215	0.942308	CLUE	Breast Cancer
1734	0.212237	0.942308	CLUE	Breast Cancer
1735	0.212412	0.942308	CLUE	Breast Cancer
1736	0.212499	0.942308	CLUE	Breast Cancer
1737	0.21276	0.942308	CLUE	Breast Cancer
1738	0.213109	0.942308	CLUE	Breast Cancer
1739	0.213371	0.942308	CLUE	Breast Cancer
1740	0.213458	0.942308	CLUE	Breast Cancer
1741	0.213632	0.942308	CLUE	Breast Cancer
1742	0.213719	0.942308	CLUE	Breast Cancer
1743	0.214068	0.942308	CLUE	Breast Cancer
1744	0.214242	0.942308	CLUE	Breast Cancer
1745	0.214416	0.942308	CLUE	Breast Cancer
1746	0.214591	0.942308	CLUE	Breast Cancer
1747	0.214678	0.942308	CLUE	Breast Cancer
1748	0.214765	0.942308	CLUE	Breast Cancer
1749	0.215027	0.942308	CLUE	Breast Cancer
1750	0.215288	0.942308	CLUE	Breast Cancer
1751	0.215462	0.942308	CLUE	Breast Cancer
1752	0.215724	0.942308	CLUE	Breast Cancer
1753	0.215811	0.942308	CLUE	Breast Cancer
1754	0.216247	0.942308	CLUE	Breast Cancer
1755	0.216334	0.942308	CLUE	Breast Cancer
1756	0.216421	0.942308	CLUE	Breast Cancer
1757	0.21677	0.942308	CLUE	Breast Cancer
1758	0.217031	0.942308	CLUE	Breast Cancer
1759	0.217118	0.942308	CLUE	Breast Cancer
1760	0.217467	0.942308	CLUE	Breast Cancer
1761	0.217729	0.942308	CLUE	Breast Cancer
1762	0.21799	0.942308	CLUE	Breast Cancer
1763	0.218077	0.942308	CLUE	Breast Cancer
1764	0.218164	0.942308	CLUE	Breast Cancer
1765	0.218252	0.942308	CLUE	Breast Cancer
1766	0.218339	0.942308	CLUE	Breast Cancer
1767	0.218513	0.942308	CLUE	Breast Cancer
1768	0.2186	0.942308	CLUE	Breast Cancer
1769	0.218687	0.942308	CLUE	Breast Cancer
1770	0.218775	0.942308	CLUE	Breast Cancer
1771	0.219036	0.942308	CLUE	Breast Cancer
1772	0.21921	0.942308	CLUE	Breast Cancer
1773	0.219472	0.942308	CLUE	Breast Cancer
1774	0.21982	0.942308	CLUE	Breast Cancer
1775	0.220082	0.942308	CLUE	Breast Cancer
1776	0.220169	0.942308	CLUE	Breast Cancer
1777	0.220518	0.942308	CLUE	Breast Cancer
1778	0.220605	0.942308	CLUE	Breast Cancer
1779	0.221041	0.942308	CLUE	Breast Cancer
1780	0.221128	0.942308	CLUE	Breast Cancer
1781	0.221389	0.942308	CLUE	Breast Cancer
1782	0.221651	0.942308	CLUE	Breast Cancer
1783	0.221825	0.942308	CLUE	Breast Cancer
1784	0.221912	0.942308	CLUE	Breast Cancer
1785	0.222174	0.942308	CLUE	Breast Cancer
1786	0.222435	0.942308	CLUE	Breast Cancer
1787	0.222697	0.942308	CLUE	Breast Cancer
1788	0.222871	0.942308	CLUE	Breast Cancer
1789	0.222958	0.942308	CLUE	Breast Cancer
1790	0.223045	0.942308	CLUE	Breast Cancer
1791	0.223307	0.942308	CLUE	Breast Cancer
1792	0.223743	0.942308	CLUE	Breast Cancer
1793	0.223917	0.942308	CLUE	Breast Cancer
1794	0.224004	0.942308	CLUE	Breast Cancer
1795	0.224179	0.942308	CLUE	Breast Cancer
1796	0.224353	0.942308	CLUE	Breast Cancer
1797	0.22444	0.942308	CLUE	Breast Cancer
1798	0.224527	0.942308	CLUE	Breast Cancer
1799	0.224701	0.942308	CLUE	Breast Cancer
1800	0.224963	0.942308	CLUE	Breast Cancer
1801	0.225137	0.942308	CLUE	Breast Cancer
1802	0.225312	0.942308	CLUE	Breast Cancer
1803	0.225486	0.942308	CLUE	Breast Cancer
1804	0.22566	0.942308	CLUE	Breast Cancer
1805	0.225835	0.942308	CLUE	Breast Cancer
1806	0.226009	0.942308	CLUE	Breast Cancer
1807	0.226358	0.942308	CLUE	Breast Cancer
1808	0.226532	0.942308	CLUE	Breast Cancer
1809	0.226619	0.942308	CLUE	Breast Cancer
1810	0.227055	0.942308	CLUE	Breast Cancer
1811	0.227142	0.942308	CLUE	Breast Cancer
1812	0.227316	0.942308	CLUE	Breast Cancer
1813	0.227491	0.942308	CLUE	Breast Cancer
1814	0.227665	0.942308	CLUE	Breast Cancer
1815	0.227752	0.942308	CLUE	Breast Cancer
1816	0.228014	0.942308	CLUE	Breast Cancer
1817	0.228101	0.942308	CLUE	Breast Cancer
1818	0.228188	0.942308	CLUE	Breast Cancer
1819	0.228362	0.942308	CLUE	Breast Cancer
1820	0.228537	0.942308	CLUE	Breast Cancer
1821	0.228885	0.942308	CLUE	Breast Cancer
1822	0.229147	0.942308	CLUE	Breast Cancer
1823	0.229495	0.942308	CLUE	Breast Cancer
1824	0.22967	0.942308	CLUE	Breast Cancer
1825	0.229844	0.942308	CLUE	Breast Cancer
1826	0.229931	0.942308	CLUE	Breast Cancer
1827	0.230018	0.942308	CLUE	Breast Cancer
1828	0.230367	0.932692	CLUE	Breast Cancer
1829	0.230454	0.932692	CLUE	Breast Cancer
1830	0.230716	0.932692	CLUE	Breast Cancer
1831	0.230803	0.932692	CLUE	Breast Cancer
1832	0.231064	0.932692	CLUE	Breast Cancer
1833	0.231151	0.932692	CLUE	Breast Cancer
1834	0.231326	0.932692	CLUE	Breast Cancer
1835	0.231674	0.932692	CLUE	Breast Cancer
1836	0.231762	0.932692	CLUE	Breast Cancer
1837	0.232023	0.932692	CLUE	Breast Cancer
1838	0.23211	0.932692	CLUE	Breast Cancer
1839	0.232197	0.932692	CLUE	Breast Cancer
1840	0.232459	0.932692	CLUE	Breast Cancer
1841	0.232546	0.932692	CLUE	Breast Cancer
1842	0.232807	0.932692	CLUE	Breast Cancer
1843	0.232982	0.932692	CLUE	Breast Cancer
1844	0.233069	0.932692	CLUE	Breast Cancer
1845	0.233418	0.932692	CLUE	Breast Cancer
1846	0.233505	0.932692	CLUE	Breast Cancer
1847	0.233941	0.932692	CLUE	Breast Cancer
1848	0.234028	0.932692	CLUE	Breast Cancer
1849	0.234115	0.932692	CLUE	Breast Cancer
1850	0.234202	0.932692	CLUE	Breast Cancer
1851	0.234551	0.932692	CLUE	Breast Cancer
1852	0.234638	0.932692	CLUE	Breast Cancer
1853	0.234812	0.932692	CLUE	Breast Cancer
1854	0.234986	0.932692	CLUE	Breast Cancer
1855	0.235161	0.932692	CLUE	Breast Cancer
1856	0.235248	0.932692	CLUE	Breast Cancer
1857	0.235422	0.932692	CLUE	Breast Cancer
1858	0.235597	0.932692	CLUE	Breast Cancer
1859	0.235771	0.932692	CLUE	Breast Cancer
1860	0.235945	0.932692	CLUE	Breast Cancer
1861	0.236207	0.932692	CLUE	Breast Cancer
1862	0.236643	0.932692	CLUE	Breast Cancer
1863	0.23673	0.932692	CLUE	Breast Cancer
1864	0.236817	0.932692	CLUE	Breast Cancer
1865	0.236991	0.932692	CLUE	Breast Cancer
1866	0.237166	0.932692	CLUE	Breast Cancer
1867	0.237427	0.932692	CLUE	Breast Cancer
1868	0.237601	0.932692	CLUE	Breast Cancer
1869	0.237863	0.932692	CLUE	Breast Cancer
1870	0.238124	0.932692	CLUE	Breast Cancer
1871	0.238211	0.932692	CLUE	Breast Cancer
1872	0.238299	0.932692	CLUE	Breast Cancer
1873	0.238473	0.932692	CLUE	Breast Cancer
1874	0.23856	0.932692	CLUE	Breast Cancer
1875	0.238647	0.932692	CLUE	Breast Cancer
1876	0.238822	0.932692	CLUE	Breast Cancer
1877	0.23917	0.932692	CLUE	Breast Cancer
1878	0.239257	0.932692	CLUE	Breast Cancer
1879	0.239519	0.932692	CLUE	Breast Cancer
1880	0.239693	0.932692	CLUE	Breast Cancer
1881	0.239955	0.932692	CLUE	Breast Cancer
1882	0.240216	0.932692	CLUE	Breast Cancer
1883	0.240303	0.932692	CLUE	Breast Cancer
1884	0.240478	0.932692	CLUE	Breast Cancer
1885	0.240565	0.932692	CLUE	Breast Cancer
1886	0.240913	0.932692	CLUE	Breast Cancer
1887	0.241001	0.932692	CLUE	Breast Cancer
1888	0.241262	0.932692	CLUE	Breast Cancer
1889	0.241436	0.932692	CLUE	Breast Cancer
1890	0.241872	0.932692	CLUE	Breast Cancer
1891	0.242134	0.932692	CLUE	Breast Cancer
1892	0.242395	0.932692	CLUE	Breast Cancer
1893	0.242657	0.932692	CLUE	Breast Cancer
1894	0.242744	0.932692	CLUE	Breast Cancer
1895	0.243005	0.932692	CLUE	Breast Cancer
1896	0.243354	0.932692	CLUE	Breast Cancer
1897	0.243615	0.932692	CLUE	Breast Cancer
1898	0.24379	0.932692	CLUE	Breast Cancer
1899	0.244051	0.932692	CLUE	Breast Cancer
1900	0.244138	0.932692	CLUE	Breast Cancer
1901	0.244226	0.932692	CLUE	Breast Cancer
1902	0.2444	0.932692	CLUE	Breast Cancer
1903	0.244574	0.932692	CLUE	Breast Cancer
1904	0.245097	0.932692	CLUE	Breast Cancer
1905	0.245184	0.932692	CLUE	Breast Cancer
1906	0.245359	0.932692	CLUE	Breast Cancer
1907	0.245446	0.932692	CLUE	Breast Cancer
1908	0.245533	0.932692	CLUE	Breast Cancer
1909	0.24562	0.932692	CLUE	Breast Cancer
1910	0.245882	0.932692	CLUE	Breast Cancer
1911	0.246056	0.932692	CLUE	Breast Cancer
1912	0.24623	0.932692	CLUE	Breast Cancer
1913	0.246666	0.932692	CLUE	Breast Cancer
1914	0.24684	0.932692	CLUE	Breast Cancer
1915	0.246928	0.932692	CLUE	Breast Cancer
1916	0.247276	0.932692	CLUE	Breast Cancer
1917	0.247363	0.932692	CLUE	Breast Cancer
1918	0.247625	0.932692	CLUE	Breast Cancer
1919	0.247974	0.932692	CLUE	Breast Cancer
1920	0.248322	0.932692	CLUE	Breast Cancer
1921	0.248496	0.932692	CLUE	Breast Cancer
1922	0.248671	0.932692	CLUE	Breast Cancer
1923	0.248758	0.932692	CLUE	Breast Cancer
1924	0.248932	0.932692	CLUE	Breast Cancer
1925	0.249107	0.932692	CLUE	Breast Cancer
1926	0.249455	0.932692	CLUE	Breast Cancer
1927	0.249717	0.932692	CLUE	Breast Cancer
1928	0.249891	0.932692	CLUE	Breast Cancer
1929	0.250065	0.932692	CLUE	Breast Cancer
1930	0.250327	0.932692	CLUE	Breast Cancer
1931	0.250501	0.932692	CLUE	Breast Cancer
1932	0.250675	0.932692	CLUE	Breast Cancer
1933	0.250937	0.932692	CLUE	Breast Cancer
1934	0.251198	0.932692	CLUE	Breast Cancer
1935	0.251286	0.932692	CLUE	Breast Cancer
1936	0.251634	0.932692	CLUE	Breast Cancer
1937	0.251896	0.932692	CLUE	Breast Cancer
1938	0.252244	0.932692	CLUE	Breast Cancer
1939	0.252419	0.932692	CLUE	Breast Cancer
1940	0.252506	0.932692	CLUE	Breast Cancer
1941	0.252767	0.932692	CLUE	Breast Cancer
1942	0.252855	0.932692	CLUE	Breast Cancer
1943	0.253029	0.932692	CLUE	Breast Cancer
1944	0.25329	0.932692	CLUE	Breast Cancer
1945	0.253552	0.932692	CLUE	Breast Cancer
1946	0.253726	0.932692	CLUE	Breast Cancer
1947	0.253813	0.932692	CLUE	Breast Cancer
1948	0.2539	0.932692	CLUE	Breast Cancer
1949	0.254249	0.932692	CLUE	Breast Cancer
1950	0.254336	0.932692	CLUE	Breast Cancer
1951	0.254423	0.932692	CLUE	Breast Cancer
1952	0.254685	0.932692	CLUE	Breast Cancer
1953	0.255034	0.932692	CLUE	Breast Cancer
1954	0.255121	0.932692	CLUE	Breast Cancer
1955	0.255208	0.932692	CLUE	Breast Cancer
1956	0.255469	0.932692	CLUE	Breast Cancer
1957	0.255557	0.932692	CLUE	Breast Cancer
1958	0.255644	0.932692	CLUE	Breast Cancer
1959	0.255905	0.932692	CLUE	Breast Cancer
1960	0.255992	0.932692	CLUE	Breast Cancer
1961	0.256167	0.932692	CLUE	Breast Cancer
1962	0.256428	0.932692	CLUE	Breast Cancer
1963	0.256864	0.932692	CLUE	Breast Cancer
1964	0.257038	0.932692	CLUE	Breast Cancer
1965	0.257213	0.932692	CLUE	Breast Cancer
1966	0.257387	0.932692	CLUE	Breast Cancer
1967	0.257823	0.932692	CLUE	Breast Cancer
1968	0.258084	0.932692	CLUE	Breast Cancer
1969	0.258259	0.932692	CLUE	Breast Cancer
1970	0.25852	0.932692	CLUE	Breast Cancer
1971	0.258694	0.932692	CLUE	Breast Cancer
1972	0.258781	0.932692	CLUE	Breast Cancer
1973	0.259043	0.932692	CLUE	Breast Cancer
1974	0.259217	0.932692	CLUE	Breast Cancer
1975	0.259392	0.932692	CLUE	Breast Cancer
1976	0.259479	0.932692	CLUE	Breast Cancer
1977	0.259827	0.932692	CLUE	Breast Cancer
1978	0.260002	0.932692	CLUE	Breast Cancer
1979	0.26035	0.932692	CLUE	Breast Cancer
1980	0.260699	0.932692	CLUE	Breast Cancer
1981	0.260873	0.932692	CLUE	Breast Cancer
1982	0.261135	0.932692	CLUE	Breast Cancer
1983	0.261309	0.932692	CLUE	Breast Cancer
1984	0.261396	0.932692	CLUE	Breast Cancer
1985	0.261571	0.932692	CLUE	Breast Cancer
1986	0.261658	0.932692	CLUE	Breast Cancer
1987	0.261832	0.932692	CLUE	Breast Cancer
1988	0.262006	0.932692	CLUE	Breast Cancer
1989	0.262355	0.932692	CLUE	Breast Cancer
1990	0.262442	0.932692	CLUE	Breast Cancer
1991	0.262965	0.932692	CLUE	Breast Cancer
1992	0.263314	0.932692	CLUE	Breast Cancer
1993	0.26375	0.932692	CLUE	Breast Cancer
1994	0.264011	0.932692	CLUE	Breast Cancer
1995	0.264185	0.932692	CLUE	Breast Cancer
1996	0.264273	0.932692	CLUE	Breast Cancer
1997	0.26436	0.932692	CLUE	Breast Cancer
1998	0.264883	0.932692	CLUE	Breast Cancer
1999	0.265144	0.932692	CLUE	Breast Cancer
[truncated: 28,766 more rows]

## Sheet: Figure 3A
	Sensitivities	Specificities	method	celltype
1	1	0	Asgard	C0
2	1	0.00578035	Asgard	C0
3	1	0.0115607	Asgard	C0
4	1	0.017341	Asgard	C0
5	1	0.0231214	Asgard	C0
6	1	0.0289017	Asgard	C0
7	1	0.0346821	Asgard	C0
8	1	0.0404624	Asgard	C0
9	1	0.0462428	Asgard	C0
10	1	0.0520231	Asgard	C0
11	1	0.0578035	Asgard	C0
12	1	0.0635838	Asgard	C0
13	1	0.0693642	Asgard	C0
14	1	0.0751445	Asgard	C0
15	1	0.0809249	Asgard	C0
16	1	0.0867052	Asgard	C0
17	1	0.0924855	Asgard	C0
18	1	0.0982659	Asgard	C0
19	1	0.104046	Asgard	C0
20	1	0.109827	Asgard	C0
21	1	0.115607	Asgard	C0
22	1	0.121387	Asgard	C0
23	1	0.127168	Asgard	C0
24	1	0.132948	Asgard	C0
25	1	0.138728	Asgard	C0
26	1	0.144509	Asgard	C0
27	1	0.150289	Asgard	C0
28	1	0.156069	Asgard	C0
29	1	0.16185	Asgard	C0
30	1	0.16763	Asgard	C0
31	1	0.17341	Asgard	C0
32	1	0.179191	Asgard	C0
33	1	0.184971	Asgard	C0
34	1	0.190751	Asgard	C0
35	0.974359	0.190751	Asgard	C0
36	0.974359	0.196532	Asgard	C0
37	0.974359	0.202312	Asgard	C0
38	0.974359	0.208092	Asgard	C0
39	0.948718	0.208092	Asgard	C0
40	0.948718	0.213873	Asgard	C0
41	0.948718	0.219653	Asgard	C0
42	0.948718	0.225434	Asgard	C0
43	0.948718	0.231214	Asgard	C0
44	0.923077	0.231214	Asgard	C0
45	0.923077	0.236994	Asgard	C0
46	0.923077	0.242775	Asgard	C0
47	0.923077	0.248555	Asgard	C0
48	0.923077	0.254335	Asgard	C0
49	0.923077	0.260116	Asgard	C0
50	0.923077	0.265896	Asgard	C0
51	0.923077	0.271676	Asgard	C0
52	0.923077	0.277457	Asgard	C0
53	0.923077	0.283237	Asgard	C0
54	0.923077	0.289017	Asgard	C0
55	0.923077	0.294798	Asgard	C0
56	0.923077	0.300578	Asgard	C0
57	0.923077	0.306358	Asgard	C0
58	0.923077	0.312139	Asgard	C0
59	0.897436	0.312139	Asgard	C0
60	0.897436	0.317919	Asgard	C0
61	0.897436	0.323699	Asgard	C0
62	0.897436	0.32948	Asgard	C0
63	0.871795	0.32948	Asgard	C0
64	0.871795	0.33526	Asgard	C0
65	0.871795	0.34104	Asgard	C0
66	0.871795	0.346821	Asgard	C0
67	0.871795	0.352601	Asgard	C0
68	0.871795	0.358382	Asgard	C0
69	0.871795	0.364162	Asgard	C0
70	0.871795	0.369942	Asgard	C0
71	0.871795	0.375723	Asgard	C0
72	0.871795	0.381503	Asgard	C0
73	0.871795	0.387283	Asgard	C0
74	0.871795	0.393064	Asgard	C0
75	0.871795	0.398844	Asgard	C0
76	0.871795	0.404624	Asgard	C0
77	0.871795	0.410405	Asgard	C0
78	0.871795	0.416185	Asgard	C0
79	0.871795	0.421965	Asgard	C0
80	0.871795	0.427746	Asgard	C0
81	0.871795	0.433526	Asgard	C0
82	0.871795	0.439306	Asgard	C0
83	0.871795	0.445087	Asgard	C0
84	0.871795	0.450867	Asgard	C0
85	0.871795	0.456647	Asgard	C0
86	0.871795	0.462428	Asgard	C0
87	0.871795	0.468208	Asgard	C0
88	0.871795	0.473988	Asgard	C0
89	0.871795	0.479769	Asgard	C0
90	0.871795	0.485549	Asgard	C0
91	0.871795	0.491329	Asgard	C0
92	0.871795	0.49711	Asgard	C0
93	0.871795	0.50289	Asgard	C0
94	0.871795	0.508671	Asgard	C0
95	0.871795	0.514451	Asgard	C0
96	0.871795	0.520231	Asgard	C0
97	0.871795	0.526012	Asgard	C0
98	0.871795	0.531792	Asgard	C0
99	0.846154	0.531792	Asgard	C0
100	0.846154	0.537572	Asgard	C0
101	0.846154	0.543353	Asgard	C0
102	0.846154	0.549133	Asgard	C0
103	0.846154	0.554913	Asgard	C0
104	0.846154	0.560694	Asgard	C0
105	0.820513	0.560694	Asgard	C0
106	0.820513	0.566474	Asgard	C0
107	0.820513	0.572254	Asgard	C0
108	0.820513	0.578035	Asgard	C0
109	0.820513	0.583815	Asgard	C0
110	0.820513	0.589595	Asgard	C0
111	0.820513	0.595376	Asgard	C0
112	0.820513	0.601156	Asgard	C0
113	0.820513	0.606936	Asgard	C0
114	0.820513	0.612717	Asgard	C0
115	0.820513	0.618497	Asgard	C0
116	0.820513	0.624277	Asgard	C0
117	0.820513	0.630058	Asgard	C0
118	0.820513	0.635838	Asgard	C0
119	0.820513	0.641618	Asgard	C0
120	0.820513	0.647399	Asgard	C0
121	0.820513	0.653179	Asgard	C0
122	0.820513	0.65896	Asgard	C0
123	0.820513	0.66474	Asgard	C0
124	0.820513	0.67052	Asgard	C0
125	0.794872	0.67052	Asgard	C0
126	0.794872	0.676301	Asgard	C0
127	0.794872	0.682081	Asgard	C0
128	0.794872	0.687861	Asgard	C0
129	0.794872	0.693642	Asgard	C0
130	0.794872	0.699422	Asgard	C0
131	0.794872	0.705202	Asgard	C0
132	0.794872	0.710983	Asgard	C0
133	0.769231	0.710983	Asgard	C0
134	0.769231	0.716763	Asgard	C0
135	0.74359	0.716763	Asgard	C0
136	0.74359	0.722543	Asgard	C0
137	0.74359	0.728324	Asgard	C0
138	0.74359	0.734104	Asgard	C0
139	0.74359	0.739884	Asgard	C0
140	0.74359	0.745665	Asgard	C0
141	0.74359	0.751445	Asgard	C0
142	0.74359	0.757225	Asgard	C0
143	0.74359	0.763006	Asgard	C0
144	0.74359	0.768786	Asgard	C0
145	0.717949	0.768786	Asgard	C0
146	0.717949	0.774566	Asgard	C0
147	0.717949	0.780347	Asgard	C0
148	0.717949	0.786127	Asgard	C0
149	0.717949	0.791908	Asgard	C0
150	0.717949	0.797688	Asgard	C0
151	0.717949	0.803468	Asgard	C0
152	0.692308	0.803468	Asgard	C0
153	0.692308	0.809249	Asgard	C0
154	0.692308	0.815029	Asgard	C0
155	0.666667	0.815029	Asgard	C0
156	0.666667	0.820809	Asgard	C0
157	0.666667	0.82659	Asgard	C0
158	0.666667	0.83237	Asgard	C0
159	0.666667	0.83815	Asgard	C0
160	0.666667	0.843931	Asgard	C0
161	0.666667	0.849711	Asgard	C0
162	0.666667	0.855491	Asgard	C0
163	0.666667	0.861272	Asgard	C0
164	0.666667	0.867052	Asgard	C0
165	0.641026	0.867052	Asgard	C0
166	0.641026	0.872832	Asgard	C0
167	0.641026	0.878613	Asgard	C0
168	0.641026	0.884393	Asgard	C0
169	0.641026	0.890173	Asgard	C0
170	0.615385	0.890173	Asgard	C0
171	0.589744	0.890173	Asgard	C0
172	0.589744	0.895954	Asgard	C0
173	0.589744	0.901734	Asgard	C0
174	0.589744	0.907514	Asgard	C0
175	0.589744	0.913295	Asgard	C0
176	0.589744	0.919075	Asgard	C0
177	0.564103	0.919075	Asgard	C0
178	0.564103	0.924855	Asgard	C0
179	0.564103	0.930636	Asgard	C0
180	0.564103	0.936416	Asgard	C0
181	0.564103	0.942197	Asgard	C0
182	0.538462	0.942197	Asgard	C0
183	0.538462	0.947977	Asgard	C0
184	0.538462	0.953757	Asgard	C0
185	0.538462	0.959538	Asgard	C0
186	0.538462	0.965318	Asgard	C0
187	0.512821	0.965318	Asgard	C0
188	0.512821	0.971098	Asgard	C0
189	0.487179	0.971098	Asgard	C0
190	0.461538	0.971098	Asgard	C0
191	0.435897	0.971098	Asgard	C0
192	0.435897	0.976879	Asgard	C0
193	0.410256	0.976879	Asgard	C0
194	0.410256	0.982659	Asgard	C0
195	0.384615	0.982659	Asgard	C0
196	0.358974	0.982659	Asgard	C0
197	0.358974	0.988439	Asgard	C0
198	0.358974	0.99422	Asgard	C0
199	0.358974	1	Asgard	C0
200	0.333333	1	Asgard	C0
201	0.307692	1	Asgard	C0
202	0.282051	1	Asgard	C0
203	0.25641	1	Asgard	C0
204	0.230769	1	Asgard	C0
205	0.205128	1	Asgard	C0
206	0.179487	1	Asgard	C0
207	0.153846	1	Asgard	C0
208	0.128205	1	Asgard	C0
209	0.102564	1	Asgard	C0
210	0.0769231	1	Asgard	C0
211	0.0512821	1	Asgard	C0
212	0.025641	1	Asgard	C0
213	0	1	Asgard	C0
214	1	0	Alakwaa	C0
215	1	5.07537e-05	Alakwaa	C0
216	1	0.000101507	Alakwaa	C0
217	0.990741	0.000101507	Alakwaa	C0
218	0.990741	0.000152261	Alakwaa	C0
219	0.981481	0.000152261	Alakwaa	C0
220	0.981481	0.000203015	Alakwaa	C0
221	0.981481	0.000253768	Alakwaa	C0
222	0.972222	0.000253768	Alakwaa	C0
223	0.972222	0.000304522	Alakwaa	C0
224	0.972222	0.000355276	Alakwaa	C0
225	0.972222	0.00040603	Alakwaa	C0
226	0.972222	0.000456783	Alakwaa	C0
227	0.972222	0.000507537	Alakwaa	C0
228	0.962963	0.000507537	Alakwaa	C0
229	0.962963	0.000558291	Alakwaa	C0
230	0.962963	0.000609044	Alakwaa	C0
231	0.962963	0.000659798	Alakwaa	C0
232	0.962963	0.000710552	Alakwaa	C0
233	0.962963	0.000761305	Alakwaa	C0
234	0.962963	0.000812059	Alakwaa	C0
235	0.962963	0.000862813	Alakwaa	C0
236	0.953704	0.000862813	Alakwaa	C0
237	0.953704	0.000913566	Alakwaa	C0
238	0.953704	0.00096432	Alakwaa	C0
239	0.953704	0.00101507	Alakwaa	C0
240	0.953704	0.00106583	Alakwaa	C0
241	0.953704	0.00111658	Alakwaa	C0
242	0.953704	0.00116733	Alakwaa	C0
243	0.953704	0.00121809	Alakwaa	C0
244	0.953704	0.00126884	Alakwaa	C0
245	0.953704	0.0013196	Alakwaa	C0
246	0.953704	0.00137035	Alakwaa	C0
247	0.953704	0.0014211	Alakwaa	C0
248	0.953704	0.00147186	Alakwaa	C0
249	0.953704	0.00152261	Alakwaa	C0
250	0.953704	0.00157336	Alakwaa	C0
251	0.953704	0.00162412	Alakwaa	C0
252	0.953704	0.00167487	Alakwaa	C0
253	0.953704	0.00172563	Alakwaa	C0
254	0.953704	0.00177638	Alakwaa	C0
255	0.944444	0.00177638	Alakwaa	C0
256	0.935185	0.00177638	Alakwaa	C0
257	0.935185	0.00182713	Alakwaa	C0
258	0.935185	0.00187789	Alakwaa	C0
259	0.935185	0.00192864	Alakwaa	C0
260	0.935185	0.00197939	Alakwaa	C0
261	0.935185	0.00203015	Alakwaa	C0
262	0.935185	0.0020809	Alakwaa	C0
263	0.935185	0.00213166	Alakwaa	C0
264	0.935185	0.00218241	Alakwaa	C0
265	0.935185	0.00223316	Alakwaa	C0
266	0.935185	0.00228392	Alakwaa	C0
267	0.935185	0.00233467	Alakwaa	C0
268	0.935185	0.00238542	Alakwaa	C0
269	0.935185	0.00243618	Alakwaa	C0
270	0.935185	0.00248693	Alakwaa	C0
271	0.935185	0.00253768	Alakwaa	C0
272	0.935185	0.00258844	Alakwaa	C0
273	0.935185	0.00263919	Alakwaa	C0
274	0.935185	0.00268995	Alakwaa	C0
275	0.935185	0.0027407	Alakwaa	C0
276	0.925926	0.0027407	Alakwaa	C0
277	0.925926	0.00279145	Alakwaa	C0
278	0.925926	0.00284221	Alakwaa	C0
279	0.925926	0.00289296	Alakwaa	C0
280	0.925926	0.00294371	Alakwaa	C0
281	0.925926	0.00299447	Alakwaa	C0
282	0.925926	0.00304522	Alakwaa	C0
283	0.925926	0.00309598	Alakwaa	C0
284	0.925926	0.00314673	Alakwaa	C0
285	0.925926	0.00319748	Alakwaa	C0
286	0.925926	0.00324824	Alakwaa	C0
287	0.925926	0.00329899	Alakwaa	C0
288	0.925926	0.00334974	Alakwaa	C0
289	0.925926	0.0034005	Alakwaa	C0
290	0.925926	0.00345125	Alakwaa	C0
291	0.925926	0.003502	Alakwaa	C0
292	0.925926	0.00355276	Alakwaa	C0
293	0.925926	0.00360351	Alakwaa	C0
294	0.925926	0.00365427	Alakwaa	C0
295	0.925926	0.00370502	Alakwaa	C0
296	0.925926	0.00375577	Alakwaa	C0
297	0.925926	0.00380653	Alakwaa	C0
298	0.925926	0.00385728	Alakwaa	C0
299	0.916667	0.00385728	Alakwaa	C0
300	0.916667	0.00390803	Alakwaa	C0
301	0.916667	0.00395879	Alakwaa	C0
302	0.916667	0.00400954	Alakwaa	C0
303	0.916667	0.0040603	Alakwaa	C0
304	0.916667	0.00411105	Alakwaa	C0
305	0.916667	0.0041618	Alakwaa	C0
306	0.916667	0.00421256	Alakwaa	C0
307	0.916667	0.00426331	Alakwaa	C0
308	0.916667	0.00431406	Alakwaa	C0
309	0.916667	0.00436482	Alakwaa	C0
310	0.916667	0.00441557	Alakwaa	C0
311	0.916667	0.00446632	Alakwaa	C0
312	0.907407	0.00446632	Alakwaa	C0
313	0.907407	0.00451708	Alakwaa	C0
314	0.898148	0.00451708	Alakwaa	C0
315	0.898148	0.00456783	Alakwaa	C0
316	0.898148	0.00461859	Alakwaa	C0
317	0.898148	0.00466934	Alakwaa	C0
318	0.898148	0.00472009	Alakwaa	C0
319	0.898148	0.00477085	Alakwaa	C0
320	0.898148	0.0048216	Alakwaa	C0
321	0.888889	0.0048216	Alakwaa	C0
322	0.888889	0.00487235	Alakwaa	C0
323	0.888889	0.00492311	Alakwaa	C0
324	0.888889	0.00497386	Alakwaa	C0
325	0.888889	0.00502462	Alakwaa	C0
326	0.888889	0.00507537	Alakwaa	C0
327	0.888889	0.00512612	Alakwaa	C0
328	0.888889	0.00517688	Alakwaa	C0
329	0.87963	0.00517688	Alakwaa	C0
330	0.87963	0.00522763	Alakwaa	C0
331	0.87963	0.00527838	Alakwaa	C0
332	0.87963	0.00532914	Alakwaa	C0
333	0.87963	0.00537989	Alakwaa	C0
334	0.87963	0.00543065	Alakwaa	C0
335	0.87963	0.0054814	Alakwaa	C0
336	0.87963	0.00553215	Alakwaa	C0
337	0.87963	0.00558291	Alakwaa	C0
338	0.87963	0.00563366	Alakwaa	C0
339	0.87963	0.00568441	Alakwaa	C0
340	0.87963	0.00573517	Alakwaa	C0
341	0.87963	0.00578592	Alakwaa	C0
342	0.87963	0.00583667	Alakwaa	C0
343	0.87037	0.00583667	Alakwaa	C0
344	0.87037	0.00588743	Alakwaa	C0
345	0.87037	0.00593818	Alakwaa	C0
346	0.87037	0.00598894	Alakwaa	C0
347	0.87037	0.00603969	Alakwaa	C0
348	0.87037	0.00609044	Alakwaa	C0
349	0.87037	0.0061412	Alakwaa	C0
350	0.87037	0.00619195	Alakwaa	C0
351	0.87037	0.0062427	Alakwaa	C0
352	0.87037	0.00629346	Alakwaa	C0
353	0.87037	0.00634421	Alakwaa	C0
354	0.87037	0.00639497	Alakwaa	C0
355	0.87037	0.00644572	Alakwaa	C0
356	0.87037	0.00649647	Alakwaa	C0
357	0.87037	0.00654723	Alakwaa	C0
358	0.87037	0.00659798	Alakwaa	C0
359	0.87037	0.00664873	Alakwaa	C0
360	0.87037	0.00669949	Alakwaa	C0
361	0.87037	0.00675024	Alakwaa	C0
362	0.87037	0.00680099	Alakwaa	C0
363	0.87037	0.00685175	Alakwaa	C0
364	0.87037	0.0069025	Alakwaa	C0
365	0.87037	0.00695326	Alakwaa	C0
366	0.87037	0.00700401	Alakwaa	C0
367	0.87037	0.00705476	Alakwaa	C0
368	0.87037	0.00710552	Alakwaa	C0
369	0.87037	0.00715627	Alakwaa	C0
370	0.87037	0.00720702	Alakwaa	C0
371	0.87037	0.00725778	Alakwaa	C0
372	0.87037	0.00730853	Alakwaa	C0
373	0.87037	0.00735929	Alakwaa	C0
374	0.87037	0.00741004	Alakwaa	C0
375	0.87037	0.00746079	Alakwaa	C0
376	0.87037	0.00751155	Alakwaa	C0
377	0.87037	0.0075623	Alakwaa	C0
378	0.87037	0.00761305	Alakwaa	C0
379	0.87037	0.00766381	Alakwaa	C0
380	0.87037	0.00771456	Alakwaa	C0
381	0.87037	0.00776531	Alakwaa	C0
382	0.87037	0.00781607	Alakwaa	C0
383	0.87037	0.00786682	Alakwaa	C0
384	0.87037	0.00791758	Alakwaa	C0
385	0.87037	0.00796833	Alakwaa	C0
386	0.87037	0.00801908	Alakwaa	C0
387	0.87037	0.00806984	Alakwaa	C0
388	0.87037	0.00812059	Alakwaa	C0
389	0.87037	0.00817134	Alakwaa	C0
390	0.87037	0.0082221	Alakwaa	C0
391	0.87037	0.00827285	Alakwaa	C0
392	0.87037	0.00832361	Alakwaa	C0
393	0.87037	0.00837436	Alakwaa	C0
394	0.861111	0.00837436	Alakwaa	C0
395	0.861111	0.00842511	Alakwaa	C0
396	0.861111	0.00847587	Alakwaa	C0
397	0.861111	0.00852662	Alakwaa	C0
398	0.861111	0.00857737	Alakwaa	C0
399	0.861111	0.00862813	Alakwaa	C0
400	0.861111	0.00867888	Alakwaa	C0
401	0.861111	0.00872964	Alakwaa	C0
402	0.861111	0.00878039	Alakwaa	C0
403	0.861111	0.00883114	Alakwaa	C0
404	0.861111	0.0088819	Alakwaa	C0
405	0.861111	0.00893265	Alakwaa	C0
406	0.861111	0.0089834	Alakwaa	C0
407	0.861111	0.00903416	Alakwaa	C0
408	0.861111	0.00908491	Alakwaa	C0
409	0.861111	0.00913566	Alakwaa	C0
410	0.861111	0.00918642	Alakwaa	C0
411	0.861111	0.00923717	Alakwaa	C0
412	0.861111	0.00928793	Alakwaa	C0
413	0.861111	0.00933868	Alakwaa	C0
414	0.861111	0.00938943	Alakwaa	C0
415	0.851852	0.00938943	Alakwaa	C0
416	0.851852	0.00944019	Alakwaa	C0
417	0.851852	0.00949094	Alakwaa	C0
418	0.851852	0.00954169	Alakwaa	C0
419	0.851852	0.00959245	Alakwaa	C0
420	0.851852	0.0096432	Alakwaa	C0
421	0.851852	0.00969396	Alakwaa	C0
422	0.851852	0.00974471	Alakwaa	C0
423	0.851852	0.00979546	Alakwaa	C0
424	0.851852	0.00984622	Alakwaa	C0
425	0.851852	0.00989697	Alakwaa	C0
426	0.851852	0.00994772	Alakwaa	C0
427	0.851852	0.00999848	Alakwaa	C0
428	0.851852	0.0100492	Alakwaa	C0
429	0.851852	0.0101	Alakwaa	C0
430	0.851852	0.0101507	Alakwaa	C0
431	0.851852	0.0102015	Alakwaa	C0
432	0.851852	0.0102522	Alakwaa	C0
433	0.851852	0.010303	Alakwaa	C0
434	0.851852	0.0103538	Alakwaa	C0
435	0.851852	0.0104045	Alakwaa	C0
436	0.851852	0.0104553	Alakwaa	C0
437	0.851852	0.010506	Alakwaa	C0
438	0.851852	0.0105568	Alakwaa	C0
439	0.842593	0.0105568	Alakwaa	C0
440	0.842593	0.0106075	Alakwaa	C0
441	0.842593	0.0106583	Alakwaa	C0
442	0.842593	0.010709	Alakwaa	C0
443	0.833333	0.010709	Alakwaa	C0
444	0.833333	0.0107598	Alakwaa	C0
445	0.833333	0.0108105	Alakwaa	C0
446	0.833333	0.0108613	Alakwaa	C0
447	0.833333	0.010912	Alakwaa	C0
448	0.833333	0.0109628	Alakwaa	C0
449	0.833333	0.0110136	Alakwaa	C0
450	0.833333	0.0110643	Alakwaa	C0
451	0.833333	0.0111151	Alakwaa	C0
452	0.833333	0.0111658	Alakwaa	C0
453	0.833333	0.0112166	Alakwaa	C0
454	0.833333	0.0112673	Alakwaa	C0
455	0.833333	0.0113181	Alakwaa	C0
456	0.833333	0.0113688	Alakwaa	C0
457	0.833333	0.0114196	Alakwaa	C0
458	0.833333	0.0114703	Alakwaa	C0
459	0.833333	0.0115211	Alakwaa	C0
460	0.833333	0.0115718	Alakwaa	C0
461	0.833333	0.0116226	Alakwaa	C0
462	0.833333	0.0116733	Alakwaa	C0
463	0.833333	0.0117241	Alakwaa	C0
464	0.833333	0.0117749	Alakwaa	C0
465	0.833333	0.0118256	Alakwaa	C0
466	0.833333	0.0118764	Alakwaa	C0
467	0.833333	0.0119271	Alakwaa	C0
468	0.833333	0.0119779	Alakwaa	C0
469	0.833333	0.0120286	Alakwaa	C0
470	0.833333	0.0120794	Alakwaa	C0
471	0.824074	0.0120794	Alakwaa	C0
472	0.824074	0.0121301	Alakwaa	C0
473	0.824074	0.0121809	Alakwaa	C0
474	0.824074	0.0122316	Alakwaa	C0
475	0.824074	0.0122824	Alakwaa	C0
476	0.824074	0.0123331	Alakwaa	C0
477	0.824074	0.0123839	Alakwaa	C0
478	0.824074	0.0124347	Alakwaa	C0
479	0.824074	0.0124854	Alakwaa	C0
480	0.824074	0.0125362	Alakwaa	C0
481	0.824074	0.0125869	Alakwaa	C0
482	0.824074	0.0126377	Alakwaa	C0
483	0.824074	0.0126884	Alakwaa	C0
484	0.824074	0.0127392	Alakwaa	C0
485	0.824074	0.0127899	Alakwaa	C0
486	0.824074	0.0128407	Alakwaa	C0
487	0.824074	0.0128914	Alakwaa	C0
488	0.824074	0.0129422	Alakwaa	C0
489	0.824074	0.0129929	Alakwaa	C0
490	0.824074	0.0130437	Alakwaa	C0
491	0.824074	0.0130945	Alakwaa	C0
492	0.824074	0.0131452	Alakwaa	C0
493	0.824074	0.013196	Alakwaa	C0
494	0.824074	0.0132467	Alakwaa	C0
495	0.824074	0.0132975	Alakwaa	C0
496	0.824074	0.0133482	Alakwaa	C0
497	0.824074	0.013399	Alakwaa	C0
498	0.824074	0.0134497	Alakwaa	C0
499	0.824074	0.0135005	Alakwaa	C0
500	0.824074	0.0135512	Alakwaa	C0
501	0.824074	0.013602	Alakwaa	C0
502	0.824074	0.0136527	Alakwaa	C0
503	0.824074	0.0137035	Alakwaa	C0
504	0.824074	0.0137543	Alakwaa	C0
505	0.824074	0.013805	Alakwaa	C0
506	0.824074	0.0138558	Alakwaa	C0
507	0.824074	0.0139065	Alakwaa	C0
508	0.824074	0.0139573	Alakwaa	C0
509	0.824074	0.014008	Alakwaa	C0
510	0.824074	0.0140588	Alakwaa	C0
511	0.824074	0.0141095	Alakwaa	C0
512	0.824074	0.0141603	Alakwaa	C0
513	0.824074	0.014211	Alakwaa	C0
514	0.824074	0.0142618	Alakwaa	C0
515	0.824074	0.0143125	Alakwaa	C0
516	0.814815	0.0143125	Alakwaa	C0
517	0.814815	0.0143633	Alakwaa	C0
518	0.814815	0.014414	Alakwaa	C0
519	0.814815	0.0144648	Alakwaa	C0
520	0.814815	0.0145156	Alakwaa	C0
521	0.814815	0.0145663	Alakwaa	C0
522	0.814815	0.0146171	Alakwaa	C0
523	0.814815	0.0146678	Alakwaa	C0
524	0.814815	0.0147186	Alakwaa	C0
525	0.814815	0.0147693	Alakwaa	C0
526	0.814815	0.0148201	Alakwaa	C0
527	0.814815	0.0148708	Alakwaa	C0
528	0.814815	0.0149216	Alakwaa	C0
529	0.814815	0.0149723	Alakwaa	C0
530	0.814815	0.0150231	Alakwaa	C0
531	0.814815	0.0150738	Alakwaa	C0
532	0.814815	0.0151246	Alakwaa	C0
533	0.814815	0.0151754	Alakwaa	C0
534	0.814815	0.0152261	Alakwaa	C0
535	0.814815	0.0152769	Alakwaa	C0
536	0.814815	0.0153276	Alakwaa	C0
537	0.814815	0.0153784	Alakwaa	C0
538	0.814815	0.0154291	Alakwaa	C0
539	0.814815	0.0154799	Alakwaa	C0
540	0.814815	0.0155306	Alakwaa	C0
541	0.814815	0.0155814	Alakwaa	C0
542	0.814815	0.0156321	Alakwaa	C0
543	0.814815	0.0156829	Alakwaa	C0
544	0.814815	0.0157336	Alakwaa	C0
545	0.814815	0.0157844	Alakwaa	C0
546	0.814815	0.0158352	Alakwaa	C0
547	0.814815	0.0158859	Alakwaa	C0
548	0.814815	0.0159367	Alakwaa	C0
549	0.814815	0.0159874	Alakwaa	C0
550	0.814815	0.0160382	Alakwaa	C0
551	0.814815	0.0160889	Alakwaa	C0
552	0.814815	0.0161397	Alakwaa	C0
553	0.814815	0.0161904	Alakwaa	C0
554	0.814815	0.0162412	Alakwaa	C0
555	0.814815	0.0162919	Alakwaa	C0
556	0.814815	0.0163427	Alakwaa	C0
557	0.814815	0.0163934	Alakwaa	C0
558	0.814815	0.0164442	Alakwaa	C0
559	0.814815	0.016495	Alakwaa	C0
560	0.814815	0.0165457	Alakwaa	C0
561	0.814815	0.0165965	Alakwaa	C0
562	0.814815	0.0166472	Alakwaa	C0
563	0.814815	0.016698	Alakwaa	C0
564	0.814815	0.0167487	Alakwaa	C0
565	0.814815	0.0167995	Alakwaa	C0
566	0.814815	0.0168502	Alakwaa	C0
567	0.814815	0.016901	Alakwaa	C0
568	0.814815	0.0169517	Alakwaa	C0
569	0.814815	0.0170025	Alakwaa	C0
570	0.814815	0.0170532	Alakwaa	C0
571	0.814815	0.017104	Alakwaa	C0
572	0.814815	0.0171547	Alakwaa	C0
573	0.814815	0.0172055	Alakwaa	C0
574	0.814815	0.0172563	Alakwaa	C0
575	0.814815	0.017307	Alakwaa	C0
576	0.814815	0.0173578	Alakwaa	C0
577	0.814815	0.0174085	Alakwaa	C0
578	0.814815	0.0174593	Alakwaa	C0
579	0.814815	0.01751	Alakwaa	C0
580	0.814815	0.0175608	Alakwaa	C0
581	0.814815	0.0176115	Alakwaa	C0
582	0.814815	0.0176623	Alakwaa	C0
583	0.814815	0.017713	Alakwaa	C0
584	0.814815	0.0177638	Alakwaa	C0
585	0.814815	0.0178145	Alakwaa	C0
586	0.814815	0.0178653	Alakwaa	C0
587	0.814815	0.0179161	Alakwaa	C0
588	0.814815	0.0179668	Alakwaa	C0
589	0.814815	0.0180176	Alakwaa	C0
590	0.814815	0.0180683	Alakwaa	C0
591	0.814815	0.0181191	Alakwaa	C0
592	0.814815	0.0181698	Alakwaa	C0
593	0.814815	0.0182206	Alakwaa	C0
594	0.814815	0.0182713	Alakwaa	C0
595	0.814815	0.0183221	Alakwaa	C0
596	0.814815	0.0183728	Alakwaa	C0
597	0.814815	0.0184236	Alakwaa	C0
598	0.814815	0.0184743	Alakwaa	C0
599	0.814815	0.0185251	Alakwaa	C0
600	0.814815	0.0185759	Alakwaa	C0
601	0.814815	0.0186266	Alakwaa	C0
602	0.814815	0.0186774	Alakwaa	C0
603	0.814815	0.0187281	Alakwaa	C0
604	0.814815	0.0187789	Alakwaa	C0
605	0.814815	0.0188296	Alakwaa	C0
606	0.814815	0.0188804	Alakwaa	C0
607	0.814815	0.0189311	Alakwaa	C0
608	0.814815	0.0189819	Alakwaa	C0
609	0.814815	0.0190326	Alakwaa	C0
610	0.814815	0.0190834	Alakwaa	C0
611	0.814815	0.0191341	Alakwaa	C0
612	0.814815	0.0191849	Alakwaa	C0
613	0.814815	0.0192356	Alakwaa	C0
614	0.805556	0.0192356	Alakwaa	C0
615	0.805556	0.0192864	Alakwaa	C0
616	0.805556	0.0193372	Alakwaa	C0
617	0.805556	0.0193879	Alakwaa	C0
618	0.805556	0.0194387	Alakwaa	C0
619	0.805556	0.0194894	Alakwaa	C0
620	0.805556	0.0195402	Alakwaa	C0
621	0.805556	0.0195909	Alakwaa	C0
622	0.805556	0.0196417	Alakwaa	C0
623	0.805556	0.0196924	Alakwaa	C0
624	0.805556	0.0197432	Alakwaa	C0
625	0.805556	0.0197939	Alakwaa	C0
626	0.805556	0.0198447	Alakwaa	C0
627	0.805556	0.0198954	Alakwaa	C0
628	0.805556	0.0199462	Alakwaa	C0
629	0.805556	0.019997	Alakwaa	C0
630	0.805556	0.0200477	Alakwaa	C0
631	0.805556	0.0200985	Alakwaa	C0
632	0.805556	0.0201492	Alakwaa	C0
633	0.805556	0.0202	Alakwaa	C0
634	0.805556	0.0202507	Alakwaa	C0
635	0.805556	0.0203015	Alakwaa	C0
636	0.805556	0.0203522	Alakwaa	C0
637	0.805556	0.020403	Alakwaa	C0
638	0.805556	0.0204537	Alakwaa	C0
639	0.805556	0.0205045	Alakwaa	C0
640	0.805556	0.0205552	Alakwaa	C0
641	0.805556	0.020606	Alakwaa	C0
642	0.805556	0.0206568	Alakwaa	C0
643	0.805556	0.0207075	Alakwaa	C0
644	0.805556	0.0207583	Alakwaa	C0
645	0.805556	0.020809	Alakwaa	C0
646	0.805556	0.0208598	Alakwaa	C0
647	0.805556	0.0209105	Alakwaa	C0
648	0.805556	0.0209613	Alakwaa	C0
649	0.805556	0.021012	Alakwaa	C0
650	0.805556	0.0210628	Alakwaa	C0
651	0.805556	0.0211135	Alakwaa	C0
652	0.805556	0.0211643	Alakwaa	C0
653	0.805556	0.021215	Alakwaa	C0
654	0.805556	0.0212658	Alakwaa	C0
655	0.805556	0.0213166	Alakwaa	C0
656	0.805556	0.0213673	Alakwaa	C0
657	0.805556	0.0214181	Alakwaa	C0
658	0.805556	0.0214688	Alakwaa	C0
659	0.805556	0.0215703	Alakwaa	C0
660	0.805556	0.0216211	Alakwaa	C0
661	0.805556	0.0216718	Alakwaa	C0
662	0.805556	0.0217226	Alakwaa	C0
663	0.805556	0.0217733	Alakwaa	C0
664	0.805556	0.0218241	Alakwaa	C0
665	0.805556	0.0218748	Alakwaa	C0
666	0.805556	0.0219256	Alakwaa	C0
667	0.805556	0.0219763	Alakwaa	C0
668	0.805556	0.0220271	Alakwaa	C0
669	0.805556	0.0220779	Alakwaa	C0
670	0.805556	0.0221286	Alakwaa	C0
671	0.805556	0.0221794	Alakwaa	C0
672	0.805556	0.0222301	Alakwaa	C0
673	0.805556	0.0222809	Alakwaa	C0
674	0.805556	0.0223316	Alakwaa	C0
675	0.805556	0.0223824	Alakwaa	C0
676	0.805556	0.0224331	Alakwaa	C0
677	0.805556	0.0224839	Alakwaa	C0
678	0.805556	0.0225346	Alakwaa	C0
679	0.805556	0.0225854	Alakwaa	C0
680	0.805556	0.0226361	Alakwaa	C0
681	0.805556	0.0226869	Alakwaa	C0
682	0.805556	0.0227377	Alakwaa	C0
683	0.805556	0.0227884	Alakwaa	C0
684	0.805556	0.0228392	Alakwaa	C0
685	0.805556	0.0228899	Alakwaa	C0
686	0.805556	0.0229407	Alakwaa	C0
687	0.805556	0.0229914	Alakwaa	C0
688	0.805556	0.0230422	Alakwaa	C0
689	0.805556	0.0230929	Alakwaa	C0
690	0.805556	0.0231437	Alakwaa	C0
691	0.805556	0.0231944	Alakwaa	C0
692	0.805556	0.0232452	Alakwaa	C0
693	0.805556	0.0232959	Alakwaa	C0
694	0.805556	0.0233467	Alakwaa	C0
695	0.805556	0.0233975	Alakwaa	C0
696	0.805556	0.0234482	Alakwaa	C0
697	0.805556	0.023499	Alakwaa	C0
698	0.805556	0.0235497	Alakwaa	C0
699	0.805556	0.0236005	Alakwaa	C0
700	0.805556	0.0236512	Alakwaa	C0
701	0.805556	0.023702	Alakwaa	C0
702	0.805556	0.0237527	Alakwaa	C0
703	0.805556	0.0238035	Alakwaa	C0
704	0.805556	0.0238542	Alakwaa	C0
705	0.805556	0.023905	Alakwaa	C0
706	0.805556	0.0239557	Alakwaa	C0
707	0.805556	0.0240065	Alakwaa	C0
708	0.805556	0.0240573	Alakwaa	C0
709	0.805556	0.024108	Alakwaa	C0
710	0.805556	0.0241588	Alakwaa	C0
711	0.805556	0.0242095	Alakwaa	C0
712	0.805556	0.0242603	Alakwaa	C0
713	0.805556	0.024311	Alakwaa	C0
714	0.805556	0.0243618	Alakwaa	C0
715	0.805556	0.0244125	Alakwaa	C0
716	0.805556	0.0244633	Alakwaa	C0
717	0.805556	0.024514	Alakwaa	C0
718	0.805556	0.0245648	Alakwaa	C0
719	0.805556	0.0246155	Alakwaa	C0
720	0.805556	0.0246663	Alakwaa	C0
721	0.805556	0.024717	Alakwaa	C0
722	0.805556	0.0247678	Alakwaa	C0
723	0.805556	0.0248186	Alakwaa	C0
724	0.805556	0.0248693	Alakwaa	C0
725	0.805556	0.0249201	Alakwaa	C0
726	0.805556	0.0249708	Alakwaa	C0
727	0.805556	0.0250216	Alakwaa	C0
728	0.805556	0.0250723	Alakwaa	C0
729	0.805556	0.0251231	Alakwaa	C0
730	0.805556	0.0251738	Alakwaa	C0
731	0.805556	0.0252246	Alakwaa	C0
732	0.805556	0.0252753	Alakwaa	C0
733	0.805556	0.0253261	Alakwaa	C0
734	0.805556	0.0253768	Alakwaa	C0
735	0.805556	0.0254276	Alakwaa	C0
736	0.805556	0.0254784	Alakwaa	C0
737	0.805556	0.0255291	Alakwaa	C0
738	0.805556	0.0255799	Alakwaa	C0
739	0.805556	0.0256306	Alakwaa	C0
740	0.805556	0.0256814	Alakwaa	C0
741	0.805556	0.0257321	Alakwaa	C0
742	0.805556	0.0257829	Alakwaa	C0
743	0.805556	0.0258336	Alakwaa	C0
744	0.805556	0.0258844	Alakwaa	C0
745	0.796296	0.0258844	Alakwaa	C0
746	0.796296	0.0259351	Alakwaa	C0
747	0.796296	0.0259859	Alakwaa	C0
748	0.796296	0.0260366	Alakwaa	C0
749	0.796296	0.0260874	Alakwaa	C0
750	0.796296	0.0261382	Alakwaa	C0
751	0.796296	0.0261889	Alakwaa	C0
752	0.796296	0.0262397	Alakwaa	C0
753	0.796296	0.0262904	Alakwaa	C0
754	0.796296	0.0263412	Alakwaa	C0
755	0.796296	0.0263919	Alakwaa	C0
756	0.796296	0.0264427	Alakwaa	C0
757	0.796296	0.0264934	Alakwaa	C0
758	0.796296	0.0265442	Alakwaa	C0
759	0.796296	0.0265949	Alakwaa	C0
760	0.796296	0.0266457	Alakwaa	C0
761	0.796296	0.0266964	Alakwaa	C0
762	0.796296	0.0267472	Alakwaa	C0
763	0.796296	0.0267979	Alakwaa	C0
764	0.796296	0.0268487	Alakwaa	C0
765	0.796296	0.0268995	Alakwaa	C0
766	0.796296	0.0269502	Alakwaa	C0
767	0.796296	0.027001	Alakwaa	C0
768	0.796296	0.0270517	Alakwaa	C0
769	0.796296	0.0271025	Alakwaa	C0
770	0.796296	0.0271532	Alakwaa	C0
771	0.796296	0.027204	Alakwaa	C0
772	0.796296	0.0272547	Alakwaa	C0
773	0.796296	0.0273055	Alakwaa	C0
774	0.796296	0.0273562	Alakwaa	C0
775	0.796296	0.027407	Alakwaa	C0
776	0.796296	0.0274577	Alakwaa	C0
777	0.796296	0.0275085	Alakwaa	C0
778	0.796296	0.0275593	Alakwaa	C0
779	0.796296	0.02761	Alakwaa	C0
780	0.796296	0.0276608	Alakwaa	C0
781	0.796296	0.0277115	Alakwaa	C0
782	0.796296	0.0277623	Alakwaa	C0
783	0.796296	0.027813	Alakwaa	C0
784	0.796296	0.0278638	Alakwaa	C0
785	0.796296	0.0279145	Alakwaa	C0
786	0.796296	0.0279653	Alakwaa	C0
787	0.796296	0.028016	Alakwaa	C0
788	0.796296	0.0280668	Alakwaa	C0
789	0.796296	0.0281175	Alakwaa	C0
790	0.796296	0.0281683	Alakwaa	C0
791	0.796296	0.0282191	Alakwaa	C0
792	0.796296	0.0282698	Alakwaa	C0
793	0.796296	0.0283206	Alakwaa	C0
794	0.796296	0.0283713	Alakwaa	C0
795	0.796296	0.0284221	Alakwaa	C0
796	0.796296	0.0284728	Alakwaa	C0
797	0.796296	0.0285236	Alakwaa	C0
798	0.796296	0.0285743	Alakwaa	C0
799	0.796296	0.0286251	Alakwaa	C0
800	0.796296	0.0286758	Alakwaa	C0
801	0.796296	0.0287266	Alakwaa	C0
802	0.796296	0.0287773	Alakwaa	C0
803	0.796296	0.0288281	Alakwaa	C0
804	0.796296	0.0288789	Alakwaa	C0
805	0.796296	0.0289296	Alakwaa	C0
806	0.796296	0.0289804	Alakwaa	C0
807	0.796296	0.0290311	Alakwaa	C0
808	0.796296	0.0290819	Alakwaa	C0
809	0.796296	0.0291326	Alakwaa	C0
810	0.796296	0.0291834	Alakwaa	C0
811	0.796296	0.0292341	Alakwaa	C0
812	0.796296	0.0292849	Alakwaa	C0
813	0.796296	0.0293356	Alakwaa	C0
814	0.796296	0.0293864	Alakwaa	C0
815	0.796296	0.0294371	Alakwaa	C0
816	0.796296	0.0294879	Alakwaa	C0
817	0.796296	0.0295386	Alakwaa	C0
818	0.796296	0.0295894	Alakwaa	C0
819	0.796296	0.0296402	Alakwaa	C0
820	0.796296	0.0296909	Alakwaa	C0
821	0.796296	0.0297417	Alakwaa	C0
822	0.796296	0.0297924	Alakwaa	C0
823	0.796296	0.0298432	Alakwaa	C0
824	0.796296	0.0298939	Alakwaa	C0
825	0.796296	0.0299447	Alakwaa	C0
826	0.796296	0.0299954	Alakwaa	C0
827	0.796296	0.0300462	Alakwaa	C0
828	0.796296	0.0300969	Alakwaa	C0
829	0.796296	0.0301477	Alakwaa	C0
830	0.796296	0.0301984	Alakwaa	C0
831	0.796296	0.0302492	Alakwaa	C0
832	0.796296	0.0303	Alakwaa	C0
833	0.796296	0.0303507	Alakwaa	C0
834	0.796296	0.0304015	Alakwaa	C0
835	0.796296	0.0304522	Alakwaa	C0
836	0.796296	0.030503	Alakwaa	C0
837	0.796296	0.0305537	Alakwaa	C0
838	0.796296	0.0306045	Alakwaa	C0
839	0.796296	0.0306552	Alakwaa	C0
840	0.796296	0.030706	Alakwaa	C0
841	0.796296	0.0307567	Alakwaa	C0
842	0.796296	0.0308075	Alakwaa	C0
843	0.796296	0.0308582	Alakwaa	C0
844	0.796296	0.030909	Alakwaa	C0
845	0.796296	0.0309598	Alakwaa	C0
846	0.796296	0.0310105	Alakwaa	C0
847	0.796296	0.0310613	Alakwaa	C0
848	0.796296	0.031112	Alakwaa	C0
849	0.796296	0.0311628	Alakwaa	C0
850	0.796296	0.0312135	Alakwaa	C0
851	0.796296	0.0312643	Alakwaa	C0
852	0.796296	0.031315	Alakwaa	C0
853	0.796296	0.0313658	Alakwaa	C0
854	0.796296	0.0314165	Alakwaa	C0
855	0.796296	0.0314673	Alakwaa	C0
856	0.796296	0.031518	Alakwaa	C0
857	0.796296	0.0315688	Alakwaa	C0
858	0.796296	0.0316703	Alakwaa	C0
859	0.796296	0.0317211	Alakwaa	C0
860	0.796296	0.0317718	Alakwaa	C0
861	0.796296	0.0318226	Alakwaa	C0
862	0.796296	0.0318733	Alakwaa	C0
863	0.796296	0.0319241	Alakwaa	C0
864	0.796296	0.0319748	Alakwaa	C0
865	0.796296	0.0320256	Alakwaa	C0
866	0.796296	0.0320763	Alakwaa	C0
867	0.796296	0.0321271	Alakwaa	C0
868	0.796296	0.0321778	Alakwaa	C0
869	0.796296	0.0322286	Alakwaa	C0
870	0.796296	0.0322793	Alakwaa	C0
871	0.796296	0.0323301	Alakwaa	C0
872	0.796296	0.0323809	Alakwaa	C0
873	0.796296	0.0324316	Alakwaa	C0
874	0.796296	0.0324824	Alakwaa	C0
875	0.796296	0.0325331	Alakwaa	C0
876	0.796296	0.0325839	Alakwaa	C0
877	0.796296	0.0326346	Alakwaa	C0
878	0.796296	0.0326854	Alakwaa	C0
879	0.796296	0.0327361	Alakwaa	C0
880	0.796296	0.0327869	Alakwaa	C0
881	0.796296	0.0328376	Alakwaa	C0
882	0.796296	0.0328884	Alakwaa	C0
883	0.796296	0.0329391	Alakwaa	C0
884	0.796296	0.0329899	Alakwaa	C0
885	0.796296	0.0330407	Alakwaa	C0
886	0.796296	0.0330914	Alakwaa	C0
887	0.796296	0.0331422	Alakwaa	C0
888	0.796296	0.0331929	Alakwaa	C0
889	0.796296	0.0332437	Alakwaa	C0
890	0.796296	0.0332944	Alakwaa	C0
891	0.796296	0.0333452	Alakwaa	C0
892	0.796296	0.0333959	Alakwaa	C0
893	0.796296	0.0334467	Alakwaa	C0
894	0.796296	0.0334974	Alakwaa	C0
895	0.796296	0.0335482	Alakwaa	C0
896	0.796296	0.0335989	Alakwaa	C0
897	0.796296	0.0336497	Alakwaa	C0
898	0.796296	0.0337005	Alakwaa	C0
899	0.796296	0.0337512	Alakwaa	C0
900	0.796296	0.033802	Alakwaa	C0
901	0.796296	0.0338527	Alakwaa	C0
902	0.796296	0.0339035	Alakwaa	C0
903	0.796296	0.0339542	Alakwaa	C0
904	0.796296	0.034005	Alakwaa	C0
905	0.796296	0.0340557	Alakwaa	C0
906	0.796296	0.0341065	Alakwaa	C0
907	0.796296	0.034208	Alakwaa	C0
908	0.796296	0.0342587	Alakwaa	C0
909	0.796296	0.0343095	Alakwaa	C0
910	0.796296	0.0343602	Alakwaa	C0
911	0.796296	0.034411	Alakwaa	C0
912	0.796296	0.0344618	Alakwaa	C0
913	0.796296	0.0345125	Alakwaa	C0
914	0.796296	0.0345633	Alakwaa	C0
915	0.796296	0.034614	Alakwaa	C0
916	0.796296	0.0346648	Alakwaa	C0
917	0.796296	0.0347155	Alakwaa	C0
918	0.796296	0.0347663	Alakwaa	C0
919	0.796296	0.034817	Alakwaa	C0
920	0.796296	0.0348678	Alakwaa	C0
921	0.796296	0.0349185	Alakwaa	C0
922	0.796296	0.0349693	Alakwaa	C0
923	0.796296	0.03502	Alakwaa	C0
924	0.796296	0.0350708	Alakwaa	C0
925	0.796296	0.0351216	Alakwaa	C0
926	0.796296	0.0351723	Alakwaa	C0
927	0.796296	0.0352231	Alakwaa	C0
928	0.796296	0.0352738	Alakwaa	C0
929	0.796296	0.0353246	Alakwaa	C0
930	0.796296	0.0353753	Alakwaa	C0
931	0.796296	0.0354261	Alakwaa	C0
932	0.796296	0.0354768	Alakwaa	C0
933	0.796296	0.0355276	Alakwaa	C0
934	0.796296	0.0355783	Alakwaa	C0
935	0.796296	0.0356291	Alakwaa	C0
936	0.796296	0.0356798	Alakwaa	C0
937	0.796296	0.0357306	Alakwaa	C0
938	0.796296	0.0357814	Alakwaa	C0
939	0.796296	0.0358321	Alakwaa	C0
940	0.796296	0.0358829	Alakwaa	C0
941	0.796296	0.0359336	Alakwaa	C0
942	0.796296	0.0359844	Alakwaa	C0
943	0.796296	0.0360351	Alakwaa	C0
944	0.796296	0.0360859	Alakwaa	C0
945	0.796296	0.0361366	Alakwaa	C0
946	0.796296	0.0361874	Alakwaa	C0
947	0.796296	0.0362381	Alakwaa	C0
948	0.796296	0.0362889	Alakwaa	C0
949	0.796296	0.0363396	Alakwaa	C0
950	0.796296	0.0363904	Alakwaa	C0
951	0.796296	0.0364412	Alakwaa	C0
952	0.796296	0.0364919	Alakwaa	C0
953	0.796296	0.0365427	Alakwaa	C0
954	0.796296	0.0365934	Alakwaa	C0
955	0.796296	0.0366442	Alakwaa	C0
956	0.796296	0.0366949	Alakwaa	C0
957	0.796296	0.0367457	Alakwaa	C0
958	0.796296	0.0367964	Alakwaa	C0
959	0.796296	0.0368472	Alakwaa	C0
960	0.796296	0.0368979	Alakwaa	C0
961	0.796296	0.0369487	Alakwaa	C0
962	0.796296	0.0369994	Alakwaa	C0
963	0.796296	0.0370502	Alakwaa	C0
964	0.796296	0.0371009	Alakwaa	C0
965	0.796296	0.0371517	Alakwaa	C0
966	0.796296	0.0372025	Alakwaa	C0
967	0.796296	0.0372532	Alakwaa	C0
968	0.796296	0.0373547	Alakwaa	C0
969	0.796296	0.0374055	Alakwaa	C0
970	0.796296	0.0374562	Alakwaa	C0
971	0.796296	0.037507	Alakwaa	C0
972	0.796296	0.0375577	Alakwaa	C0
973	0.796296	0.0376085	Alakwaa	C0
974	0.796296	0.0376592	Alakwaa	C0
975	0.796296	0.03771	Alakwaa	C0
976	0.796296	0.0377607	Alakwaa	C0
977	0.796296	0.0378115	Alakwaa	C0
978	0.787037	0.0378115	Alakwaa	C0
979	0.787037	0.0378623	Alakwaa	C0
980	0.787037	0.037913	Alakwaa	C0
981	0.787037	0.0379638	Alakwaa	C0
982	0.787037	0.0380145	Alakwaa	C0
983	0.787037	0.0380653	Alakwaa	C0
984	0.787037	0.038116	Alakwaa	C0
985	0.787037	0.0381668	Alakwaa	C0
986	0.787037	0.0382175	Alakwaa	C0
987	0.787037	0.0382683	Alakwaa	C0
988	0.787037	0.038319	Alakwaa	C0
989	0.787037	0.0383698	Alakwaa	C0
990	0.787037	0.0384205	Alakwaa	C0
991	0.787037	0.0384713	Alakwaa	C0
992	0.787037	0.0385221	Alakwaa	C0
993	0.787037	0.0385728	Alakwaa	C0
994	0.787037	0.0386236	Alakwaa	C0
995	0.787037	0.0386743	Alakwaa	C0
996	0.787037	0.0387251	Alakwaa	C0
997	0.787037	0.0387758	Alakwaa	C0
998	0.787037	0.0388266	Alakwaa	C0
999	0.787037	0.0388773	Alakwaa	C0
1000	0.787037	0.0389281	Alakwaa	C0
1001	0.787037	0.0389788	Alakwaa	C0
1002	0.787037	0.0390296	Alakwaa	C0
1003	0.787037	0.0390803	Alakwaa	C0
1004	0.787037	0.0391311	Alakwaa	C0
1005	0.787037	0.0391819	Alakwaa	C0
1006	0.787037	0.0392326	Alakwaa	C0
1007	0.787037	0.0392834	Alakwaa	C0
1008	0.787037	0.0393341	Alakwaa	C0
1009	0.787037	0.0393849	Alakwaa	C0
1010	0.787037	0.0394356	Alakwaa	C0
1011	0.787037	0.0394864	Alakwaa	C0
1012	0.787037	0.0395371	Alakwaa	C0
1013	0.787037	0.0395879	Alakwaa	C0
1014	0.787037	0.0396386	Alakwaa	C0
1015	0.787037	0.0396894	Alakwaa	C0
1016	0.787037	0.0397401	Alakwaa	C0
1017	0.787037	0.0398416	Alakwaa	C0
1018	0.787037	0.0398924	Alakwaa	C0
1019	0.787037	0.0399432	Alakwaa	C0
1020	0.787037	0.0399939	Alakwaa	C0
1021	0.787037	0.0400447	Alakwaa	C0
1022	0.777778	0.0400447	Alakwaa	C0
1023	0.777778	0.0400954	Alakwaa	C0
1024	0.777778	0.0401462	Alakwaa	C0
1025	0.777778	0.0401969	Alakwaa	C0
1026	0.777778	0.0402477	Alakwaa	C0
1027	0.777778	0.0402984	Alakwaa	C0
1028	0.777778	0.0403492	Alakwaa	C0
1029	0.777778	0.0403999	Alakwaa	C0
1030	0.777778	0.0404507	Alakwaa	C0
1031	0.777778	0.0405014	Alakwaa	C0
1032	0.777778	0.0405522	Alakwaa	C0
1033	0.777778	0.040603	Alakwaa	C0
1034	0.777778	0.0406537	Alakwaa	C0
1035	0.777778	0.0407045	Alakwaa	C0
1036	0.777778	0.0407552	Alakwaa	C0
1037	0.777778	0.040806	Alakwaa	C0
1038	0.777778	0.0408567	Alakwaa	C0
1039	0.777778	0.0409075	Alakwaa	C0
1040	0.777778	0.0409582	Alakwaa	C0
1041	0.777778	0.041009	Alakwaa	C0
1042	0.777778	0.0410597	Alakwaa	C0
1043	0.777778	0.0411105	Alakwaa	C0
1044	0.777778	0.0411612	Alakwaa	C0
1045	0.777778	0.041212	Alakwaa	C0
1046	0.777778	0.0412628	Alakwaa	C0
1047	0.777778	0.0413135	Alakwaa	C0
1048	0.777778	0.0413643	Alakwaa	C0
1049	0.777778	0.041415	Alakwaa	C0
1050	0.777778	0.0414658	Alakwaa	C0
1051	0.777778	0.0415165	Alakwaa	C0
1052	0.777778	0.041618	Alakwaa	C0
1053	0.777778	0.0416688	Alakwaa	C0
1054	0.777778	0.0417195	Alakwaa	C0
1055	0.777778	0.0417703	Alakwaa	C0
1056	0.777778	0.041821	Alakwaa	C0
1057	0.777778	0.0418718	Alakwaa	C0
1058	0.777778	0.0419225	Alakwaa	C0
1059	0.777778	0.0419733	Alakwaa	C0
1060	0.777778	0.0420241	Alakwaa	C0
1061	0.777778	0.0420748	Alakwaa	C0
1062	0.777778	0.0421256	Alakwaa	C0
1063	0.777778	0.0421763	Alakwaa	C0
1064	0.777778	0.0422271	Alakwaa	C0
1065	0.777778	0.0422778	Alakwaa	C0
1066	0.777778	0.0423286	Alakwaa	C0
1067	0.777778	0.0423793	Alakwaa	C0
1068	0.777778	0.0424301	Alakwaa	C0
1069	0.777778	0.0424808	Alakwaa	C0
1070	0.777778	0.0425316	Alakwaa	C0
1071	0.777778	0.0425823	Alakwaa	C0
1072	0.777778	0.0426331	Alakwaa	C0
1073	0.777778	0.0426839	Alakwaa	C0
1074	0.777778	0.0427346	Alakwaa	C0
1075	0.777778	0.0427854	Alakwaa	C0
1076	0.777778	0.0428361	Alakwaa	C0
1077	0.777778	0.0428869	Alakwaa	C0
1078	0.777778	0.0429376	Alakwaa	C0
1079	0.777778	0.0429884	Alakwaa	C0
1080	0.777778	0.0430391	Alakwaa	C0
1081	0.777778	0.0430899	Alakwaa	C0
1082	0.777778	0.0431406	Alakwaa	C0
1083	0.777778	0.0431914	Alakwaa	C0
1084	0.777778	0.0432421	Alakwaa	C0
1085	0.777778	0.0432929	Alakwaa	C0
1086	0.777778	0.0433437	Alakwaa	C0
1087	0.777778	0.0433944	Alakwaa	C0
1088	0.777778	0.0434452	Alakwaa	C0
1089	0.777778	0.0434959	Alakwaa	C0
1090	0.777778	0.0435467	Alakwaa	C0
1091	0.777778	0.0435974	Alakwaa	C0
1092	0.777778	0.0436482	Alakwaa	C0
1093	0.777778	0.0436989	Alakwaa	C0
1094	0.777778	0.0437497	Alakwaa	C0
1095	0.777778	0.0438004	Alakwaa	C0
1096	0.777778	0.0438512	Alakwaa	C0
1097	0.777778	0.0439019	Alakwaa	C0
1098	0.777778	0.0439527	Alakwaa	C0
1099	0.777778	0.0440035	Alakwaa	C0
1100	0.777778	0.0440542	Alakwaa	C0
1101	0.777778	0.0441557	Alakwaa	C0
1102	0.777778	0.0442065	Alakwaa	C0
1103	0.777778	0.0442572	Alakwaa	C0
1104	0.777778	0.044308	Alakwaa	C0
1105	0.777778	0.0443587	Alakwaa	C0
1106	0.777778	0.0444095	Alakwaa	C0
1107	0.777778	0.0444602	Alakwaa	C0
1108	0.777778	0.044511	Alakwaa	C0
1109	0.777778	0.0445617	Alakwaa	C0
1110	0.777778	0.0446125	Alakwaa	C0
1111	0.777778	0.0446632	Alakwaa	C0
1112	0.777778	0.044714	Alakwaa	C0
1113	0.777778	0.0447648	Alakwaa	C0
1114	0.777778	0.0448155	Alakwaa	C0
1115	0.777778	0.0448663	Alakwaa	C0
1116	0.777778	0.044917	Alakwaa	C0
1117	0.777778	0.0449678	Alakwaa	C0
1118	0.777778	0.0450185	Alakwaa	C0
1119	0.777778	0.0450693	Alakwaa	C0
1120	0.777778	0.04512	Alakwaa	C0
1121	0.777778	0.0451708	Alakwaa	C0
1122	0.777778	0.0452723	Alakwaa	C0
1123	0.777778	0.045323	Alakwaa	C0
1124	0.777778	0.0453738	Alakwaa	C0
1125	0.777778	0.0454753	Alakwaa	C0
1126	0.777778	0.0455261	Alakwaa	C0
1127	0.777778	0.0455768	Alakwaa	C0
1128	0.777778	0.0456276	Alakwaa	C0
1129	0.777778	0.0456783	Alakwaa	C0
1130	0.777778	0.0457291	Alakwaa	C0
1131	0.777778	0.0457798	Alakwaa	C0
1132	0.777778	0.0458306	Alakwaa	C0
1133	0.777778	0.0458813	Alakwaa	C0
1134	0.777778	0.0459321	Alakwaa	C0
1135	0.777778	0.0459828	Alakwaa	C0
1136	0.777778	0.0460336	Alakwaa	C0
1137	0.777778	0.0460844	Alakwaa	C0
1138	0.777778	0.0461351	Alakwaa	C0
1139	0.777778	0.0461859	Alakwaa	C0
1140	0.777778	0.0462366	Alakwaa	C0
1141	0.777778	0.0462874	Alakwaa	C0
1142	0.777778	0.0463381	Alakwaa	C0
1143	0.777778	0.0463889	Alakwaa	C0
1144	0.777778	0.0464396	Alakwaa	C0
1145	0.777778	0.0464904	Alakwaa	C0
1146	0.777778	0.0465411	Alakwaa	C0
1147	0.777778	0.0465919	Alakwaa	C0
1148	0.777778	0.0466426	Alakwaa	C0
1149	0.777778	0.0466934	Alakwaa	C0
1150	0.777778	0.0467442	Alakwaa	C0
1151	0.777778	0.0467949	Alakwaa	C0
1152	0.777778	0.0468457	Alakwaa	C0
1153	0.777778	0.0468964	Alakwaa	C0
1154	0.777778	0.0469472	Alakwaa	C0
1155	0.777778	0.0469979	Alakwaa	C0
1156	0.777778	0.0470487	Alakwaa	C0
1157	0.777778	0.0470994	Alakwaa	C0
1158	0.777778	0.0471502	Alakwaa	C0
1159	0.777778	0.0472009	Alakwaa	C0
1160	0.777778	0.0472517	Alakwaa	C0
1161	0.777778	0.0473024	Alakwaa	C0
1162	0.777778	0.0473532	Alakwaa	C0
1163	0.777778	0.0474039	Alakwaa	C0
1164	0.777778	0.0474547	Alakwaa	C0
1165	0.777778	0.0475055	Alakwaa	C0
1166	0.777778	0.0475562	Alakwaa	C0
1167	0.777778	0.047607	Alakwaa	C0
1168	0.777778	0.0476577	Alakwaa	C0
1169	0.777778	0.0477085	Alakwaa	C0
1170	0.777778	0.04781	Alakwaa	C0
1171	0.777778	0.0478607	Alakwaa	C0
1172	0.777778	0.0479115	Alakwaa	C0
1173	0.777778	0.0479622	Alakwaa	C0
1174	0.777778	0.048013	Alakwaa	C0
1175	0.777778	0.0480637	Alakwaa	C0
1176	0.777778	0.0481145	Alakwaa	C0
1177	0.777778	0.0481653	Alakwaa	C0
1178	0.777778	0.048216	Alakwaa	C0
1179	0.777778	0.0482668	Alakwaa	C0
1180	0.777778	0.0483175	Alakwaa	C0
1181	0.777778	0.0483683	Alakwaa	C0
1182	0.777778	0.048419	Alakwaa	C0
1183	0.777778	0.0484698	Alakwaa	C0
1184	0.777778	0.0485205	Alakwaa	C0
1185	0.777778	0.0485713	Alakwaa	C0
1186	0.777778	0.048622	Alakwaa	C0
1187	0.777778	0.0486728	Alakwaa	C0
1188	0.777778	0.0487235	Alakwaa	C0
1189	0.777778	0.0487743	Alakwaa	C0
1190	0.777778	0.0488251	Alakwaa	C0
1191	0.777778	0.0488758	Alakwaa	C0
1192	0.777778	0.0489266	Alakwaa	C0
1193	0.777778	0.0489773	Alakwaa	C0
1194	0.777778	0.0490281	Alakwaa	C0
1195	0.777778	0.0490788	Alakwaa	C0
1196	0.777778	0.0491296	Alakwaa	C0
1197	0.777778	0.0491803	Alakwaa	C0
1198	0.777778	0.0492311	Alakwaa	C0
1199	0.777778	0.0492818	Alakwaa	C0
1200	0.777778	0.0493326	Alakwaa	C0
1201	0.777778	0.0493833	Alakwaa	C0
1202	0.777778	0.0494341	Alakwaa	C0
1203	0.777778	0.0494849	Alakwaa	C0
1204	0.777778	0.0495356	Alakwaa	C0
1205	0.777778	0.0495864	Alakwaa	C0
1206	0.777778	0.0496371	Alakwaa	C0
1207	0.777778	0.0496879	Alakwaa	C0
1208	0.777778	0.0497386	Alakwaa	C0
1209	0.777778	0.0497894	Alakwaa	C0
1210	0.777778	0.0498401	Alakwaa	C0
1211	0.777778	0.0498909	Alakwaa	C0
1212	0.777778	0.0499416	Alakwaa	C0
1213	0.777778	0.0499924	Alakwaa	C0
1214	0.777778	0.0500431	Alakwaa	C0
1215	0.777778	0.0500939	Alakwaa	C0
1216	0.777778	0.0501446	Alakwaa	C0
1217	0.777778	0.0501954	Alakwaa	C0
1218	0.777778	0.0502462	Alakwaa	C0
1219	0.777778	0.0502969	Alakwaa	C0
1220	0.777778	0.0503477	Alakwaa	C0
1221	0.777778	0.0503984	Alakwaa	C0
1222	0.777778	0.0504492	Alakwaa	C0
1223	0.777778	0.0504999	Alakwaa	C0
1224	0.777778	0.0505507	Alakwaa	C0
1225	0.777778	0.0506014	Alakwaa	C0
1226	0.777778	0.0506522	Alakwaa	C0
1227	0.777778	0.0507029	Alakwaa	C0
1228	0.777778	0.0508044	Alakwaa	C0
1229	0.777778	0.0508552	Alakwaa	C0
1230	0.777778	0.050906	Alakwaa	C0
1231	0.777778	0.0509567	Alakwaa	C0
1232	0.777778	0.0510075	Alakwaa	C0
1233	0.777778	0.0510582	Alakwaa	C0
1234	0.777778	0.051109	Alakwaa	C0
1235	0.777778	0.0511597	Alakwaa	C0
1236	0.777778	0.0512105	Alakwaa	C0
1237	0.777778	0.0512612	Alakwaa	C0
1238	0.777778	0.051312	Alakwaa	C0
1239	0.777778	0.0513627	Alakwaa	C0
1240	0.777778	0.0514135	Alakwaa	C0
1241	0.777778	0.0514642	Alakwaa	C0
1242	0.777778	0.051515	Alakwaa	C0
1243	0.777778	0.0515658	Alakwaa	C0
1244	0.777778	0.0516165	Alakwaa	C0
1245	0.777778	0.0516673	Alakwaa	C0
1246	0.777778	0.051718	Alakwaa	C0
1247	0.777778	0.0517688	Alakwaa	C0
1248	0.777778	0.0518195	Alakwaa	C0
1249	0.777778	0.0518703	Alakwaa	C0
1250	0.777778	0.051921	Alakwaa	C0
1251	0.777778	0.0519718	Alakwaa	C0
1252	0.777778	0.0520225	Alakwaa	C0
1253	0.777778	0.0520733	Alakwaa	C0
1254	0.777778	0.052124	Alakwaa	C0
1255	0.777778	0.0521748	Alakwaa	C0
1256	0.777778	0.0522255	Alakwaa	C0
1257	0.777778	0.0522763	Alakwaa	C0
1258	0.777778	0.0523271	Alakwaa	C0
1259	0.777778	0.0523778	Alakwaa	C0
1260	0.777778	0.0524286	Alakwaa	C0
1261	0.777778	0.0524793	Alakwaa	C0
1262	0.777778	0.0525301	Alakwaa	C0
1263	0.777778	0.0525808	Alakwaa	C0
1264	0.777778	0.0526316	Alakwaa	C0
1265	0.777778	0.0526823	Alakwaa	C0
1266	0.777778	0.0527331	Alakwaa	C0
1267	0.777778	0.0527838	Alakwaa	C0
1268	0.777778	0.0528346	Alakwaa	C0
1269	0.777778	0.0528853	Alakwaa	C0
1270	0.777778	0.0529361	Alakwaa	C0
1271	0.777778	0.0529869	Alakwaa	C0
1272	0.777778	0.0530376	Alakwaa	C0
1273	0.777778	0.0530884	Alakwaa	C0
1274	0.777778	0.0531391	Alakwaa	C0
1275	0.777778	0.0531899	Alakwaa	C0
1276	0.777778	0.0532406	Alakwaa	C0
1277	0.777778	0.0532914	Alakwaa	C0
1278	0.777778	0.0533421	Alakwaa	C0
1279	0.777778	0.0533929	Alakwaa	C0
1280	0.777778	0.0534436	Alakwaa	C0
1281	0.777778	0.0534944	Alakwaa	C0
1282	0.777778	0.0535451	Alakwaa	C0
1283	0.777778	0.0535959	Alakwaa	C0
1284	0.777778	0.0536467	Alakwaa	C0
1285	0.777778	0.0536974	Alakwaa	C0
1286	0.777778	0.0537482	Alakwaa	C0
1287	0.777778	0.0537989	Alakwaa	C0
1288	0.777778	0.0538497	Alakwaa	C0
1289	0.777778	0.0539004	Alakwaa	C0
1290	0.777778	0.0540019	Alakwaa	C0
1291	0.777778	0.0540527	Alakwaa	C0
1292	0.777778	0.0541034	Alakwaa	C0
1293	0.777778	0.0541542	Alakwaa	C0
1294	0.777778	0.0542049	Alakwaa	C0
1295	0.777778	0.0542557	Alakwaa	C0
1296	0.777778	0.0543065	Alakwaa	C0
1297	0.777778	0.0543572	Alakwaa	C0
1298	0.777778	0.054408	Alakwaa	C0
1299	0.777778	0.0544587	Alakwaa	C0
1300	0.777778	0.0545095	Alakwaa	C0
1301	0.777778	0.0545602	Alakwaa	C0
1302	0.777778	0.054611	Alakwaa	C0
1303	0.777778	0.0546617	Alakwaa	C0
1304	0.777778	0.0547125	Alakwaa	C0
1305	0.777778	0.0547632	Alakwaa	C0
1306	0.777778	0.054814	Alakwaa	C0
1307	0.777778	0.0549155	Alakwaa	C0
1308	0.777778	0.0549662	Alakwaa	C0
1309	0.777778	0.055017	Alakwaa	C0
1310	0.777778	0.0550678	Alakwaa	C0
1311	0.777778	0.0551185	Alakwaa	C0
1312	0.777778	0.0551693	Alakwaa	C0
1313	0.777778	0.05522	Alakwaa	C0
1314	0.777778	0.0552708	Alakwaa	C0
1315	0.777778	0.0553215	Alakwaa	C0
1316	0.777778	0.0553723	Alakwaa	C0
1317	0.777778	0.055423	Alakwaa	C0
1318	0.777778	0.0554738	Alakwaa	C0
1319	0.777778	0.0555245	Alakwaa	C0
1320	0.777778	0.0555753	Alakwaa	C0
1321	0.777778	0.055626	Alakwaa	C0
1322	0.777778	0.0556768	Alakwaa	C0
1323	0.777778	0.0557276	Alakwaa	C0
1324	0.777778	0.0557783	Alakwaa	C0
1325	0.777778	0.0558291	Alakwaa	C0
1326	0.777778	0.0558798	Alakwaa	C0
1327	0.777778	0.0559306	Alakwaa	C0
1328	0.777778	0.0559813	Alakwaa	C0
1329	0.777778	0.0560321	Alakwaa	C0
1330	0.777778	0.0560828	Alakwaa	C0
1331	0.777778	0.0561336	Alakwaa	C0
1332	0.777778	0.0561843	Alakwaa	C0
1333	0.777778	0.0562351	Alakwaa	C0
1334	0.777778	0.0562858	Alakwaa	C0
1335	0.777778	0.0563366	Alakwaa	C0
1336	0.777778	0.0563874	Alakwaa	C0
1337	0.777778	0.0564381	Alakwaa	C0
1338	0.777778	0.0564889	Alakwaa	C0
1339	0.777778	0.0565396	Alakwaa	C0
1340	0.777778	0.0565904	Alakwaa	C0
1341	0.777778	0.0566411	Alakwaa	C0
1342	0.777778	0.0566919	Alakwaa	C0
1343	0.777778	0.0567426	Alakwaa	C0
1344	0.777778	0.0567934	Alakwaa	C0
1345	0.777778	0.0568441	Alakwaa	C0
1346	0.777778	0.0568949	Alakwaa	C0
1347	0.777778	0.0569964	Alakwaa	C0
1348	0.777778	0.0570472	Alakwaa	C0
1349	0.777778	0.0570979	Alakwaa	C0
1350	0.777778	0.0571487	Alakwaa	C0
1351	0.777778	0.0571994	Alakwaa	C0
1352	0.777778	0.0572502	Alakwaa	C0
1353	0.777778	0.0573009	Alakwaa	C0
1354	0.777778	0.0573517	Alakwaa	C0
1355	0.777778	0.0574024	Alakwaa	C0
1356	0.777778	0.0574532	Alakwaa	C0
1357	0.777778	0.0575039	Alakwaa	C0
1358	0.777778	0.0576054	Alakwaa	C0
1359	0.777778	0.0576562	Alakwaa	C0
1360	0.777778	0.0577069	Alakwaa	C0
1361	0.777778	0.0577577	Alakwaa	C0
1362	0.777778	0.0578085	Alakwaa	C0
1363	0.777778	0.0578592	Alakwaa	C0
1364	0.777778	0.0579607	Alakwaa	C0
1365	0.777778	0.0580115	Alakwaa	C0
1366	0.777778	0.0580622	Alakwaa	C0
1367	0.777778	0.058113	Alakwaa	C0
1368	0.777778	0.0581637	Alakwaa	C0
1369	0.777778	0.0582145	Alakwaa	C0
1370	0.777778	0.0582652	Alakwaa	C0
1371	0.777778	0.058316	Alakwaa	C0
1372	0.777778	0.0583667	Alakwaa	C0
1373	0.777778	0.0584175	Alakwaa	C0
1374	0.777778	0.0584683	Alakwaa	C0
1375	0.777778	0.058519	Alakwaa	C0
1376	0.777778	0.0585698	Alakwaa	C0
1377	0.777778	0.0586205	Alakwaa	C0
1378	0.777778	0.0586713	Alakwaa	C0
1379	0.777778	0.058722	Alakwaa	C0
1380	0.777778	0.0587728	Alakwaa	C0
1381	0.777778	0.0588235	Alakwaa	C0
1382	0.777778	0.0588743	Alakwaa	C0
1383	0.777778	0.058925	Alakwaa	C0
1384	0.777778	0.0589758	Alakwaa	C0
1385	0.777778	0.0590265	Alakwaa	C0
1386	0.777778	0.0590773	Alakwaa	C0
1387	0.777778	0.0591788	Alakwaa	C0
1388	0.777778	0.0592296	Alakwaa	C0
1389	0.777778	0.0592803	Alakwaa	C0
1390	0.777778	0.0593311	Alakwaa	C0
1391	0.777778	0.0593818	Alakwaa	C0
1392	0.777778	0.0594326	Alakwaa	C0
1393	0.777778	0.0594833	Alakwaa	C0
1394	0.777778	0.0595848	Alakwaa	C0
1395	0.777778	0.0596356	Alakwaa	C0
1396	0.777778	0.0596863	Alakwaa	C0
1397	0.777778	0.0597371	Alakwaa	C0
1398	0.777778	0.0597878	Alakwaa	C0
1399	0.777778	0.0598386	Alakwaa	C0
1400	0.777778	0.0598894	Alakwaa	C0
1401	0.777778	0.0599401	Alakwaa	C0
1402	0.777778	0.0599909	Alakwaa	C0
1403	0.777778	0.0600416	Alakwaa	C0
1404	0.777778	0.0600924	Alakwaa	C0
1405	0.777778	0.0601431	Alakwaa	C0
1406	0.777778	0.0601939	Alakwaa	C0
1407	0.777778	0.0602446	Alakwaa	C0
1408	0.777778	0.0602954	Alakwaa	C0
1409	0.777778	0.0603461	Alakwaa	C0
1410	0.777778	0.0603969	Alakwaa	C0
1411	0.777778	0.0604476	Alakwaa	C0
1412	0.777778	0.0604984	Alakwaa	C0
1413	0.777778	0.0605492	Alakwaa	C0
1414	0.777778	0.0605999	Alakwaa	C0
1415	0.777778	0.0606507	Alakwaa	C0
1416	0.777778	0.0607014	Alakwaa	C0
1417	0.777778	0.0607522	Alakwaa	C0
1418	0.777778	0.0608029	Alakwaa	C0
1419	0.777778	0.0608537	Alakwaa	C0
1420	0.777778	0.0609044	Alakwaa	C0
1421	0.777778	0.0609552	Alakwaa	C0
1422	0.777778	0.0610059	Alakwaa	C0
1423	0.777778	0.0610567	Alakwaa	C0
1424	0.777778	0.0611074	Alakwaa	C0
1425	0.777778	0.0611582	Alakwaa	C0
1426	0.777778	0.061209	Alakwaa	C0
1427	0.777778	0.0612597	Alakwaa	C0
1428	0.777778	0.0613105	Alakwaa	C0
1429	0.777778	0.0613612	Alakwaa	C0
1430	0.777778	0.061412	Alakwaa	C0
1431	0.777778	0.0614627	Alakwaa	C0
1432	0.777778	0.0615135	Alakwaa	C0
1433	0.777778	0.0615642	Alakwaa	C0
1434	0.777778	0.061615	Alakwaa	C0
1435	0.777778	0.0616657	Alakwaa	C0
1436	0.777778	0.0617165	Alakwaa	C0
1437	0.777778	0.0617672	Alakwaa	C0
1438	0.777778	0.061818	Alakwaa	C0
1439	0.777778	0.0618688	Alakwaa	C0
1440	0.777778	0.0619195	Alakwaa	C0
1441	0.777778	0.0619703	Alakwaa	C0
1442	0.777778	0.062021	Alakwaa	C0
1443	0.777778	0.0620718	Alakwaa	C0
1444	0.777778	0.0621225	Alakwaa	C0
1445	0.777778	0.0621733	Alakwaa	C0
1446	0.777778	0.062224	Alakwaa	C0
1447	0.777778	0.0622748	Alakwaa	C0
1448	0.777778	0.0623763	Alakwaa	C0
1449	0.777778	0.062427	Alakwaa	C0
1450	0.777778	0.0624778	Alakwaa	C0
1451	0.777778	0.0625285	Alakwaa	C0
1452	0.777778	0.0625793	Alakwaa	C0
1453	0.777778	0.0626301	Alakwaa	C0
1454	0.777778	0.0626808	Alakwaa	C0
1455	0.777778	0.0627316	Alakwaa	C0
1456	0.777778	0.0627823	Alakwaa	C0
1457	0.777778	0.0628331	Alakwaa	C0
1458	0.777778	0.0628838	Alakwaa	C0
1459	0.777778	0.0629346	Alakwaa	C0
1460	0.777778	0.0629853	Alakwaa	C0
1461	0.777778	0.0630361	Alakwaa	C0
1462	0.777778	0.0630868	Alakwaa	C0
1463	0.777778	0.0631376	Alakwaa	C0
1464	0.777778	0.0631883	Alakwaa	C0
1465	0.777778	0.0632391	Alakwaa	C0
1466	0.777778	0.0632899	Alakwaa	C0
1467	0.777778	0.0633914	Alakwaa	C0
1468	0.777778	0.0634421	Alakwaa	C0
1469	0.777778	0.0634929	Alakwaa	C0
1470	0.777778	0.0635436	Alakwaa	C0
1471	0.777778	0.0635944	Alakwaa	C0
1472	0.777778	0.0636451	Alakwaa	C0
1473	0.777778	0.0636959	Alakwaa	C0
1474	0.777778	0.0637466	Alakwaa	C0
1475	0.777778	0.0638481	Alakwaa	C0
1476	0.777778	0.0639497	Alakwaa	C0
1477	0.777778	0.0640004	Alakwaa	C0
1478	0.777778	0.0640512	Alakwaa	C0
1479	0.777778	0.0641019	Alakwaa	C0
1480	0.777778	0.0641527	Alakwaa	C0
1481	0.777778	0.0642034	Alakwaa	C0
1482	0.777778	0.0642542	Alakwaa	C0
1483	0.777778	0.0643049	Alakwaa	C0
1484	0.777778	0.0643557	Alakwaa	C0
1485	0.777778	0.0644064	Alakwaa	C0
1486	0.777778	0.0644572	Alakwaa	C0
1487	0.777778	0.0645079	Alakwaa	C0
1488	0.777778	0.0645587	Alakwaa	C0
1489	0.777778	0.0646095	Alakwaa	C0
1490	0.777778	0.0646602	Alakwaa	C0
1491	0.777778	0.064711	Alakwaa	C0
1492	0.777778	0.0647617	Alakwaa	C0
1493	0.777778	0.0648125	Alakwaa	C0
1494	0.777778	0.0648632	Alakwaa	C0
1495	0.777778	0.064914	Alakwaa	C0
1496	0.777778	0.0650155	Alakwaa	C0
1497	0.777778	0.0650662	Alakwaa	C0
1498	0.777778	0.065117	Alakwaa	C0
1499	0.777778	0.0651677	Alakwaa	C0
1500	0.777778	0.0652185	Alakwaa	C0
1501	0.777778	0.0652692	Alakwaa	C0
1502	0.777778	0.06532	Alakwaa	C0
1503	0.777778	0.0653708	Alakwaa	C0
1504	0.777778	0.0654215	Alakwaa	C0
1505	0.777778	0.0654723	Alakwaa	C0
1506	0.777778	0.065523	Alakwaa	C0
1507	0.777778	0.0655738	Alakwaa	C0
1508	0.777778	0.0656245	Alakwaa	C0
1509	0.777778	0.0656753	Alakwaa	C0
1510	0.777778	0.065726	Alakwaa	C0
1511	0.777778	0.0657768	Alakwaa	C0
1512	0.777778	0.0658275	Alakwaa	C0
1513	0.777778	0.0658783	Alakwaa	C0
1514	0.777778	0.065929	Alakwaa	C0
1515	0.777778	0.0659798	Alakwaa	C0
1516	0.777778	0.0660306	Alakwaa	C0
1517	0.777778	0.0660813	Alakwaa	C0
1518	0.777778	0.0661828	Alakwaa	C0
1519	0.777778	0.0662336	Alakwaa	C0
1520	0.777778	0.0663351	Alakwaa	C0
1521	0.777778	0.0663858	Alakwaa	C0
1522	0.777778	0.0664366	Alakwaa	C0
1523	0.777778	0.0664873	Alakwaa	C0
1524	0.777778	0.0665381	Alakwaa	C0
1525	0.777778	0.0665888	Alakwaa	C0
1526	0.777778	0.0666396	Alakwaa	C0
1527	0.777778	0.0666904	Alakwaa	C0
1528	0.777778	0.0667411	Alakwaa	C0
1529	0.777778	0.0667919	Alakwaa	C0
1530	0.777778	0.0668426	Alakwaa	C0
1531	0.777778	0.0668934	Alakwaa	C0
1532	0.777778	0.0669441	Alakwaa	C0
1533	0.777778	0.0669949	Alakwaa	C0
1534	0.777778	0.0670456	Alakwaa	C0
1535	0.777778	0.0670964	Alakwaa	C0
1536	0.777778	0.0671471	Alakwaa	C0
1537	0.777778	0.0671979	Alakwaa	C0
1538	0.777778	0.0672486	Alakwaa	C0
1539	0.777778	0.0672994	Alakwaa	C0
1540	0.777778	0.0673501	Alakwaa	C0
1541	0.777778	0.0674009	Alakwaa	C0
1542	0.777778	0.0674517	Alakwaa	C0
1543	0.777778	0.0675024	Alakwaa	C0
1544	0.777778	0.0675532	Alakwaa	C0
1545	0.777778	0.0676039	Alakwaa	C0
1546	0.777778	0.0676547	Alakwaa	C0
1547	0.777778	0.0677054	Alakwaa	C0
1548	0.777778	0.0677562	Alakwaa	C0
1549	0.777778	0.0678069	Alakwaa	C0
1550	0.777778	0.0678577	Alakwaa	C0
1551	0.777778	0.0679084	Alakwaa	C0
1552	0.777778	0.0679592	Alakwaa	C0
1553	0.777778	0.0680099	Alakwaa	C0
1554	0.777778	0.0681115	Alakwaa	C0
1555	0.777778	0.0681622	Alakwaa	C0
1556	0.777778	0.068213	Alakwaa	C0
1557	0.777778	0.0682637	Alakwaa	C0
1558	0.777778	0.0683145	Alakwaa	C0
1559	0.777778	0.0683652	Alakwaa	C0
1560	0.777778	0.068416	Alakwaa	C0
1561	0.777778	0.0684667	Alakwaa	C0
1562	0.777778	0.0685175	Alakwaa	C0
1563	0.777778	0.0685682	Alakwaa	C0
1564	0.777778	0.068619	Alakwaa	C0
1565	0.777778	0.0686697	Alakwaa	C0
1566	0.777778	0.0687205	Alakwaa	C0
1567	0.777778	0.0687713	Alakwaa	C0
1568	0.777778	0.068822	Alakwaa	C0
1569	0.777778	0.0688728	Alakwaa	C0
1570	0.777778	0.0689235	Alakwaa	C0
1571	0.777778	0.0689743	Alakwaa	C0
1572	0.777778	0.069025	Alakwaa	C0
1573	0.777778	0.0690758	Alakwaa	C0
1574	0.777778	0.0691265	Alakwaa	C0
1575	0.777778	0.0691773	Alakwaa	C0
1576	0.777778	0.069228	Alakwaa	C0
1577	0.777778	0.0692788	Alakwaa	C0
1578	0.777778	0.0693295	Alakwaa	C0
1579	0.777778	0.0693803	Alakwaa	C0
1580	0.768519	0.0693803	Alakwaa	C0
1581	0.768519	0.0694311	Alakwaa	C0
1582	0.768519	0.0694818	Alakwaa	C0
1583	0.768519	0.0695326	Alakwaa	C0
1584	0.768519	0.0695833	Alakwaa	C0
1585	0.768519	0.0696341	Alakwaa	C0
1586	0.768519	0.0696848	Alakwaa	C0
1587	0.768519	0.0697356	Alakwaa	C0
1588	0.768519	0.0697863	Alakwaa	C0
1589	0.768519	0.0698371	Alakwaa	C0
1590	0.768519	0.0698878	Alakwaa	C0
1591	0.768519	0.0699386	Alakwaa	C0
1592	0.768519	0.0699893	Alakwaa	C0
1593	0.768519	0.0700401	Alakwaa	C0
1594	0.768519	0.0700908	Alakwaa	C0
1595	0.768519	0.0701416	Alakwaa	C0
1596	0.768519	0.0701924	Alakwaa	C0
1597	0.768519	0.0702431	Alakwaa	C0
1598	0.768519	0.0702939	Alakwaa	C0
1599	0.768519	0.0703446	Alakwaa	C0
1600	0.768519	0.0703954	Alakwaa	C0
1601	0.768519	0.0704461	Alakwaa	C0
1602	0.768519	0.0704969	Alakwaa	C0
1603	0.768519	0.0705476	Alakwaa	C0
1604	0.768519	0.0705984	Alakwaa	C0
1605	0.768519	0.0706491	Alakwaa	C0
1606	0.768519	0.0706999	Alakwaa	C0
1607	0.768519	0.0707506	Alakwaa	C0
1608	0.768519	0.0708014	Alakwaa	C0
1609	0.768519	0.0708522	Alakwaa	C0
1610	0.768519	0.0709029	Alakwaa	C0
1611	0.768519	0.0710044	Alakwaa	C0
1612	0.768519	0.0710552	Alakwaa	C0
1613	0.768519	0.0711059	Alakwaa	C0
1614	0.768519	0.0711567	Alakwaa	C0
1615	0.768519	0.0712074	Alakwaa	C0
1616	0.768519	0.0712582	Alakwaa	C0
1617	0.768519	0.0713089	Alakwaa	C0
1618	0.768519	0.0713597	Alakwaa	C0
1619	0.768519	0.0714104	Alakwaa	C0
1620	0.768519	0.0714612	Alakwaa	C0
1621	0.768519	0.071512	Alakwaa	C0
1622	0.768519	0.0715627	Alakwaa	C0
1623	0.768519	0.0716135	Alakwaa	C0
1624	0.768519	0.071715	Alakwaa	C0
1625	0.768519	0.0717657	Alakwaa	C0
1626	0.768519	0.0718165	Alakwaa	C0
1627	0.768519	0.0718672	Alakwaa	C0
1628	0.768519	0.071918	Alakwaa	C0
1629	0.768519	0.0719687	Alakwaa	C0
1630	0.768519	0.0720195	Alakwaa	C0
1631	0.768519	0.0720702	Alakwaa	C0
1632	0.768519	0.0721718	Alakwaa	C0
1633	0.768519	0.0722225	Alakwaa	C0
1634	0.768519	0.0722733	Alakwaa	C0
1635	0.768519	0.072324	Alakwaa	C0
1636	0.768519	0.0723748	Alakwaa	C0
1637	0.768519	0.0724255	Alakwaa	C0
1638	0.768519	0.0724763	Alakwaa	C0
1639	0.768519	0.072527	Alakwaa	C0
1640	0.768519	0.0725778	Alakwaa	C0
1641	0.768519	0.0726285	Alakwaa	C0
1642	0.768519	0.0726793	Alakwaa	C0
1643	0.768519	0.0727808	Alakwaa	C0
1644	0.768519	0.0728315	Alakwaa	C0
1645	0.768519	0.0728823	Alakwaa	C0
1646	0.768519	0.0729331	Alakwaa	C0
1647	0.768519	0.0729838	Alakwaa	C0
1648	0.768519	0.0730853	Alakwaa	C0
1649	0.768519	0.0731361	Alakwaa	C0
1650	0.768519	0.0731868	Alakwaa	C0
1651	0.768519	0.0732883	Alakwaa	C0
1652	0.768519	0.0733391	Alakwaa	C0
1653	0.768519	0.0733898	Alakwaa	C0
1654	0.768519	0.0734406	Alakwaa	C0
1655	0.768519	0.0734913	Alakwaa	C0
1656	0.768519	0.0735421	Alakwaa	C0
1657	0.768519	0.0735929	Alakwaa	C0
1658	0.768519	0.0736436	Alakwaa	C0
1659	0.768519	0.0736944	Alakwaa	C0
1660	0.768519	0.0737451	Alakwaa	C0
1661	0.768519	0.0737959	Alakwaa	C0
1662	0.768519	0.0738466	Alakwaa	C0
1663	0.768519	0.0738974	Alakwaa	C0
1664	0.768519	0.0739481	Alakwaa	C0
1665	0.768519	0.0739989	Alakwaa	C0
1666	0.768519	0.0740496	Alakwaa	C0
1667	0.768519	0.0741004	Alakwaa	C0
1668	0.768519	0.0741511	Alakwaa	C0
1669	0.768519	0.0742019	Alakwaa	C0
1670	0.768519	0.0742527	Alakwaa	C0
1671	0.768519	0.0743034	Alakwaa	C0
1672	0.768519	0.0743542	Alakwaa	C0
1673	0.768519	0.0744049	Alakwaa	C0
1674	0.768519	0.0744557	Alakwaa	C0
1675	0.768519	0.0745064	Alakwaa	C0
1676	0.768519	0.0746079	Alakwaa	C0
1677	0.768519	0.0746587	Alakwaa	C0
1678	0.768519	0.0747094	Alakwaa	C0
1679	0.768519	0.0747602	Alakwaa	C0
1680	0.768519	0.0748109	Alakwaa	C0
1681	0.768519	0.0748617	Alakwaa	C0
1682	0.768519	0.0749124	Alakwaa	C0
1683	0.768519	0.0749632	Alakwaa	C0
1684	0.768519	0.075014	Alakwaa	C0
1685	0.768519	0.0751155	Alakwaa	C0
1686	0.768519	0.0751662	Alakwaa	C0
1687	0.768519	0.075217	Alakwaa	C0
1688	0.768519	0.0752677	Alakwaa	C0
1689	0.768519	0.0753185	Alakwaa	C0
1690	0.768519	0.0753692	Alakwaa	C0
1691	0.768519	0.07542	Alakwaa	C0
1692	0.768519	0.0754707	Alakwaa	C0
1693	0.768519	0.0755215	Alakwaa	C0
1694	0.768519	0.0755722	Alakwaa	C0
1695	0.768519	0.075623	Alakwaa	C0
1696	0.768519	0.0756738	Alakwaa	C0
1697	0.768519	0.0757245	Alakwaa	C0
1698	0.768519	0.0757753	Alakwaa	C0
1699	0.768519	0.075826	Alakwaa	C0
1700	0.768519	0.0758768	Alakwaa	C0
1701	0.768519	0.0759275	Alakwaa	C0
1702	0.768519	0.0759783	Alakwaa	C0
1703	0.768519	0.076029	Alakwaa	C0
1704	0.768519	0.0760798	Alakwaa	C0
1705	0.768519	0.0761305	Alakwaa	C0
1706	0.768519	0.0761813	Alakwaa	C0
1707	0.768519	0.076232	Alakwaa	C0
1708	0.768519	0.0762828	Alakwaa	C0
1709	0.768519	0.0763336	Alakwaa	C0
1710	0.768519	0.0763843	Alakwaa	C0
1711	0.768519	0.0764351	Alakwaa	C0
1712	0.768519	0.0764858	Alakwaa	C0
1713	0.768519	0.0765366	Alakwaa	C0
1714	0.768519	0.0765873	Alakwaa	C0
1715	0.768519	0.0766381	Alakwaa	C0
1716	0.768519	0.0766888	Alakwaa	C0
1717	0.768519	0.0767396	Alakwaa	C0
1718	0.768519	0.0767903	Alakwaa	C0
1719	0.768519	0.0768411	Alakwaa	C0
1720	0.768519	0.0768918	Alakwaa	C0
1721	0.768519	0.0769426	Alakwaa	C0
1722	0.768519	0.0769934	Alakwaa	C0
1723	0.768519	0.0770441	Alakwaa	C0
1724	0.768519	0.0770949	Alakwaa	C0
1725	0.768519	0.0771456	Alakwaa	C0
1726	0.768519	0.0771964	Alakwaa	C0
1727	0.768519	0.0772471	Alakwaa	C0
1728	0.768519	0.0772979	Alakwaa	C0
1729	0.768519	0.0773486	Alakwaa	C0
1730	0.768519	0.0773994	Alakwaa	C0
1731	0.768519	0.0774501	Alakwaa	C0
1732	0.768519	0.0775009	Alakwaa	C0
1733	0.768519	0.0775516	Alakwaa	C0
1734	0.768519	0.0776024	Alakwaa	C0
1735	0.768519	0.0777039	Alakwaa	C0
1736	0.768519	0.0777547	Alakwaa	C0
1737	0.768519	0.0778054	Alakwaa	C0
1738	0.768519	0.0778562	Alakwaa	C0
1739	0.768519	0.0779069	Alakwaa	C0
1740	0.768519	0.0779577	Alakwaa	C0
1741	0.768519	0.0780084	Alakwaa	C0
1742	0.768519	0.0780592	Alakwaa	C0
1743	0.768519	0.0781099	Alakwaa	C0
1744	0.768519	0.0781607	Alakwaa	C0
1745	0.768519	0.0782114	Alakwaa	C0
1746	0.768519	0.0782622	Alakwaa	C0
1747	0.768519	0.0783129	Alakwaa	C0
1748	0.768519	0.0783637	Alakwaa	C0
1749	0.768519	0.0784145	Alakwaa	C0
1750	0.768519	0.0784652	Alakwaa	C0
1751	0.768519	0.078516	Alakwaa	C0
1752	0.768519	0.0785667	Alakwaa	C0
1753	0.768519	0.0786175	Alakwaa	C0
1754	0.768519	0.0786682	Alakwaa	C0
1755	0.768519	0.078719	Alakwaa	C0
1756	0.768519	0.0787697	Alakwaa	C0
1757	0.768519	0.0788205	Alakwaa	C0
1758	0.768519	0.0788712	Alakwaa	C0
1759	0.768519	0.078922	Alakwaa	C0
1760	0.768519	0.0789727	Alakwaa	C0
1761	0.768519	0.0790235	Alakwaa	C0
1762	0.768519	0.0790743	Alakwaa	C0
1763	0.768519	0.079125	Alakwaa	C0
1764	0.768519	0.0791758	Alakwaa	C0
1765	0.768519	0.0792265	Alakwaa	C0
1766	0.768519	0.0792773	Alakwaa	C0
1767	0.768519	0.079328	Alakwaa	C0
1768	0.759259	0.0793788	Alakwaa	C0
1769	0.759259	0.0794295	Alakwaa	C0
1770	0.759259	0.0794803	Alakwaa	C0
1771	0.759259	0.079531	Alakwaa	C0
1772	0.759259	0.0795818	Alakwaa	C0
1773	0.759259	0.0796325	Alakwaa	C0
1774	0.759259	0.0796833	Alakwaa	C0
1775	0.759259	0.0797341	Alakwaa	C0
1776	0.759259	0.0797848	Alakwaa	C0
1777	0.759259	0.0798356	Alakwaa	C0
1778	0.759259	0.0798863	Alakwaa	C0
1779	0.759259	0.0799371	Alakwaa	C0
1780	0.759259	0.0799878	Alakwaa	C0
1781	0.759259	0.0800386	Alakwaa	C0
1782	0.759259	0.0800893	Alakwaa	C0
1783	0.759259	0.0801908	Alakwaa	C0
1784	0.759259	0.0802416	Alakwaa	C0
1785	0.759259	0.0802923	Alakwaa	C0
1786	0.759259	0.0803431	Alakwaa	C0
1787	0.759259	0.0803938	Alakwaa	C0
1788	0.759259	0.0804954	Alakwaa	C0
1789	0.759259	0.0805461	Alakwaa	C0
1790	0.759259	0.0805969	Alakwaa	C0
1791	0.759259	0.0806476	Alakwaa	C0
1792	0.759259	0.0806984	Alakwaa	C0
1793	0.759259	0.0807491	Alakwaa	C0
1794	0.759259	0.0807999	Alakwaa	C0
1795	0.759259	0.0808506	Alakwaa	C0
1796	0.759259	0.0809014	Alakwaa	C0
1797	0.759259	0.0809521	Alakwaa	C0
1798	0.759259	0.0810029	Alakwaa	C0
1799	0.759259	0.0811044	Alakwaa	C0
1800	0.759259	0.0811552	Alakwaa	C0
1801	0.759259	0.0812059	Alakwaa	C0
1802	0.759259	0.0812567	Alakwaa	C0
1803	0.759259	0.0813074	Alakwaa	C0
1804	0.759259	0.0813582	Alakwaa	C0
1805	0.759259	0.0814597	Alakwaa	C0
1806	0.759259	0.0815104	Alakwaa	C0
1807	0.759259	0.0815612	Alakwaa	C0
1808	0.759259	0.0816119	Alakwaa	C0
1809	0.759259	0.0816627	Alakwaa	C0
1810	0.759259	0.0817134	Alakwaa	C0
1811	0.759259	0.0817642	Alakwaa	C0
1812	0.759259	0.081815	Alakwaa	C0
1813	0.759259	0.0818657	Alakwaa	C0
1814	0.759259	0.0819165	Alakwaa	C0
1815	0.759259	0.0819672	Alakwaa	C0
1816	0.759259	0.082018	Alakwaa	C0
1817	0.759259	0.0820687	Alakwaa	C0
1818	0.759259	0.0821702	Alakwaa	C0
1819	0.759259	0.082221	Alakwaa	C0
1820	0.759259	0.0822717	Alakwaa	C0
1821	0.759259	0.0823225	Alakwaa	C0
1822	0.759259	0.0823732	Alakwaa	C0
1823	0.759259	0.082424	Alakwaa	C0
1824	0.759259	0.0825255	Alakwaa	C0
1825	0.759259	0.0825763	Alakwaa	C0
1826	0.759259	0.082627	Alakwaa	C0
1827	0.759259	0.0826778	Alakwaa	C0
1828	0.759259	0.0827285	Alakwaa	C0
1829	0.759259	0.0827793	Alakwaa	C0
1830	0.759259	0.08283	Alakwaa	C0
1831	0.759259	0.0829315	Alakwaa	C0
1832	0.759259	0.0829823	Alakwaa	C0
1833	0.759259	0.0830838	Alakwaa	C0
1834	0.759259	0.0831345	Alakwaa	C0
1835	0.759259	0.0831853	Alakwaa	C0
1836	0.759259	0.0832361	Alakwaa	C0
1837	0.759259	0.0832868	Alakwaa	C0
1838	0.759259	0.0833376	Alakwaa	C0
1839	0.759259	0.0833883	Alakwaa	C0
1840	0.759259	0.0834391	Alakwaa	C0
1841	0.759259	0.0834898	Alakwaa	C0
1842	0.759259	0.0835406	Alakwaa	C0
1843	0.759259	0.0836421	Alakwaa	C0
1844	0.759259	0.0836928	Alakwaa	C0
1845	0.759259	0.0837436	Alakwaa	C0
1846	0.759259	0.0837943	Alakwaa	C0
1847	0.759259	0.0838451	Alakwaa	C0
1848	0.759259	0.0838959	Alakwaa	C0
1849	0.759259	0.0839466	Alakwaa	C0
1850	0.759259	0.0839974	Alakwaa	C0
1851	0.759259	0.0840481	Alakwaa	C0
1852	0.759259	0.0840989	Alakwaa	C0
1853	0.759259	0.0841496	Alakwaa	C0
1854	0.759259	0.0842004	Alakwaa	C0
1855	0.759259	0.0842511	Alakwaa	C0
1856	0.759259	0.0843019	Alakwaa	C0
1857	0.759259	0.0843526	Alakwaa	C0
1858	0.759259	0.0844541	Alakwaa	C0
1859	0.759259	0.0845049	Alakwaa	C0
1860	0.759259	0.0845557	Alakwaa	C0
1861	0.759259	0.0846572	Alakwaa	C0
1862	0.759259	0.0847079	Alakwaa	C0
1863	0.759259	0.0847587	Alakwaa	C0
1864	0.759259	0.0848094	Alakwaa	C0
1865	0.759259	0.0848602	Alakwaa	C0
1866	0.759259	0.0849109	Alakwaa	C0
1867	0.759259	0.0849617	Alakwaa	C0
1868	0.759259	0.0850124	Alakwaa	C0
1869	0.759259	0.0850632	Alakwaa	C0
1870	0.759259	0.0851139	Alakwaa	C0
1871	0.759259	0.0851647	Alakwaa	C0
1872	0.759259	0.0852154	Alakwaa	C0
1873	0.759259	0.0852662	Alakwaa	C0
1874	0.759259	0.085317	Alakwaa	C0
1875	0.759259	0.0853677	Alakwaa	C0
1876	0.759259	0.0854185	Alakwaa	C0
1877	0.759259	0.0854692	Alakwaa	C0
1878	0.759259	0.08552	Alakwaa	C0
1879	0.759259	0.0855707	Alakwaa	C0
1880	0.759259	0.0856215	Alakwaa	C0
1881	0.759259	0.0856722	Alakwaa	C0
1882	0.759259	0.085723	Alakwaa	C0
1883	0.759259	0.0857737	Alakwaa	C0
1884	0.759259	0.0858245	Alakwaa	C0
1885	0.759259	0.0858752	Alakwaa	C0
1886	0.759259	0.085926	Alakwaa	C0
1887	0.759259	0.0859768	Alakwaa	C0
1888	0.759259	0.0860275	Alakwaa	C0
1889	0.759259	0.0860783	Alakwaa	C0
1890	0.759259	0.086129	Alakwaa	C0
1891	0.759259	0.0861798	Alakwaa	C0
1892	0.759259	0.0862305	Alakwaa	C0
1893	0.759259	0.0862813	Alakwaa	C0
1894	0.759259	0.086332	Alakwaa	C0
1895	0.759259	0.0863828	Alakwaa	C0
1896	0.759259	0.0864335	Alakwaa	C0
1897	0.759259	0.0864843	Alakwaa	C0
1898	0.759259	0.086535	Alakwaa	C0
1899	0.759259	0.0865858	Alakwaa	C0
1900	0.759259	0.0866366	Alakwaa	C0
1901	0.759259	0.0866873	Alakwaa	C0
1902	0.759259	0.0867381	Alakwaa	C0
1903	0.759259	0.0867888	Alakwaa	C0
1904	0.759259	0.0868396	Alakwaa	C0
1905	0.759259	0.0868903	Alakwaa	C0
1906	0.759259	0.0869411	Alakwaa	C0
1907	0.759259	0.0869918	Alakwaa	C0
1908	0.759259	0.0870933	Alakwaa	C0
1909	0.759259	0.0871441	Alakwaa	C0
1910	0.759259	0.0871948	Alakwaa	C0
1911	0.759259	0.0872456	Alakwaa	C0
1912	0.759259	0.0872964	Alakwaa	C0
1913	0.759259	0.0873471	Alakwaa	C0
1914	0.759259	0.0873979	Alakwaa	C0
1915	0.759259	0.0874486	Alakwaa	C0
1916	0.759259	0.0874994	Alakwaa	C0
1917	0.759259	0.0875501	Alakwaa	C0
1918	0.759259	0.0876009	Alakwaa	C0
1919	0.759259	0.0876516	Alakwaa	C0
1920	0.759259	0.0877024	Alakwaa	C0
1921	0.759259	0.0877531	Alakwaa	C0
1922	0.759259	0.0878039	Alakwaa	C0
1923	0.759259	0.0878546	Alakwaa	C0
1924	0.759259	0.0879054	Alakwaa	C0
1925	0.759259	0.0879561	Alakwaa	C0
1926	0.759259	0.0880069	Alakwaa	C0
1927	0.759259	0.0880577	Alakwaa	C0
1928	0.759259	0.0881084	Alakwaa	C0
1929	0.759259	0.0881592	Alakwaa	C0
1930	0.759259	0.0882099	Alakwaa	C0
1931	0.759259	0.0882607	Alakwaa	C0
1932	0.759259	0.0883114	Alakwaa	C0
1933	0.759259	0.0884129	Alakwaa	C0
1934	0.759259	0.0884637	Alakwaa	C0
1935	0.759259	0.0885144	Alakwaa	C0
1936	0.759259	0.0885652	Alakwaa	C0
1937	0.759259	0.0886159	Alakwaa	C0
1938	0.759259	0.0886667	Alakwaa	C0
1939	0.759259	0.0887175	Alakwaa	C0
1940	0.759259	0.0887682	Alakwaa	C0
1941	0.759259	0.088819	Alakwaa	C0
1942	0.759259	0.0888697	Alakwaa	C0
1943	0.759259	0.0889205	Alakwaa	C0
1944	0.759259	0.0889712	Alakwaa	C0
1945	0.759259	0.089022	Alakwaa	C0
1946	0.759259	0.0890727	Alakwaa	C0
1947	0.759259	0.0891235	Alakwaa	C0
1948	0.759259	0.0891742	Alakwaa	C0
1949	0.759259	0.089225	Alakwaa	C0
1950	0.759259	0.0892757	Alakwaa	C0
1951	0.759259	0.0893265	Alakwaa	C0
1952	0.759259	0.0893773	Alakwaa	C0
1953	0.759259	0.089428	Alakwaa	C0
1954	0.759259	0.0894788	Alakwaa	C0
1955	0.759259	0.0895295	Alakwaa	C0
1956	0.759259	0.0895803	Alakwaa	C0
1957	0.759259	0.089631	Alakwaa	C0
1958	0.759259	0.0896818	Alakwaa	C0
1959	0.759259	0.0897325	Alakwaa	C0
1960	0.759259	0.0897833	Alakwaa	C0
1961	0.759259	0.0898848	Alakwaa	C0
1962	0.759259	0.0899355	Alakwaa	C0
1963	0.759259	0.0899863	Alakwaa	C0
1964	0.759259	0.0900371	Alakwaa	C0
1965	0.759259	0.0900878	Alakwaa	C0
1966	0.759259	0.0901893	Alakwaa	C0
1967	0.759259	0.0902401	Alakwaa	C0
1968	0.759259	0.0902908	Alakwaa	C0
1969	0.759259	0.0903416	Alakwaa	C0
1970	0.759259	0.0903923	Alakwaa	C0
1971	0.759259	0.0904431	Alakwaa	C0
1972	0.759259	0.0904938	Alakwaa	C0
1973	0.759259	0.0905446	Alakwaa	C0
1974	0.759259	0.0905953	Alakwaa	C0
1975	0.759259	0.0906461	Alakwaa	C0
1976	0.759259	0.0906968	Alakwaa	C0
1977	0.759259	0.0907476	Alakwaa	C0
1978	0.759259	0.0907984	Alakwaa	C0
1979	0.759259	0.0908491	Alakwaa	C0
1980	0.759259	0.0908999	Alakwaa	C0
1981	0.759259	0.0909506	Alakwaa	C0
1982	0.759259	0.0910014	Alakwaa	C0
1983	0.759259	0.0910521	Alakwaa	C0
1984	0.759259	0.0911029	Alakwaa	C0
1985	0.759259	0.0911536	Alakwaa	C0
1986	0.759259	0.0912044	Alakwaa	C0
1987	0.759259	0.0912551	Alakwaa	C0
1988	0.759259	0.0913059	Alakwaa	C0
1989	0.759259	0.0913566	Alakwaa	C0
1990	0.759259	0.0914074	Alakwaa	C0
1991	0.759259	0.0914582	Alakwaa	C0
1992	0.759259	0.0915089	Alakwaa	C0
1993	0.759259	0.0916104	Alakwaa	C0
1994	0.759259	0.0916612	Alakwaa	C0
1995	0.759259	0.0917119	Alakwaa	C0
1996	0.759259	0.0917627	Alakwaa	C0
1997	0.759259	0.0918642	Alakwaa	C0
1998	0.759259	0.0919149	Alakwaa	C0
1999	0.759259	0.0919657	Alakwaa	C0
[truncated: 281,303+ more rows]

## Sheet: Figure 3B
	Sensitivities	Specificities	method	celltype
1	1	0	Asgard	C1
2	1	0.00363636	Asgard	C1
3	1	0.00727273	Asgard	C1
4	1	0.0109091	Asgard	C1
5	1	0.0145455	Asgard	C1
6	1	0.0181818	Asgard	C1
7	1	0.0218182	Asgard	C1
8	1	0.0254545	Asgard	C1
9	1	0.0290909	Asgard	C1
10	1	0.0327273	Asgard	C1
11	1	0.0363636	Asgard	C1
12	1	0.04	Asgard	C1
13	1	0.0436364	Asgard	C1
14	1	0.0472727	Asgard	C1
15	1	0.0509091	Asgard	C1
16	1	0.0545455	Asgard	C1
17	1	0.0581818	Asgard	C1
18	1	0.0618182	Asgard	C1
19	1	0.0654545	Asgard	C1
20	1	0.0690909	Asgard	C1
21	1	0.0727273	Asgard	C1
22	1	0.0763636	Asgard	C1
23	1	0.08	Asgard	C1
24	1	0.0836364	Asgard	C1
25	1	0.0872727	Asgard	C1
26	1	0.0909091	Asgard	C1
27	1	0.0945455	Asgard	C1
28	1	0.0981818	Asgard	C1
29	1	0.101818	Asgard	C1
30	1	0.105455	Asgard	C1
31	1	0.109091	Asgard	C1
32	1	0.112727	Asgard	C1
33	1	0.116364	Asgard	C1
34	1	0.12	Asgard	C1
35	1	0.123636	Asgard	C1
36	0.979167	0.123636	Asgard	C1
37	0.979167	0.127273	Asgard	C1
38	0.979167	0.130909	Asgard	C1
39	0.979167	0.134545	Asgard	C1
40	0.979167	0.138182	Asgard	C1
41	0.979167	0.141818	Asgard	C1
42	0.979167	0.145455	Asgard	C1
43	0.979167	0.149091	Asgard	C1
44	0.979167	0.152727	Asgard	C1
45	0.979167	0.156364	Asgard	C1
46	0.979167	0.16	Asgard	C1
47	0.979167	0.163636	Asgard	C1
48	0.979167	0.167273	Asgard	C1
49	0.979167	0.170909	Asgard	C1
50	0.979167	0.174545	Asgard	C1
51	0.979167	0.178182	Asgard	C1
52	0.979167	0.181818	Asgard	C1
53	0.979167	0.185455	Asgard	C1
54	0.979167	0.189091	Asgard	C1
55	0.979167	0.192727	Asgard	C1
56	0.979167	0.196364	Asgard	C1
57	0.979167	0.2	Asgard	C1
58	0.979167	0.203636	Asgard	C1
59	0.979167	0.207273	Asgard	C1
60	0.979167	0.210909	Asgard	C1
61	0.979167	0.214545	Asgard	C1
62	0.979167	0.218182	Asgard	C1
63	0.979167	0.221818	Asgard	C1
64	0.979167	0.225455	Asgard	C1
65	0.979167	0.229091	Asgard	C1
66	0.979167	0.232727	Asgard	C1
67	0.979167	0.236364	Asgard	C1
68	0.979167	0.24	Asgard	C1
69	0.979167	0.243636	Asgard	C1
70	0.979167	0.247273	Asgard	C1
71	0.979167	0.250909	Asgard	C1
72	0.979167	0.254545	Asgard	C1
73	0.979167	0.258182	Asgard	C1
74	0.979167	0.261818	Asgard	C1
75	0.979167	0.265455	Asgard	C1
76	0.979167	0.269091	Asgard	C1
77	0.979167	0.272727	Asgard	C1
78	0.979167	0.276364	Asgard	C1
79	0.979167	0.28	Asgard	C1
80	0.979167	0.283636	Asgard	C1
81	0.979167	0.287273	Asgard	C1
82	0.979167	0.290909	Asgard	C1
83	0.979167	0.294545	Asgard	C1
84	0.979167	0.298182	Asgard	C1
85	0.979167	0.301818	Asgard	C1
86	0.979167	0.305455	Asgard	C1
87	0.979167	0.309091	Asgard	C1
88	0.979167	0.312727	Asgard	C1
89	0.979167	0.316364	Asgard	C1
90	0.979167	0.32	Asgard	C1
91	0.979167	0.323636	Asgard	C1
92	0.979167	0.327273	Asgard	C1
93	0.979167	0.330909	Asgard	C1
94	0.979167	0.334545	Asgard	C1
95	0.958333	0.334545	Asgard	C1
96	0.958333	0.338182	Asgard	C1
97	0.958333	0.341818	Asgard	C1
98	0.958333	0.345455	Asgard	C1
99	0.958333	0.349091	Asgard	C1
100	0.958333	0.352727	Asgard	C1
101	0.958333	0.356364	Asgard	C1
102	0.958333	0.36	Asgard	C1
103	0.958333	0.363636	Asgard	C1
104	0.958333	0.367273	Asgard	C1
105	0.958333	0.370909	Asgard	C1
106	0.9375	0.370909	Asgard	C1
107	0.9375	0.374545	Asgard	C1
108	0.9375	0.378182	Asgard	C1
109	0.9375	0.381818	Asgard	C1
110	0.9375	0.385455	Asgard	C1
111	0.9375	0.389091	Asgard	C1
112	0.9375	0.392727	Asgard	C1
113	0.9375	0.396364	Asgard	C1
114	0.9375	0.4	Asgard	C1
115	0.9375	0.403636	Asgard	C1
116	0.9375	0.407273	Asgard	C1
117	0.9375	0.410909	Asgard	C1
118	0.9375	0.414545	Asgard	C1
119	0.9375	0.418182	Asgard	C1
120	0.9375	0.421818	Asgard	C1
121	0.9375	0.425455	Asgard	C1
122	0.9375	0.429091	Asgard	C1
123	0.9375	0.432727	Asgard	C1
124	0.9375	0.436364	Asgard	C1
125	0.9375	0.44	Asgard	C1
126	0.9375	0.443636	Asgard	C1
127	0.9375	0.447273	Asgard	C1
128	0.9375	0.450909	Asgard	C1
129	0.9375	0.454545	Asgard	C1
130	0.9375	0.458182	Asgard	C1
131	0.9375	0.461818	Asgard	C1
132	0.9375	0.465455	Asgard	C1
133	0.9375	0.469091	Asgard	C1
134	0.9375	0.472727	Asgard	C1
135	0.9375	0.476364	Asgard	C1
136	0.9375	0.48	Asgard	C1
137	0.9375	0.483636	Asgard	C1
138	0.9375	0.487273	Asgard	C1
139	0.9375	0.490909	Asgard	C1
140	0.9375	0.494545	Asgard	C1
141	0.9375	0.498182	Asgard	C1
142	0.9375	0.501818	Asgard	C1
143	0.9375	0.505455	Asgard	C1
144	0.9375	0.509091	Asgard	C1
145	0.9375	0.512727	Asgard	C1
146	0.9375	0.516364	Asgard	C1
147	0.9375	0.52	Asgard	C1
148	0.916667	0.52	Asgard	C1
149	0.916667	0.523636	Asgard	C1
150	0.916667	0.527273	Asgard	C1
151	0.916667	0.530909	Asgard	C1
152	0.916667	0.534545	Asgard	C1
153	0.916667	0.538182	Asgard	C1
154	0.916667	0.541818	Asgard	C1
155	0.916667	0.545455	Asgard	C1
156	0.916667	0.549091	Asgard	C1
157	0.916667	0.552727	Asgard	C1
158	0.916667	0.556364	Asgard	C1
159	0.895833	0.556364	Asgard	C1
160	0.895833	0.56	Asgard	C1
161	0.895833	0.563636	Asgard	C1
162	0.895833	0.567273	Asgard	C1
163	0.895833	0.570909	Asgard	C1
164	0.895833	0.574545	Asgard	C1
165	0.895833	0.578182	Asgard	C1
166	0.895833	0.581818	Asgard	C1
167	0.895833	0.585455	Asgard	C1
168	0.895833	0.589091	Asgard	C1
169	0.895833	0.592727	Asgard	C1
170	0.895833	0.596364	Asgard	C1
171	0.895833	0.6	Asgard	C1
172	0.895833	0.603636	Asgard	C1
173	0.895833	0.607273	Asgard	C1
174	0.895833	0.610909	Asgard	C1
175	0.895833	0.614545	Asgard	C1
176	0.895833	0.618182	Asgard	C1
177	0.895833	0.621818	Asgard	C1
178	0.895833	0.625455	Asgard	C1
179	0.895833	0.629091	Asgard	C1
180	0.895833	0.632727	Asgard	C1
181	0.875	0.632727	Asgard	C1
182	0.875	0.636364	Asgard	C1
183	0.875	0.64	Asgard	C1
184	0.875	0.643636	Asgard	C1
185	0.875	0.647273	Asgard	C1
186	0.875	0.650909	Asgard	C1
187	0.875	0.654545	Asgard	C1
188	0.875	0.658182	Asgard	C1
189	0.875	0.661818	Asgard	C1
190	0.875	0.665455	Asgard	C1
191	0.875	0.669091	Asgard	C1
192	0.875	0.672727	Asgard	C1
193	0.875	0.676364	Asgard	C1
194	0.854167	0.676364	Asgard	C1
195	0.854167	0.68	Asgard	C1
196	0.854167	0.683636	Asgard	C1
197	0.854167	0.687273	Asgard	C1
198	0.854167	0.690909	Asgard	C1
199	0.833333	0.690909	Asgard	C1
200	0.833333	0.694545	Asgard	C1
201	0.833333	0.698182	Asgard	C1
202	0.833333	0.701818	Asgard	C1
203	0.833333	0.705455	Asgard	C1
204	0.833333	0.709091	Asgard	C1
205	0.833333	0.712727	Asgard	C1
206	0.833333	0.716364	Asgard	C1
207	0.833333	0.72	Asgard	C1
208	0.833333	0.723636	Asgard	C1
209	0.833333	0.727273	Asgard	C1
210	0.8125	0.727273	Asgard	C1
211	0.8125	0.730909	Asgard	C1
212	0.8125	0.734545	Asgard	C1
213	0.8125	0.738182	Asgard	C1
214	0.791667	0.738182	Asgard	C1
215	0.791667	0.741818	Asgard	C1
216	0.791667	0.745455	Asgard	C1
217	0.791667	0.749091	Asgard	C1
218	0.791667	0.752727	Asgard	C1
219	0.791667	0.756364	Asgard	C1
220	0.791667	0.76	Asgard	C1
221	0.791667	0.763636	Asgard	C1
222	0.791667	0.767273	Asgard	C1
223	0.791667	0.770909	Asgard	C1
224	0.791667	0.774545	Asgard	C1
225	0.791667	0.778182	Asgard	C1
226	0.791667	0.781818	Asgard	C1
227	0.791667	0.785455	Asgard	C1
228	0.770833	0.785455	Asgard	C1
229	0.770833	0.789091	Asgard	C1
230	0.770833	0.792727	Asgard	C1
231	0.770833	0.796364	Asgard	C1
232	0.770833	0.8	Asgard	C1
233	0.770833	0.803636	Asgard	C1
234	0.770833	0.807273	Asgard	C1
235	0.770833	0.810909	Asgard	C1
236	0.75	0.810909	Asgard	C1
237	0.75	0.814545	Asgard	C1
238	0.75	0.818182	Asgard	C1
239	0.75	0.821818	Asgard	C1
240	0.75	0.825455	Asgard	C1
241	0.75	0.829091	Asgard	C1
242	0.729167	0.829091	Asgard	C1
243	0.729167	0.832727	Asgard	C1
244	0.729167	0.836364	Asgard	C1
245	0.708333	0.836364	Asgard	C1
246	0.708333	0.84	Asgard	C1
247	0.6875	0.84	Asgard	C1
248	0.6875	0.843636	Asgard	C1
249	0.6875	0.847273	Asgard	C1
250	0.666667	0.847273	Asgard	C1
251	0.666667	0.850909	Asgard	C1
252	0.666667	0.854545	Asgard	C1
253	0.666667	0.858182	Asgard	C1
254	0.666667	0.861818	Asgard	C1
255	0.645833	0.861818	Asgard	C1
256	0.625	0.861818	Asgard	C1
257	0.604167	0.861818	Asgard	C1
258	0.583333	0.861818	Asgard	C1
259	0.583333	0.865455	Asgard	C1
260	0.583333	0.869091	Asgard	C1
261	0.5625	0.869091	Asgard	C1
262	0.5625	0.872727	Asgard	C1
263	0.5625	0.876364	Asgard	C1
264	0.5625	0.88	Asgard	C1
265	0.5625	0.883636	Asgard	C1
266	0.5625	0.887273	Asgard	C1
267	0.5625	0.890909	Asgard	C1
268	0.5625	0.894545	Asgard	C1
269	0.5625	0.898182	Asgard	C1
270	0.541667	0.898182	Asgard	C1
271	0.520833	0.898182	Asgard	C1
272	0.520833	0.901818	Asgard	C1
273	0.5	0.901818	Asgard	C1
274	0.5	0.905455	Asgard	C1
275	0.5	0.909091	Asgard	C1
276	0.5	0.912727	Asgard	C1
277	0.479167	0.912727	Asgard	C1
278	0.479167	0.916364	Asgard	C1
279	0.458333	0.916364	Asgard	C1
280	0.4375	0.916364	Asgard	C1
281	0.4375	0.92	Asgard	C1
282	0.4375	0.923636	Asgard	C1
283	0.416667	0.923636	Asgard	C1
284	0.395833	0.923636	Asgard	C1
285	0.375	0.923636	Asgard	C1
286	0.375	0.927273	Asgard	C1
287	0.375	0.930909	Asgard	C1
288	0.375	0.934545	Asgard	C1
289	0.375	0.938182	Asgard	C1
290	0.375	0.941818	Asgard	C1
291	0.375	0.945455	Asgard	C1
292	0.375	0.949091	Asgard	C1
293	0.375	0.952727	Asgard	C1
294	0.375	0.956364	Asgard	C1
295	0.375	0.96	Asgard	C1
296	0.354167	0.96	Asgard	C1
297	0.354167	0.963636	Asgard	C1
298	0.354167	0.967273	Asgard	C1
299	0.354167	0.970909	Asgard	C1
300	0.354167	0.974545	Asgard	C1
301	0.333333	0.974545	Asgard	C1
302	0.333333	0.978182	Asgard	C1
303	0.3125	0.978182	Asgard	C1
304	0.3125	0.981818	Asgard	C1
305	0.291667	0.981818	Asgard	C1
306	0.291667	0.985455	Asgard	C1
307	0.291667	0.989091	Asgard	C1
308	0.270833	0.989091	Asgard	C1
309	0.25	0.989091	Asgard	C1
310	0.25	0.992727	Asgard	C1
311	0.25	0.996364	Asgard	C1
312	0.229167	0.996364	Asgard	C1
313	0.208333	0.996364	Asgard	C1
314	0.1875	0.996364	Asgard	C1
315	0.166667	0.996364	Asgard	C1
316	0.145833	0.996364	Asgard	C1
317	0.125	0.996364	Asgard	C1
318	0.104167	0.996364	Asgard	C1
319	0.0833333	0.996364	Asgard	C1
320	0.0833333	1	Asgard	C1
321	0.0625	1	Asgard	C1
322	0.0416667	1	Asgard	C1
323	0.0208333	1	Asgard	C1
324	0	1	Asgard	C1
325	1	0	Alakwaa	C1
326	1	0.00363636	Alakwaa	C1
327	1	0.00727273	Alakwaa	C1
328	1	0.0109091	Alakwaa	C1
329	1	0.0145455	Alakwaa	C1
330	1	0.0181818	Alakwaa	C1
331	0.979167	0.0181818	Alakwaa	C1
332	0.979167	0.0218182	Alakwaa	C1
333	0.979167	0.0254545	Alakwaa	C1
334	0.979167	0.0290909	Alakwaa	C1
335	0.958333	0.0290909	Alakwaa	C1
336	0.958333	0.0327273	Alakwaa	C1
337	0.958333	0.0363636	Alakwaa	C1
338	0.9375	0.0363636	Alakwaa	C1
339	0.9375	0.04	Alakwaa	C1
340	0.9375	0.0436364	Alakwaa	C1
341	0.9375	0.0472727	Alakwaa	C1
342	0.9375	0.0509091	Alakwaa	C1
343	0.9375	0.0545455	Alakwaa	C1
344	0.9375	0.0581818	Alakwaa	C1
345	0.9375	0.0618182	Alakwaa	C1
346	0.9375	0.0654545	Alakwaa	C1
347	0.9375	0.0690909	Alakwaa	C1
348	0.916667	0.0690909	Alakwaa	C1
349	0.916667	0.0727273	Alakwaa	C1
350	0.916667	0.0763636	Alakwaa	C1
351	0.916667	0.08	Alakwaa	C1
352	0.916667	0.0836364	Alakwaa	C1
353	0.916667	0.0872727	Alakwaa	C1
354	0.916667	0.0909091	Alakwaa	C1
355	0.916667	0.0945455	Alakwaa	C1
356	0.916667	0.0981818	Alakwaa	C1
357	0.916667	0.101818	Alakwaa	C1
358	0.895833	0.101818	Alakwaa	C1
359	0.895833	0.105455	Alakwaa	C1
360	0.895833	0.109091	Alakwaa	C1
361	0.895833	0.112727	Alakwaa	C1
362	0.895833	0.116364	Alakwaa	C1
363	0.875	0.116364	Alakwaa	C1
364	0.875	0.12	Alakwaa	C1
365	0.875	0.123636	Alakwaa	C1
366	0.875	0.127273	Alakwaa	C1
367	0.854167	0.127273	Alakwaa	C1
368	0.854167	0.130909	Alakwaa	C1
369	0.854167	0.134545	Alakwaa	C1
370	0.854167	0.138182	Alakwaa	C1
371	0.854167	0.141818	Alakwaa	C1
372	0.854167	0.145455	Alakwaa	C1
373	0.833333	0.145455	Alakwaa	C1
374	0.833333	0.149091	Alakwaa	C1
375	0.833333	0.152727	Alakwaa	C1
376	0.833333	0.156364	Alakwaa	C1
377	0.833333	0.16	Alakwaa	C1
378	0.833333	0.163636	Alakwaa	C1
379	0.833333	0.167273	Alakwaa	C1
380	0.833333	0.170909	Alakwaa	C1
381	0.833333	0.174545	Alakwaa	C1
382	0.833333	0.178182	Alakwaa	C1
383	0.833333	0.181818	Alakwaa	C1
384	0.833333	0.185455	Alakwaa	C1
385	0.8125	0.185455	Alakwaa	C1
386	0.791667	0.185455	Alakwaa	C1
387	0.791667	0.189091	Alakwaa	C1
388	0.791667	0.192727	Alakwaa	C1
389	0.791667	0.196364	Alakwaa	C1
390	0.770833	0.196364	Alakwaa	C1
391	0.770833	0.2	Alakwaa	C1
392	0.770833	0.203636	Alakwaa	C1
393	0.770833	0.207273	Alakwaa	C1
394	0.770833	0.210909	Alakwaa	C1
395	0.75	0.210909	Alakwaa	C1
396	0.75	0.214545	Alakwaa	C1
397	0.75	0.218182	Alakwaa	C1
398	0.729167	0.218182	Alakwaa	C1
399	0.729167	0.221818	Alakwaa	C1
400	0.729167	0.225455	Alakwaa	C1
401	0.729167	0.229091	Alakwaa	C1
402	0.729167	0.232727	Alakwaa	C1
403	0.729167	0.236364	Alakwaa	C1
404	0.708333	0.236364	Alakwaa	C1
405	0.708333	0.24	Alakwaa	C1
406	0.708333	0.243636	Alakwaa	C1
407	0.6875	0.243636	Alakwaa	C1
408	0.6875	0.247273	Alakwaa	C1
409	0.6875	0.250909	Alakwaa	C1
410	0.6875	0.254545	Alakwaa	C1
411	0.6875	0.258182	Alakwaa	C1
412	0.6875	0.261818	Alakwaa	C1
413	0.6875	0.265455	Alakwaa	C1
414	0.6875	0.269091	Alakwaa	C1
415	0.6875	0.272727	Alakwaa	C1
416	0.6875	0.276364	Alakwaa	C1
417	0.6875	0.28	Alakwaa	C1
418	0.666667	0.28	Alakwaa	C1
419	0.666667	0.283636	Alakwaa	C1
420	0.666667	0.287273	Alakwaa	C1
421	0.666667	0.290909	Alakwaa	C1
422	0.666667	0.294545	Alakwaa	C1
423	0.666667	0.298182	Alakwaa	C1
424	0.666667	0.301818	Alakwaa	C1
425	0.666667	0.305455	Alakwaa	C1
426	0.666667	0.309091	Alakwaa	C1
427	0.666667	0.312727	Alakwaa	C1
428	0.666667	0.316364	Alakwaa	C1
429	0.666667	0.32	Alakwaa	C1
430	0.666667	0.323636	Alakwaa	C1
431	0.666667	0.327273	Alakwaa	C1
432	0.666667	0.330909	Alakwaa	C1
433	0.666667	0.334545	Alakwaa	C1
434	0.666667	0.338182	Alakwaa	C1
435	0.666667	0.341818	Alakwaa	C1
436	0.666667	0.345455	Alakwaa	C1
437	0.666667	0.349091	Alakwaa	C1
438	0.666667	0.352727	Alakwaa	C1
439	0.666667	0.356364	Alakwaa	C1
440	0.666667	0.36	Alakwaa	C1
441	0.666667	0.363636	Alakwaa	C1
442	0.666667	0.367273	Alakwaa	C1
443	0.666667	0.370909	Alakwaa	C1
444	0.666667	0.374545	Alakwaa	C1
445	0.666667	0.378182	Alakwaa	C1
446	0.666667	0.381818	Alakwaa	C1
447	0.666667	0.385455	Alakwaa	C1
448	0.645833	0.385455	Alakwaa	C1
449	0.645833	0.389091	Alakwaa	C1
450	0.645833	0.392727	Alakwaa	C1
451	0.645833	0.396364	Alakwaa	C1
452	0.645833	0.4	Alakwaa	C1
453	0.645833	0.403636	Alakwaa	C1
454	0.625	0.403636	Alakwaa	C1
455	0.604167	0.403636	Alakwaa	C1
456	0.604167	0.407273	Alakwaa	C1
457	0.604167	0.410909	Alakwaa	C1
458	0.604167	0.414545	Alakwaa	C1
459	0.604167	0.418182	Alakwaa	C1
460	0.604167	0.421818	Alakwaa	C1
461	0.604167	0.425455	Alakwaa	C1
462	0.604167	0.429091	Alakwaa	C1
463	0.604167	0.432727	Alakwaa	C1
464	0.604167	0.436364	Alakwaa	C1
465	0.604167	0.44	Alakwaa	C1
466	0.604167	0.443636	Alakwaa	C1
467	0.604167	0.447273	Alakwaa	C1
468	0.604167	0.450909	Alakwaa	C1
469	0.604167	0.454545	Alakwaa	C1
470	0.604167	0.458182	Alakwaa	C1
471	0.604167	0.461818	Alakwaa	C1
472	0.604167	0.465455	Alakwaa	C1
473	0.583333	0.465455	Alakwaa	C1
474	0.583333	0.469091	Alakwaa	C1
475	0.583333	0.472727	Alakwaa	C1
476	0.583333	0.476364	Alakwaa	C1
477	0.583333	0.48	Alakwaa	C1
478	0.583333	0.483636	Alakwaa	C1
479	0.583333	0.487273	Alakwaa	C1
480	0.583333	0.490909	Alakwaa	C1
481	0.583333	0.494545	Alakwaa	C1
482	0.583333	0.498182	Alakwaa	C1
483	0.5625	0.498182	Alakwaa	C1
484	0.541667	0.498182	Alakwaa	C1
485	0.520833	0.498182	Alakwaa	C1
486	0.520833	0.501818	Alakwaa	C1
487	0.520833	0.505455	Alakwaa	C1
488	0.5	0.505455	Alakwaa	C1
489	0.5	0.509091	Alakwaa	C1
490	0.479167	0.509091	Alakwaa	C1
491	0.479167	0.512727	Alakwaa	C1
492	0.479167	0.516364	Alakwaa	C1
493	0.479167	0.52	Alakwaa	C1
494	0.479167	0.523636	Alakwaa	C1
495	0.458333	0.523636	Alakwaa	C1
496	0.458333	0.527273	Alakwaa	C1
497	0.458333	0.530909	Alakwaa	C1
498	0.458333	0.534545	Alakwaa	C1
499	0.458333	0.538182	Alakwaa	C1
500	0.458333	0.541818	Alakwaa	C1
501	0.458333	0.545455	Alakwaa	C1
502	0.4375	0.545455	Alakwaa	C1
503	0.4375	0.549091	Alakwaa	C1
504	0.416667	0.549091	Alakwaa	C1
505	0.416667	0.552727	Alakwaa	C1
506	0.416667	0.556364	Alakwaa	C1
507	0.416667	0.56	Alakwaa	C1
508	0.416667	0.563636	Alakwaa	C1
509	0.416667	0.567273	Alakwaa	C1
510	0.416667	0.570909	Alakwaa	C1
511	0.416667	0.574545	Alakwaa	C1
512	0.416667	0.578182	Alakwaa	C1
513	0.416667	0.581818	Alakwaa	C1
514	0.416667	0.585455	Alakwaa	C1
515	0.416667	0.589091	Alakwaa	C1
516	0.416667	0.592727	Alakwaa	C1
517	0.416667	0.596364	Alakwaa	C1
518	0.416667	0.6	Alakwaa	C1
519	0.416667	0.603636	Alakwaa	C1
520	0.416667	0.607273	Alakwaa	C1
521	0.416667	0.610909	Alakwaa	C1
522	0.416667	0.614545	Alakwaa	C1
523	0.416667	0.618182	Alakwaa	C1
524	0.416667	0.621818	Alakwaa	C1
525	0.395833	0.621818	Alakwaa	C1
526	0.395833	0.625455	Alakwaa	C1
527	0.395833	0.629091	Alakwaa	C1
528	0.395833	0.632727	Alakwaa	C1
529	0.375	0.632727	Alakwaa	C1
530	0.375	0.636364	Alakwaa	C1
531	0.354167	0.636364	Alakwaa	C1
532	0.354167	0.64	Alakwaa	C1
533	0.333333	0.64	Alakwaa	C1
534	0.333333	0.643636	Alakwaa	C1
535	0.333333	0.647273	Alakwaa	C1
536	0.333333	0.650909	Alakwaa	C1
537	0.333333	0.654545	Alakwaa	C1
538	0.333333	0.658182	Alakwaa	C1
539	0.333333	0.661818	Alakwaa	C1
540	0.333333	0.665455	Alakwaa	C1
541	0.333333	0.669091	Alakwaa	C1
542	0.333333	0.672727	Alakwaa	C1
543	0.333333	0.676364	Alakwaa	C1
544	0.333333	0.68	Alakwaa	C1
545	0.333333	0.683636	Alakwaa	C1
546	0.3125	0.683636	Alakwaa	C1
547	0.291667	0.683636	Alakwaa	C1
548	0.291667	0.687273	Alakwaa	C1
549	0.291667	0.690909	Alakwaa	C1
550	0.291667	0.694545	Alakwaa	C1
551	0.291667	0.698182	Alakwaa	C1
552	0.291667	0.701818	Alakwaa	C1
553	0.270833	0.701818	Alakwaa	C1
554	0.270833	0.705455	Alakwaa	C1
555	0.25	0.705455	Alakwaa	C1
556	0.229167	0.705455	Alakwaa	C1
557	0.229167	0.709091	Alakwaa	C1
558	0.229167	0.712727	Alakwaa	C1
559	0.229167	0.716364	Alakwaa	C1
560	0.229167	0.72	Alakwaa	C1
561	0.229167	0.723636	Alakwaa	C1
562	0.229167	0.727273	Alakwaa	C1
563	0.229167	0.730909	Alakwaa	C1
564	0.229167	0.734545	Alakwaa	C1
565	0.229167	0.738182	Alakwaa	C1
566	0.229167	0.741818	Alakwaa	C1
567	0.229167	0.745455	Alakwaa	C1
568	0.229167	0.749091	Alakwaa	C1
569	0.229167	0.752727	Alakwaa	C1
570	0.229167	0.756364	Alakwaa	C1
571	0.229167	0.76	Alakwaa	C1
572	0.229167	0.763636	Alakwaa	C1
573	0.208333	0.763636	Alakwaa	C1
574	0.1875	0.763636	Alakwaa	C1
575	0.1875	0.767273	Alakwaa	C1
576	0.1875	0.770909	Alakwaa	C1
577	0.1875	0.774545	Alakwaa	C1
578	0.1875	0.778182	Alakwaa	C1
579	0.166667	0.778182	Alakwaa	C1
580	0.166667	0.781818	Alakwaa	C1
581	0.145833	0.781818	Alakwaa	C1
582	0.145833	0.785455	Alakwaa	C1
583	0.145833	0.789091	Alakwaa	C1
584	0.145833	0.792727	Alakwaa	C1
585	0.145833	0.796364	Alakwaa	C1
586	0.145833	0.8	Alakwaa	C1
587	0.145833	0.803636	Alakwaa	C1
588	0.145833	0.807273	Alakwaa	C1
589	0.145833	0.810909	Alakwaa	C1
590	0.145833	0.814545	Alakwaa	C1
591	0.145833	0.818182	Alakwaa	C1
592	0.145833	0.821818	Alakwaa	C1
593	0.145833	0.825455	Alakwaa	C1
594	0.145833	0.829091	Alakwaa	C1
595	0.145833	0.832727	Alakwaa	C1
596	0.145833	0.836364	Alakwaa	C1
597	0.145833	0.84	Alakwaa	C1
598	0.125	0.84	Alakwaa	C1
599	0.125	0.843636	Alakwaa	C1
600	0.125	0.847273	Alakwaa	C1
601	0.125	0.850909	Alakwaa	C1
602	0.104167	0.850909	Alakwaa	C1
603	0.104167	0.854545	Alakwaa	C1
604	0.104167	0.858182	Alakwaa	C1
605	0.104167	0.861818	Alakwaa	C1
606	0.104167	0.865455	Alakwaa	C1
607	0.104167	0.869091	Alakwaa	C1
608	0.104167	0.872727	Alakwaa	C1
609	0.104167	0.876364	Alakwaa	C1
610	0.104167	0.88	Alakwaa	C1
611	0.0833333	0.88	Alakwaa	C1
612	0.0833333	0.883636	Alakwaa	C1
613	0.0833333	0.887273	Alakwaa	C1
614	0.0833333	0.890909	Alakwaa	C1
615	0.0833333	0.894545	Alakwaa	C1
616	0.0833333	0.898182	Alakwaa	C1
617	0.0833333	0.901818	Alakwaa	C1
618	0.0833333	0.905455	Alakwaa	C1
619	0.0833333	0.909091	Alakwaa	C1
620	0.0833333	0.912727	Alakwaa	C1
621	0.0833333	0.916364	Alakwaa	C1
622	0.0833333	0.92	Alakwaa	C1
623	0.0625	0.92	Alakwaa	C1
624	0.0625	0.923636	Alakwaa	C1
625	0.0625	0.927273	Alakwaa	C1
626	0.0625	0.930909	Alakwaa	C1
627	0.0625	0.934545	Alakwaa	C1
628	0.0416667	0.934545	Alakwaa	C1
629	0.0416667	0.938182	Alakwaa	C1
630	0.0416667	0.941818	Alakwaa	C1
631	0.0416667	0.945455	Alakwaa	C1
632	0.0416667	0.949091	Alakwaa	C1
633	0.0416667	0.952727	Alakwaa	C1
634	0.0416667	0.956364	Alakwaa	C1
635	0.0416667	0.96	Alakwaa	C1
636	0.0416667	0.963636	Alakwaa	C1
637	0.0416667	0.967273	Alakwaa	C1
638	0.0416667	0.970909	Alakwaa	C1
639	0.0416667	0.974545	Alakwaa	C1
640	0.0416667	0.978182	Alakwaa	C1
641	0.0416667	0.981818	Alakwaa	C1
642	0.0416667	0.985455	Alakwaa	C1
643	0.0208333	0.985455	Alakwaa	C1
644	0.0208333	0.989091	Alakwaa	C1
645	0.0208333	0.992727	Alakwaa	C1
646	0.0208333	0.996364	Alakwaa	C1
647	0.0208333	1	Alakwaa	C1
648	0	1	Alakwaa	C1
649	1	0	Guo	C1
650	0.979167	0	Guo	C1
651	0.979167	0.00363636	Guo	C1
652	0.979167	0.00727273	Guo	C1
653	0.979167	0.0109091	Guo	C1
654	0.979167	0.0145455	Guo	C1
655	0.958333	0.0145455	Guo	C1
656	0.958333	0.0181818	Guo	C1
657	0.958333	0.0218182	Guo	C1
658	0.958333	0.0254545	Guo	C1
659	0.958333	0.0290909	Guo	C1
660	0.958333	0.0327273	Guo	C1
661	0.9375	0.0327273	Guo	C1
662	0.9375	0.0363636	Guo	C1
663	0.9375	0.04	Guo	C1
664	0.9375	0.0436364	Guo	C1
665	0.9375	0.0472727	Guo	C1
666	0.9375	0.0509091	Guo	C1
667	0.9375	0.0545455	Guo	C1
668	0.9375	0.0581818	Guo	C1
669	0.916667	0.0581818	Guo	C1
670	0.916667	0.0618182	Guo	C1
671	0.916667	0.0654545	Guo	C1
672	0.916667	0.0690909	Guo	C1
673	0.916667	0.0727273	Guo	C1
674	0.916667	0.0763636	Guo	C1
675	0.895833	0.0763636	Guo	C1
676	0.895833	0.08	Guo	C1
677	0.895833	0.0836364	Guo	C1
678	0.895833	0.0872727	Guo	C1
679	0.895833	0.0909091	Guo	C1
680	0.895833	0.0945455	Guo	C1
681	0.895833	0.0981818	Guo	C1
682	0.895833	0.101818	Guo	C1
683	0.895833	0.105455	Guo	C1
684	0.895833	0.109091	Guo	C1
685	0.895833	0.112727	Guo	C1
686	0.895833	0.116364	Guo	C1
687	0.895833	0.12	Guo	C1
688	0.895833	0.123636	Guo	C1
689	0.895833	0.127273	Guo	C1
690	0.895833	0.130909	Guo	C1
691	0.895833	0.134545	Guo	C1
692	0.895833	0.138182	Guo	C1
693	0.895833	0.141818	Guo	C1
694	0.875	0.141818	Guo	C1
695	0.875	0.145455	Guo	C1
696	0.875	0.149091	Guo	C1
697	0.875	0.152727	Guo	C1
698	0.875	0.156364	Guo	C1
699	0.875	0.16	Guo	C1
700	0.875	0.163636	Guo	C1
701	0.875	0.167273	Guo	C1
702	0.875	0.170909	Guo	C1
703	0.875	0.174545	Guo	C1
704	0.875	0.178182	Guo	C1
705	0.875	0.181818	Guo	C1
706	0.875	0.185455	Guo	C1
707	0.875	0.189091	Guo	C1
708	0.875	0.192727	Guo	C1
709	0.875	0.196364	Guo	C1
710	0.875	0.2	Guo	C1
711	0.875	0.203636	Guo	C1
712	0.854167	0.203636	Guo	C1
713	0.854167	0.207273	Guo	C1
714	0.833333	0.207273	Guo	C1
715	0.833333	0.210909	Guo	C1
716	0.833333	0.214545	Guo	C1
717	0.833333	0.218182	Guo	C1
718	0.8125	0.218182	Guo	C1
719	0.8125	0.221818	Guo	C1
720	0.8125	0.225455	Guo	C1
721	0.8125	0.229091	Guo	C1
722	0.8125	0.232727	Guo	C1
723	0.8125	0.236364	Guo	C1
724	0.791667	0.236364	Guo	C1
725	0.791667	0.24	Guo	C1
726	0.791667	0.243636	Guo	C1
727	0.791667	0.247273	Guo	C1
728	0.791667	0.250909	Guo	C1
729	0.791667	0.254545	Guo	C1
730	0.791667	0.258182	Guo	C1
731	0.791667	0.261818	Guo	C1
732	0.791667	0.265455	Guo	C1
733	0.770833	0.265455	Guo	C1
734	0.770833	0.269091	Guo	C1
735	0.770833	0.272727	Guo	C1
736	0.770833	0.276364	Guo	C1
737	0.770833	0.28	Guo	C1
738	0.770833	0.283636	Guo	C1
739	0.770833	0.287273	Guo	C1
740	0.770833	0.290909	Guo	C1
741	0.770833	0.294545	Guo	C1
742	0.75	0.294545	Guo	C1
743	0.75	0.298182	Guo	C1
744	0.729167	0.298182	Guo	C1
745	0.729167	0.301818	Guo	C1
746	0.729167	0.305455	Guo	C1
747	0.729167	0.309091	Guo	C1
748	0.729167	0.312727	Guo	C1
749	0.729167	0.316364	Guo	C1
750	0.729167	0.32	Guo	C1
751	0.729167	0.323636	Guo	C1
752	0.708333	0.323636	Guo	C1
753	0.6875	0.323636	Guo	C1
754	0.6875	0.327273	Guo	C1
755	0.6875	0.330909	Guo	C1
756	0.6875	0.334545	Guo	C1
757	0.6875	0.338182	Guo	C1
758	0.6875	0.341818	Guo	C1
759	0.6875	0.345455	Guo	C1
760	0.666667	0.345455	Guo	C1
761	0.666667	0.349091	Guo	C1
762	0.666667	0.352727	Guo	C1
763	0.666667	0.356364	Guo	C1
764	0.666667	0.36	Guo	C1
765	0.666667	0.363636	Guo	C1
766	0.645833	0.363636	Guo	C1
767	0.645833	0.367273	Guo	C1
768	0.645833	0.370909	Guo	C1
769	0.645833	0.374545	Guo	C1
770	0.645833	0.378182	Guo	C1
771	0.645833	0.381818	Guo	C1
772	0.645833	0.385455	Guo	C1
773	0.645833	0.389091	Guo	C1
774	0.645833	0.392727	Guo	C1
775	0.645833	0.396364	Guo	C1
776	0.645833	0.4	Guo	C1
777	0.645833	0.403636	Guo	C1
778	0.645833	0.407273	Guo	C1
779	0.645833	0.410909	Guo	C1
780	0.625	0.410909	Guo	C1
781	0.625	0.414545	Guo	C1
782	0.625	0.418182	Guo	C1
783	0.625	0.421818	Guo	C1
784	0.625	0.425455	Guo	C1
785	0.625	0.429091	Guo	C1
786	0.625	0.432727	Guo	C1
787	0.625	0.436364	Guo	C1
788	0.604167	0.436364	Guo	C1
789	0.604167	0.44	Guo	C1
790	0.604167	0.443636	Guo	C1
791	0.604167	0.447273	Guo	C1
792	0.583333	0.447273	Guo	C1
793	0.583333	0.450909	Guo	C1
794	0.583333	0.454545	Guo	C1
795	0.583333	0.458182	Guo	C1
796	0.583333	0.461818	Guo	C1
797	0.583333	0.465455	Guo	C1
798	0.5625	0.465455	Guo	C1
799	0.5625	0.469091	Guo	C1
800	0.5625	0.472727	Guo	C1
801	0.5625	0.476364	Guo	C1
802	0.5625	0.48	Guo	C1
803	0.5625	0.483636	Guo	C1
804	0.5625	0.487273	Guo	C1
805	0.541667	0.487273	Guo	C1
806	0.541667	0.490909	Guo	C1
807	0.520833	0.490909	Guo	C1
808	0.520833	0.494545	Guo	C1
809	0.520833	0.498182	Guo	C1
810	0.5	0.498182	Guo	C1
811	0.5	0.501818	Guo	C1
812	0.5	0.505455	Guo	C1
813	0.5	0.509091	Guo	C1
814	0.5	0.512727	Guo	C1
815	0.5	0.516364	Guo	C1
816	0.5	0.52	Guo	C1
817	0.5	0.523636	Guo	C1
818	0.5	0.527273	Guo	C1
819	0.479167	0.527273	Guo	C1
820	0.458333	0.527273	Guo	C1
821	0.458333	0.530909	Guo	C1
822	0.458333	0.534545	Guo	C1
823	0.458333	0.538182	Guo	C1
824	0.458333	0.541818	Guo	C1
825	0.4375	0.541818	Guo	C1
826	0.4375	0.545455	Guo	C1
827	0.4375	0.549091	Guo	C1
828	0.4375	0.552727	Guo	C1
829	0.4375	0.556364	Guo	C1
830	0.4375	0.56	Guo	C1
831	0.4375	0.563636	Guo	C1
832	0.4375	0.567273	Guo	C1
833	0.416667	0.567273	Guo	C1
834	0.416667	0.570909	Guo	C1
835	0.416667	0.574545	Guo	C1
836	0.395833	0.574545	Guo	C1
837	0.395833	0.578182	Guo	C1
838	0.395833	0.581818	Guo	C1
839	0.395833	0.585455	Guo	C1
840	0.395833	0.589091	Guo	C1
841	0.395833	0.592727	Guo	C1
842	0.395833	0.596364	Guo	C1
843	0.395833	0.6	Guo	C1
844	0.395833	0.603636	Guo	C1
845	0.395833	0.607273	Guo	C1
846	0.395833	0.610909	Guo	C1
847	0.375	0.610909	Guo	C1
848	0.375	0.614545	Guo	C1
849	0.375	0.618182	Guo	C1
850	0.375	0.621818	Guo	C1
851	0.375	0.625455	Guo	C1
852	0.375	0.629091	Guo	C1
853	0.375	0.632727	Guo	C1
854	0.375	0.636364	Guo	C1
855	0.354167	0.636364	Guo	C1
856	0.354167	0.64	Guo	C1
857	0.354167	0.643636	Guo	C1
858	0.354167	0.647273	Guo	C1
859	0.354167	0.650909	Guo	C1
860	0.354167	0.654545	Guo	C1
861	0.354167	0.658182	Guo	C1
862	0.354167	0.661818	Guo	C1
863	0.354167	0.665455	Guo	C1
864	0.354167	0.669091	Guo	C1
865	0.354167	0.672727	Guo	C1
866	0.354167	0.676364	Guo	C1
867	0.354167	0.68	Guo	C1
868	0.333333	0.68	Guo	C1
869	0.333333	0.683636	Guo	C1
870	0.3125	0.683636	Guo	C1
871	0.3125	0.687273	Guo	C1
872	0.291667	0.687273	Guo	C1
873	0.270833	0.687273	Guo	C1
874	0.270833	0.690909	Guo	C1
875	0.270833	0.694545	Guo	C1
876	0.270833	0.698182	Guo	C1
877	0.270833	0.701818	Guo	C1
878	0.270833	0.705455	Guo	C1
879	0.270833	0.709091	Guo	C1
880	0.270833	0.712727	Guo	C1
881	0.270833	0.716364	Guo	C1
882	0.270833	0.72	Guo	C1
883	0.270833	0.723636	Guo	C1
884	0.270833	0.727273	Guo	C1
885	0.270833	0.730909	Guo	C1
886	0.270833	0.734545	Guo	C1
887	0.270833	0.738182	Guo	C1
888	0.25	0.738182	Guo	C1
889	0.25	0.741818	Guo	C1
890	0.25	0.745455	Guo	C1
891	0.25	0.749091	Guo	C1
892	0.25	0.752727	Guo	C1
893	0.25	0.756364	Guo	C1
894	0.25	0.76	Guo	C1
895	0.25	0.763636	Guo	C1
896	0.25	0.767273	Guo	C1
897	0.25	0.770909	Guo	C1
898	0.25	0.774545	Guo	C1
899	0.25	0.778182	Guo	C1
900	0.25	0.781818	Guo	C1
901	0.25	0.785455	Guo	C1
902	0.229167	0.785455	Guo	C1
903	0.229167	0.789091	Guo	C1
904	0.229167	0.792727	Guo	C1
905	0.208333	0.792727	Guo	C1
906	0.1875	0.792727	Guo	C1
907	0.1875	0.796364	Guo	C1
908	0.1875	0.8	Guo	C1
909	0.1875	0.803636	Guo	C1
910	0.1875	0.807273	Guo	C1
911	0.1875	0.810909	Guo	C1
912	0.1875	0.814545	Guo	C1
913	0.1875	0.818182	Guo	C1
914	0.1875	0.821818	Guo	C1
915	0.166667	0.821818	Guo	C1
916	0.166667	0.825455	Guo	C1
917	0.166667	0.829091	Guo	C1
918	0.145833	0.829091	Guo	C1
919	0.145833	0.832727	Guo	C1
920	0.145833	0.836364	Guo	C1
921	0.125	0.836364	Guo	C1
922	0.125	0.84	Guo	C1
923	0.125	0.843636	Guo	C1
924	0.125	0.847273	Guo	C1
925	0.125	0.850909	Guo	C1
926	0.104167	0.850909	Guo	C1
927	0.104167	0.854545	Guo	C1
928	0.104167	0.858182	Guo	C1
929	0.104167	0.861818	Guo	C1
930	0.104167	0.865455	Guo	C1
931	0.104167	0.869091	Guo	C1
932	0.0833333	0.869091	Guo	C1
933	0.0833333	0.872727	Guo	C1
934	0.0833333	0.876364	Guo	C1
935	0.0833333	0.88	Guo	C1
936	0.0833333	0.883636	Guo	C1
937	0.0833333	0.887273	Guo	C1
938	0.0833333	0.890909	Guo	C1
939	0.0833333	0.894545	Guo	C1
940	0.0833333	0.898182	Guo	C1
941	0.0833333	0.901818	Guo	C1
942	0.0833333	0.905455	Guo	C1
943	0.0833333	0.909091	Guo	C1
944	0.0833333	0.912727	Guo	C1
945	0.0833333	0.916364	Guo	C1
946	0.0833333	0.92	Guo	C1
947	0.0833333	0.923636	Guo	C1
948	0.0833333	0.927273	Guo	C1
949	0.0625	0.927273	Guo	C1
950	0.0625	0.930909	Guo	C1
951	0.0416667	0.930909	Guo	C1
952	0.0416667	0.934545	Guo	C1
953	0.0416667	0.938182	Guo	C1
954	0.0416667	0.941818	Guo	C1
955	0.0416667	0.945455	Guo	C1
956	0.0416667	0.949091	Guo	C1
957	0.0416667	0.952727	Guo	C1
958	0.0416667	0.956364	Guo	C1
959	0.0416667	0.96	Guo	C1
960	0.0416667	0.963636	Guo	C1
961	0.0208333	0.963636	Guo	C1
962	0.0208333	0.967273	Guo	C1
963	0.0208333	0.970909	Guo	C1
964	0.0208333	0.974545	Guo	C1
965	0.0208333	0.978182	Guo	C1
966	0	0.978182	Guo	C1
967	0	0.981818	Guo	C1
968	0	0.985455	Guo	C1
969	0	0.989091	Guo	C1
970	0	0.992727	Guo	C1
971	0	0.996364	Guo	C1
972	0	1	Guo	C1
973	1	0	Asgard	C2
974	1	0.00363636	Asgard	C2
975	1	0.00727273	Asgard	C2
976	1	0.0109091	Asgard	C2
977	1	0.0145455	Asgard	C2
978	1	0.0181818	Asgard	C2
979	1	0.0218182	Asgard	C2
980	1	0.0254545	Asgard	C2
981	1	0.0290909	Asgard	C2
982	1	0.0327273	Asgard	C2
983	1	0.0363636	Asgard	C2
984	1	0.04	Asgard	C2
985	1	0.0436364	Asgard	C2
986	1	0.0472727	Asgard	C2
987	1	0.0509091	Asgard	C2
988	1	0.0545455	Asgard	C2
989	1	0.0581818	Asgard	C2
990	1	0.0618182	Asgard	C2
991	1	0.0654545	Asgard	C2
992	1	0.0690909	Asgard	C2
993	1	0.0727273	Asgard	C2
994	1	0.0763636	Asgard	C2
995	1	0.08	Asgard	C2
996	1	0.0836364	Asgard	C2
997	1	0.0872727	Asgard	C2
998	1	0.0909091	Asgard	C2
999	1	0.0945455	Asgard	C2
1000	1	0.0981818	Asgard	C2
1001	1	0.101818	Asgard	C2
1002	1	0.105455	Asgard	C2
1003	1	0.109091	Asgard	C2
1004	1	0.112727	Asgard	C2
1005	1	0.116364	Asgard	C2
1006	1	0.12	Asgard	C2
1007	1	0.123636	Asgard	C2
1008	1	0.127273	Asgard	C2
1009	1	0.130909	Asgard	C2
1010	1	0.134545	Asgard	C2
1011	1	0.138182	Asgard	C2
1012	1	0.141818	Asgard	C2
1013	1	0.145455	Asgard	C2
1014	1	0.149091	Asgard	C2
1015	1	0.152727	Asgard	C2
1016	1	0.156364	Asgard	C2
1017	1	0.16	Asgard	C2
1018	1	0.163636	Asgard	C2
1019	1	0.167273	Asgard	C2
1020	1	0.170909	Asgard	C2
1021	1	0.174545	Asgard	C2
1022	1	0.178182	Asgard	C2
1023	1	0.181818	Asgard	C2
1024	1	0.185455	Asgard	C2
1025	1	0.189091	Asgard	C2
1026	1	0.192727	Asgard	C2
1027	1	0.196364	Asgard	C2
1028	0.979167	0.196364	Asgard	C2
1029	0.979167	0.2	Asgard	C2
1030	0.979167	0.203636	Asgard	C2
1031	0.979167	0.207273	Asgard	C2
1032	0.979167	0.210909	Asgard	C2
1033	0.979167	0.214545	Asgard	C2
1034	0.979167	0.218182	Asgard	C2
1035	0.979167	0.221818	Asgard	C2
1036	0.979167	0.225455	Asgard	C2
1037	0.979167	0.229091	Asgard	C2
1038	0.979167	0.232727	Asgard	C2
1039	0.979167	0.236364	Asgard	C2
1040	0.979167	0.24	Asgard	C2
1041	0.979167	0.243636	Asgard	C2
1042	0.979167	0.247273	Asgard	C2
1043	0.979167	0.250909	Asgard	C2
1044	0.979167	0.254545	Asgard	C2
1045	0.979167	0.258182	Asgard	C2
1046	0.979167	0.261818	Asgard	C2
1047	0.979167	0.265455	Asgard	C2
1048	0.979167	0.269091	Asgard	C2
1049	0.979167	0.272727	Asgard	C2
1050	0.979167	0.276364	Asgard	C2
1051	0.979167	0.28	Asgard	C2
1052	0.979167	0.283636	Asgard	C2
1053	0.979167	0.287273	Asgard	C2
1054	0.979167	0.290909	Asgard	C2
1055	0.979167	0.294545	Asgard	C2
1056	0.979167	0.298182	Asgard	C2
1057	0.979167	0.301818	Asgard	C2
1058	0.979167	0.305455	Asgard	C2
1059	0.979167	0.309091	Asgard	C2
1060	0.979167	0.312727	Asgard	C2
1061	0.979167	0.316364	Asgard	C2
1062	0.979167	0.32	Asgard	C2
1063	0.979167	0.323636	Asgard	C2
1064	0.979167	0.327273	Asgard	C2
1065	0.979167	0.330909	Asgard	C2
1066	0.979167	0.334545	Asgard	C2
1067	0.979167	0.338182	Asgard	C2
1068	0.979167	0.341818	Asgard	C2
1069	0.979167	0.345455	Asgard	C2
1070	0.979167	0.349091	Asgard	C2
1071	0.979167	0.352727	Asgard	C2
1072	0.979167	0.356364	Asgard	C2
1073	0.979167	0.36	Asgard	C2
1074	0.958333	0.36	Asgard	C2
1075	0.958333	0.363636	Asgard	C2
1076	0.9375	0.363636	Asgard	C2
1077	0.9375	0.367273	Asgard	C2
1078	0.9375	0.370909	Asgard	C2
1079	0.9375	0.374545	Asgard	C2
1080	0.9375	0.378182	Asgard	C2
1081	0.9375	0.381818	Asgard	C2
1082	0.9375	0.385455	Asgard	C2
1083	0.9375	0.389091	Asgard	C2
1084	0.9375	0.392727	Asgard	C2
1085	0.9375	0.396364	Asgard	C2
1086	0.9375	0.4	Asgard	C2
1087	0.9375	0.403636	Asgard	C2
1088	0.9375	0.407273	Asgard	C2
1089	0.9375	0.410909	Asgard	C2
1090	0.9375	0.414545	Asgard	C2
1091	0.9375	0.418182	Asgard	C2
1092	0.9375	0.421818	Asgard	C2
1093	0.9375	0.425455	Asgard	C2
1094	0.9375	0.429091	Asgard	C2
1095	0.9375	0.432727	Asgard	C2
1096	0.916667	0.432727	Asgard	C2
1097	0.916667	0.436364	Asgard	C2
1098	0.916667	0.44	Asgard	C2
1099	0.916667	0.443636	Asgard	C2
1100	0.916667	0.447273	Asgard	C2
1101	0.916667	0.450909	Asgard	C2
1102	0.916667	0.454545	Asgard	C2
1103	0.916667	0.458182	Asgard	C2
1104	0.916667	0.461818	Asgard	C2
1105	0.916667	0.465455	Asgard	C2
1106	0.916667	0.469091	Asgard	C2
1107	0.895833	0.469091	Asgard	C2
1108	0.895833	0.472727	Asgard	C2
1109	0.875	0.472727	Asgard	C2
1110	0.875	0.476364	Asgard	C2
1111	0.875	0.48	Asgard	C2
1112	0.875	0.483636	Asgard	C2
1113	0.875	0.487273	Asgard	C2
1114	0.875	0.490909	Asgard	C2
1115	0.875	0.494545	Asgard	C2
1116	0.875	0.498182	Asgard	C2
1117	0.875	0.501818	Asgard	C2
1118	0.875	0.505455	Asgard	C2
1119	0.875	0.509091	Asgard	C2
1120	0.875	0.512727	Asgard	C2
1121	0.875	0.516364	Asgard	C2
1122	0.875	0.52	Asgard	C2
1123	0.875	0.523636	Asgard	C2
1124	0.875	0.527273	Asgard	C2
1125	0.875	0.530909	Asgard	C2
1126	0.875	0.534545	Asgard	C2
1127	0.875	0.538182	Asgard	C2
1128	0.875	0.541818	Asgard	C2
1129	0.875	0.545455	Asgard	C2
1130	0.875	0.549091	Asgard	C2
1131	0.875	0.552727	Asgard	C2
1132	0.875	0.556364	Asgard	C2
1133	0.875	0.56	Asgard	C2
1134	0.875	0.563636	Asgard	C2
1135	0.875	0.567273	Asgard	C2
1136	0.875	0.570909	Asgard	C2
1137	0.875	0.574545	Asgard	C2
1138	0.875	0.578182	Asgard	C2
1139	0.875	0.581818	Asgard	C2
1140	0.854167	0.581818	Asgard	C2
1141	0.854167	0.585455	Asgard	C2
1142	0.854167	0.589091	Asgard	C2
1143	0.854167	0.592727	Asgard	C2
1144	0.833333	0.592727	Asgard	C2
1145	0.833333	0.596364	Asgard	C2
1146	0.833333	0.6	Asgard	C2
1147	0.833333	0.603636	Asgard	C2
1148	0.8125	0.603636	Asgard	C2
1149	0.8125	0.607273	Asgard	C2
1150	0.8125	0.610909	Asgard	C2
1151	0.8125	0.614545	Asgard	C2
1152	0.791667	0.614545	Asgard	C2
1153	0.791667	0.618182	Asgard	C2
1154	0.770833	0.618182	Asgard	C2
1155	0.770833	0.621818	Asgard	C2
1156	0.770833	0.625455	Asgard	C2
1157	0.770833	0.629091	Asgard	C2
1158	0.770833	0.632727	Asgard	C2
1159	0.770833	0.636364	Asgard	C2
1160	0.770833	0.64	Asgard	C2
1161	0.770833	0.643636	Asgard	C2
1162	0.770833	0.647273	Asgard	C2
1163	0.770833	0.650909	Asgard	C2
1164	0.770833	0.654545	Asgard	C2
1165	0.770833	0.658182	Asgard	C2
1166	0.770833	0.661818	Asgard	C2
1167	0.770833	0.665455	Asgard	C2
1168	0.770833	0.669091	Asgard	C2
1169	0.770833	0.672727	Asgard	C2
1170	0.770833	0.676364	Asgard	C2
1171	0.770833	0.68	Asgard	C2
1172	0.75	0.68	Asgard	C2
1173	0.75	0.683636	Asgard	C2
1174	0.75	0.687273	Asgard	C2
1175	0.75	0.690909	Asgard	C2
1176	0.75	0.694545	Asgard	C2
1177	0.75	0.698182	Asgard	C2
1178	0.75	0.701818	Asgard	C2
1179	0.75	0.705455	Asgard	C2
1180	0.729167	0.705455	Asgard	C2
1181	0.708333	0.705455	Asgard	C2
1182	0.708333	0.709091	Asgard	C2
1183	0.708333	0.712727	Asgard	C2
1184	0.708333	0.716364	Asgard	C2
1185	0.708333	0.72	Asgard	C2
1186	0.708333	0.723636	Asgard	C2
1187	0.708333	0.727273	Asgard	C2
1188	0.708333	0.730909	Asgard	C2
1189	0.708333	0.734545	Asgard	C2
1190	0.708333	0.738182	Asgard	C2
1191	0.6875	0.738182	Asgard	C2
1192	0.6875	0.741818	Asgard	C2
1193	0.6875	0.745455	Asgard	C2
1194	0.6875	0.749091	Asgard	C2
1195	0.666667	0.749091	Asgard	C2
1196	0.666667	0.752727	Asgard	C2
1197	0.666667	0.756364	Asgard	C2
1198	0.666667	0.76	Asgard	C2
1199	0.666667	0.763636	Asgard	C2
1200	0.666667	0.767273	Asgard	C2
1201	0.666667	0.770909	Asgard	C2
1202	0.666667	0.774545	Asgard	C2
1203	0.666667	0.778182	Asgard	C2
1204	0.666667	0.781818	Asgard	C2
1205	0.666667	0.785455	Asgard	C2
1206	0.666667	0.789091	Asgard	C2
1207	0.666667	0.792727	Asgard	C2
1208	0.666667	0.796364	Asgard	C2
1209	0.645833	0.796364	Asgard	C2
1210	0.645833	0.8	Asgard	C2
1211	0.645833	0.803636	Asgard	C2
1212	0.645833	0.807273	Asgard	C2
1213	0.645833	0.810909	Asgard	C2
1214	0.645833	0.814545	Asgard	C2
1215	0.625	0.814545	Asgard	C2
1216	0.625	0.818182	Asgard	C2
1217	0.625	0.821818	Asgard	C2
1218	0.625	0.825455	Asgard	C2
1219	0.625	0.829091	Asgard	C2
1220	0.625	0.832727	Asgard	C2
1221	0.604167	0.832727	Asgard	C2
1222	0.604167	0.836364	Asgard	C2
1223	0.604167	0.84	Asgard	C2
1224	0.604167	0.843636	Asgard	C2
1225	0.583333	0.843636	Asgard	C2
1226	0.583333	0.847273	Asgard	C2
1227	0.583333	0.850909	Asgard	C2
1228	0.583333	0.854545	Asgard	C2
1229	0.5625	0.854545	Asgard	C2
1230	0.541667	0.854545	Asgard	C2
1231	0.541667	0.858182	Asgard	C2
1232	0.541667	0.861818	Asgard	C2
1233	0.541667	0.865455	Asgard	C2
1234	0.520833	0.865455	Asgard	C2
1235	0.520833	0.869091	Asgard	C2
1236	0.5	0.869091	Asgard	C2
1237	0.5	0.872727	Asgard	C2
1238	0.5	0.876364	Asgard	C2
1239	0.5	0.88	Asgard	C2
1240	0.5	0.883636	Asgard	C2
1241	0.5	0.887273	Asgard	C2
1242	0.479167	0.887273	Asgard	C2
1243	0.479167	0.890909	Asgard	C2
1244	0.479167	0.894545	Asgard	C2
1245	0.458333	0.894545	Asgard	C2
1246	0.458333	0.898182	Asgard	C2
1247	0.4375	0.898182	Asgard	C2
1248	0.4375	0.901818	Asgard	C2
1249	0.416667	0.901818	Asgard	C2
1250	0.416667	0.905455	Asgard	C2
1251	0.416667	0.909091	Asgard	C2
1252	0.395833	0.909091	Asgard	C2
1253	0.395833	0.912727	Asgard	C2
1254	0.395833	0.916364	Asgard	C2
1255	0.395833	0.92	Asgard	C2
1256	0.395833	0.923636	Asgard	C2
1257	0.395833	0.927273	Asgard	C2
1258	0.375	0.927273	Asgard	C2
1259	0.375	0.930909	Asgard	C2
1260	0.375	0.934545	Asgard	C2
1261	0.354167	0.934545	Asgard	C2
1262	0.354167	0.938182	Asgard	C2
1263	0.354167	0.941818	Asgard	C2
1264	0.354167	0.945455	Asgard	C2
1265	0.354167	0.949091	Asgard	C2
1266	0.354167	0.952727	Asgard	C2
1267	0.354167	0.956364	Asgard	C2
1268	0.354167	0.96	Asgard	C2
1269	0.354167	0.963636	Asgard	C2
1270	0.333333	0.963636	Asgard	C2
1271	0.3125	0.963636	Asgard	C2
1272	0.3125	0.967273	Asgard	C2
1273	0.3125	0.970909	Asgard	C2
1274	0.3125	0.974545	Asgard	C2
1275	0.3125	0.978182	Asgard	C2
1276	0.291667	0.978182	Asgard	C2
1277	0.270833	0.978182	Asgard	C2
1278	0.270833	0.981818	Asgard	C2
1279	0.25	0.981818	Asgard	C2
1280	0.229167	0.981818	Asgard	C2
1281	0.229167	0.985455	Asgard	C2
1282	0.229167	0.989091	Asgard	C2
1283	0.208333	0.989091	Asgard	C2
1284	0.208333	0.992727	Asgard	C2
1285	0.1875	0.992727	Asgard	C2
1286	0.1875	0.996364	Asgard	C2
1287	0.1875	1	Asgard	C2
1288	0.166667	1	Asgard	C2
1289	0.145833	1	Asgard	C2
1290	0.125	1	Asgard	C2
1291	0.104167	1	Asgard	C2
1292	0.0833333	1	Asgard	C2
1293	0.0625	1	Asgard	C2
1294	0.0416667	1	Asgard	C2
1295	0.0208333	1	Asgard	C2
1296	0	1	Asgard	C2
1297	1	0	Alakwaa	C2
1298	0.979167	0	Alakwaa	C2
1299	0.979167	0.00363636	Alakwaa	C2
1300	0.979167	0.00727273	Alakwaa	C2
1301	0.979167	0.0109091	Alakwaa	C2
1302	0.979167	0.0145455	Alakwaa	C2
1303	0.958333	0.0145455	Alakwaa	C2
1304	0.958333	0.0181818	Alakwaa	C2
1305	0.958333	0.0218182	Alakwaa	C2
1306	0.958333	0.0254545	Alakwaa	C2
1307	0.958333	0.0290909	Alakwaa	C2
1308	0.958333	0.0327273	Alakwaa	C2
1309	0.958333	0.0363636	Alakwaa	C2
1310	0.958333	0.04	Alakwaa	C2
1311	0.958333	0.0436364	Alakwaa	C2
1312	0.958333	0.0472727	Alakwaa	C2
1313	0.958333	0.0509091	Alakwaa	C2
1314	0.958333	0.0545455	Alakwaa	C2
1315	0.958333	0.0581818	Alakwaa	C2
1316	0.958333	0.0618182	Alakwaa	C2
1317	0.958333	0.0654545	Alakwaa	C2
1318	0.958333	0.0690909	Alakwaa	C2
1319	0.958333	0.0727273	Alakwaa	C2
1320	0.958333	0.0763636	Alakwaa	C2
1321	0.958333	0.08	Alakwaa	C2
1322	0.958333	0.0836364	Alakwaa	C2
1323	0.958333	0.0872727	Alakwaa	C2
1324	0.958333	0.0909091	Alakwaa	C2
1325	0.9375	0.0909091	Alakwaa	C2
1326	0.9375	0.0945455	Alakwaa	C2
1327	0.9375	0.0981818	Alakwaa	C2
1328	0.9375	0.101818	Alakwaa	C2
1329	0.9375	0.105455	Alakwaa	C2
1330	0.9375	0.109091	Alakwaa	C2
1331	0.9375	0.112727	Alakwaa	C2
1332	0.9375	0.116364	Alakwaa	C2
1333	0.9375	0.12	Alakwaa	C2
1334	0.9375	0.123636	Alakwaa	C2
1335	0.9375	0.127273	Alakwaa	C2
1336	0.9375	0.130909	Alakwaa	C2
1337	0.9375	0.134545	Alakwaa	C2
1338	0.9375	0.138182	Alakwaa	C2
1339	0.9375	0.141818	Alakwaa	C2
1340	0.9375	0.145455	Alakwaa	C2
1341	0.9375	0.149091	Alakwaa	C2
1342	0.9375	0.152727	Alakwaa	C2
1343	0.9375	0.156364	Alakwaa	C2
1344	0.9375	0.16	Alakwaa	C2
1345	0.9375	0.163636	Alakwaa	C2
1346	0.9375	0.167273	Alakwaa	C2
1347	0.9375	0.170909	Alakwaa	C2
1348	0.9375	0.174545	Alakwaa	C2
1349	0.9375	0.178182	Alakwaa	C2
1350	0.9375	0.181818	Alakwaa	C2
1351	0.9375	0.185455	Alakwaa	C2
1352	0.9375	0.189091	Alakwaa	C2
1353	0.9375	0.192727	Alakwaa	C2
1354	0.9375	0.196364	Alakwaa	C2
1355	0.9375	0.2	Alakwaa	C2
1356	0.9375	0.203636	Alakwaa	C2
1357	0.9375	0.207273	Alakwaa	C2
1358	0.916667	0.207273	Alakwaa	C2
1359	0.916667	0.210909	Alakwaa	C2
1360	0.916667	0.214545	Alakwaa	C2
1361	0.916667	0.218182	Alakwaa	C2
1362	0.916667	0.221818	Alakwaa	C2
1363	0.916667	0.225455	Alakwaa	C2
1364	0.916667	0.229091	Alakwaa	C2
1365	0.895833	0.229091	Alakwaa	C2
1366	0.895833	0.232727	Alakwaa	C2
1367	0.895833	0.236364	Alakwaa	C2
1368	0.895833	0.24	Alakwaa	C2
1369	0.875	0.24	Alakwaa	C2
1370	0.875	0.243636	Alakwaa	C2
1371	0.875	0.247273	Alakwaa	C2
1372	0.875	0.250909	Alakwaa	C2
1373	0.875	0.254545	Alakwaa	C2
1374	0.875	0.258182	Alakwaa	C2
1375	0.875	0.261818	Alakwaa	C2
1376	0.875	0.265455	Alakwaa	C2
1377	0.875	0.269091	Alakwaa	C2
1378	0.875	0.272727	Alakwaa	C2
1379	0.875	0.276364	Alakwaa	C2
1380	0.875	0.28	Alakwaa	C2
1381	0.875	0.283636	Alakwaa	C2
1382	0.875	0.287273	Alakwaa	C2
1383	0.875	0.290909	Alakwaa	C2
1384	0.854167	0.290909	Alakwaa	C2
1385	0.854167	0.294545	Alakwaa	C2
1386	0.854167	0.298182	Alakwaa	C2
1387	0.854167	0.301818	Alakwaa	C2
1388	0.833333	0.301818	Alakwaa	C2
1389	0.833333	0.305455	Alakwaa	C2
1390	0.833333	0.309091	Alakwaa	C2
1391	0.8125	0.309091	Alakwaa	C2
1392	0.791667	0.309091	Alakwaa	C2
1393	0.791667	0.312727	Alakwaa	C2
1394	0.791667	0.316364	Alakwaa	C2
1395	0.791667	0.32	Alakwaa	C2
1396	0.791667	0.323636	Alakwaa	C2
1397	0.770833	0.323636	Alakwaa	C2
1398	0.770833	0.327273	Alakwaa	C2
1399	0.770833	0.330909	Alakwaa	C2
1400	0.770833	0.334545	Alakwaa	C2
1401	0.770833	0.338182	Alakwaa	C2
1402	0.770833	0.341818	Alakwaa	C2
1403	0.770833	0.345455	Alakwaa	C2
1404	0.770833	0.349091	Alakwaa	C2
1405	0.75	0.349091	Alakwaa	C2
1406	0.729167	0.349091	Alakwaa	C2
1407	0.729167	0.352727	Alakwaa	C2
1408	0.729167	0.356364	Alakwaa	C2
1409	0.729167	0.36	Alakwaa	C2
1410	0.729167	0.363636	Alakwaa	C2
1411	0.729167	0.367273	Alakwaa	C2
1412	0.729167	0.370909	Alakwaa	C2
1413	0.729167	0.374545	Alakwaa	C2
1414	0.708333	0.374545	Alakwaa	C2
1415	0.708333	0.378182	Alakwaa	C2
1416	0.708333	0.381818	Alakwaa	C2
1417	0.708333	0.385455	Alakwaa	C2
1418	0.708333	0.389091	Alakwaa	C2
1419	0.6875	0.389091	Alakwaa	C2
1420	0.6875	0.392727	Alakwaa	C2
1421	0.6875	0.396364	Alakwaa	C2
1422	0.666667	0.396364	Alakwaa	C2
1423	0.666667	0.4	Alakwaa	C2
1424	0.666667	0.403636	Alakwaa	C2
1425	0.666667	0.407273	Alakwaa	C2
1426	0.666667	0.410909	Alakwaa	C2
1427	0.666667	0.414545	Alakwaa	C2
1428	0.666667	0.418182	Alakwaa	C2
1429	0.645833	0.418182	Alakwaa	C2
1430	0.645833	0.421818	Alakwaa	C2
1431	0.625	0.421818	Alakwaa	C2
1432	0.625	0.425455	Alakwaa	C2
1433	0.604167	0.425455	Alakwaa	C2
1434	0.604167	0.429091	Alakwaa	C2
1435	0.604167	0.432727	Alakwaa	C2
1436	0.604167	0.436364	Alakwaa	C2
1437	0.604167	0.44	Alakwaa	C2
1438	0.604167	0.443636	Alakwaa	C2
1439	0.604167	0.447273	Alakwaa	C2
1440	0.604167	0.450909	Alakwaa	C2
1441	0.604167	0.454545	Alakwaa	C2
1442	0.604167	0.458182	Alakwaa	C2
1443	0.604167	0.461818	Alakwaa	C2
1444	0.604167	0.465455	Alakwaa	C2
1445	0.604167	0.469091	Alakwaa	C2
1446	0.604167	0.472727	Alakwaa	C2
1447	0.604167	0.476364	Alakwaa	C2
1448	0.604167	0.48	Alakwaa	C2
1449	0.604167	0.483636	Alakwaa	C2
1450	0.604167	0.487273	Alakwaa	C2
1451	0.604167	0.490909	Alakwaa	C2
1452	0.604167	0.494545	Alakwaa	C2
1453	0.604167	0.498182	Alakwaa	C2
1454	0.583333	0.498182	Alakwaa	C2
1455	0.583333	0.501818	Alakwaa	C2
1456	0.583333	0.505455	Alakwaa	C2
1457	0.5625	0.505455	Alakwaa	C2
1458	0.541667	0.505455	Alakwaa	C2
1459	0.541667	0.509091	Alakwaa	C2
1460	0.541667	0.512727	Alakwaa	C2
1461	0.541667	0.516364	Alakwaa	C2
1462	0.541667	0.52	Alakwaa	C2
1463	0.541667	0.523636	Alakwaa	C2
1464	0.541667	0.527273	Alakwaa	C2
1465	0.541667	0.530909	Alakwaa	C2
1466	0.541667	0.534545	Alakwaa	C2
1467	0.541667	0.538182	Alakwaa	C2
1468	0.541667	0.541818	Alakwaa	C2
1469	0.541667	0.545455	Alakwaa	C2
1470	0.541667	0.549091	Alakwaa	C2
1471	0.520833	0.549091	Alakwaa	C2
1472	0.5	0.549091	Alakwaa	C2
1473	0.5	0.552727	Alakwaa	C2
1474	0.479167	0.552727	Alakwaa	C2
1475	0.458333	0.552727	Alakwaa	C2
1476	0.458333	0.556364	Alakwaa	C2
1477	0.458333	0.56	Alakwaa	C2
1478	0.458333	0.563636	Alakwaa	C2
1479	0.458333	0.567273	Alakwaa	C2
1480	0.458333	0.570909	Alakwaa	C2
1481	0.458333	0.574545	Alakwaa	C2
1482	0.458333	0.578182	Alakwaa	C2
1483	0.4375	0.578182	Alakwaa	C2
1484	0.4375	0.581818	Alakwaa	C2
1485	0.4375	0.585455	Alakwaa	C2
1486	0.4375	0.589091	Alakwaa	C2
1487	0.4375	0.592727	Alakwaa	C2
1488	0.4375	0.596364	Alakwaa	C2
1489	0.4375	0.6	Alakwaa	C2
1490	0.4375	0.603636	Alakwaa	C2
1491	0.4375	0.607273	Alakwaa	C2
1492	0.4375	0.610909	Alakwaa	C2
1493	0.416667	0.610909	Alakwaa	C2
1494	0.416667	0.614545	Alakwaa	C2
1495	0.416667	0.618182	Alakwaa	C2
1496	0.416667	0.621818	Alakwaa	C2
1497	0.416667	0.625455	Alakwaa	C2
1498	0.416667	0.629091	Alakwaa	C2
1499	0.416667	0.632727	Alakwaa	C2
1500	0.416667	0.636364	Alakwaa	C2
1501	0.416667	0.64	Alakwaa	C2
1502	0.416667	0.643636	Alakwaa	C2
1503	0.416667	0.647273	Alakwaa	C2
1504	0.416667	0.650909	Alakwaa	C2
1505	0.416667	0.654545	Alakwaa	C2
1506	0.416667	0.658182	Alakwaa	C2
1507	0.416667	0.661818	Alakwaa	C2
1508	0.416667	0.665455	Alakwaa	C2
1509	0.416667	0.669091	Alakwaa	C2
1510	0.416667	0.672727	Alakwaa	C2
1511	0.395833	0.672727	Alakwaa	C2
1512	0.395833	0.676364	Alakwaa	C2
1513	0.395833	0.68	Alakwaa	C2
1514	0.395833	0.683636	Alakwaa	C2
1515	0.395833	0.687273	Alakwaa	C2
1516	0.395833	0.690909	Alakwaa	C2
1517	0.395833	0.694545	Alakwaa	C2
1518	0.395833	0.698182	Alakwaa	C2
1519	0.395833	0.701818	Alakwaa	C2
1520	0.395833	0.705455	Alakwaa	C2
1521	0.395833	0.709091	Alakwaa	C2
1522	0.395833	0.712727	Alakwaa	C2
1523	0.395833	0.716364	Alakwaa	C2
1524	0.395833	0.72	Alakwaa	C2
1525	0.375	0.72	Alakwaa	C2
1526	0.354167	0.72	Alakwaa	C2
1527	0.354167	0.723636	Alakwaa	C2
1528	0.333333	0.723636	Alakwaa	C2
1529	0.333333	0.727273	Alakwaa	C2
1530	0.333333	0.730909	Alakwaa	C2
1531	0.3125	0.730909	Alakwaa	C2
1532	0.3125	0.734545	Alakwaa	C2
1533	0.3125	0.738182	Alakwaa	C2
1534	0.291667	0.738182	Alakwaa	C2
1535	0.291667	0.741818	Alakwaa	C2
1536	0.291667	0.745455	Alakwaa	C2
1537	0.291667	0.749091	Alakwaa	C2
1538	0.291667	0.752727	Alakwaa	C2
1539	0.291667	0.756364	Alakwaa	C2
1540	0.270833	0.756364	Alakwaa	C2
1541	0.270833	0.76	Alakwaa	C2
1542	0.270833	0.763636	Alakwaa	C2
1543	0.25	0.763636	Alakwaa	C2
1544	0.25	0.767273	Alakwaa	C2
1545	0.25	0.770909	Alakwaa	C2
1546	0.229167	0.770909	Alakwaa	C2
1547	0.229167	0.774545	Alakwaa	C2
1548	0.229167	0.778182	Alakwaa	C2
1549	0.208333	0.778182	Alakwaa	C2
1550	0.208333	0.781818	Alakwaa	C2
1551	0.208333	0.785455	Alakwaa	C2
1552	0.208333	0.789091	Alakwaa	C2
1553	0.208333	0.792727	Alakwaa	C2
1554	0.208333	0.796364	Alakwaa	C2
1555	0.208333	0.8	Alakwaa	C2
1556	0.208333	0.803636	Alakwaa	C2
1557	0.1875	0.803636	Alakwaa	C2
1558	0.1875	0.807273	Alakwaa	C2
1559	0.166667	0.807273	Alakwaa	C2
1560	0.166667	0.810909	Alakwaa	C2
1561	0.166667	0.814545	Alakwaa	C2
1562	0.166667	0.818182	Alakwaa	C2
1563	0.166667	0.821818	Alakwaa	C2
1564	0.166667	0.825455	Alakwaa	C2
1565	0.166667	0.829091	Alakwaa	C2
1566	0.166667	0.832727	Alakwaa	C2
1567	0.166667	0.836364	Alakwaa	C2
1568	0.166667	0.84	Alakwaa	C2
1569	0.166667	0.843636	Alakwaa	C2
1570	0.166667	0.847273	Alakwaa	C2
1571	0.166667	0.850909	Alakwaa	C2
1572	0.166667	0.854545	Alakwaa	C2
1573	0.166667	0.858182	Alakwaa	C2
1574	0.145833	0.858182	Alakwaa	C2
1575	0.145833	0.861818	Alakwaa	C2
1576	0.145833	0.865455	Alakwaa	C2
1577	0.125	0.865455	Alakwaa	C2
1578	0.104167	0.865455	Alakwaa	C2
1579	0.104167	0.869091	Alakwaa	C2
1580	0.104167	0.872727	Alakwaa	C2
1581	0.104167	0.876364	Alakwaa	C2
1582	0.104167	0.88	Alakwaa	C2
1583	0.104167	0.883636	Alakwaa	C2
1584	0.104167	0.887273	Alakwaa	C2
1585	0.104167	0.890909	Alakwaa	C2
1586	0.104167	0.894545	Alakwaa	C2
1587	0.104167	0.898182	Alakwaa	C2
1588	0.104167	0.901818	Alakwaa	C2
1589	0.104167	0.905455	Alakwaa	C2
1590	0.104167	0.909091	Alakwaa	C2
1591	0.104167	0.912727	Alakwaa	C2
1592	0.104167	0.916364	Alakwaa	C2
1593	0.104167	0.92	Alakwaa	C2
1594	0.104167	0.923636	Alakwaa	C2
1595	0.104167	0.927273	Alakwaa	C2
1596	0.104167	0.930909	Alakwaa	C2
1597	0.0833333	0.930909	Alakwaa	C2
1598	0.0833333	0.934545	Alakwaa	C2
1599	0.0833333	0.938182	Alakwaa	C2
1600	0.0833333	0.941818	Alakwaa	C2
1601	0.0833333	0.945455	Alakwaa	C2
1602	0.0833333	0.949091	Alakwaa	C2
1603	0.0833333	0.952727	Alakwaa	C2
1604	0.0833333	0.956364	Alakwaa	C2
1605	0.0625	0.956364	Alakwaa	C2
1606	0.0625	0.96	Alakwaa	C2
1607	0.0625	0.963636	Alakwaa	C2
1608	0.0416667	0.963636	Alakwaa	C2
1609	0.0416667	0.967273	Alakwaa	C2
1610	0.0416667	0.970909	Alakwaa	C2
1611	0.0208333	0.970909	Alakwaa	C2
1612	0.0208333	0.974545	Alakwaa	C2
1613	0.0208333	0.978182	Alakwaa	C2
1614	0.0208333	0.981818	Alakwaa	C2
1615	0.0208333	0.985455	Alakwaa	C2
1616	0.0208333	0.989091	Alakwaa	C2
1617	0.0208333	0.992727	Alakwaa	C2
1618	0.0208333	0.996364	Alakwaa	C2
1619	0.0208333	1	Alakwaa	C2
1620	0	1	Alakwaa	C2
1621	1	0	Guo	C2
1622	0.979167	0	Guo	C2
1623	0.979167	0.00363636	Guo	C2
1624	0.979167	0.00727273	Guo	C2
1625	0.979167	0.0109091	Guo	C2
1626	0.979167	0.0145455	Guo	C2
1627	0.979167	0.0181818	Guo	C2
1628	0.958333	0.0181818	Guo	C2
1629	0.958333	0.0218182	Guo	C2
1630	0.958333	0.0254545	Guo	C2
1631	0.9375	0.0254545	Guo	C2
1632	0.9375	0.0290909	Guo	C2
1633	0.9375	0.0327273	Guo	C2
1634	0.9375	0.0363636	Guo	C2
1635	0.9375	0.04	Guo	C2
1636	0.9375	0.0436364	Guo	C2
1637	0.916667	0.0436364	Guo	C2
1638	0.916667	0.0472727	Guo	C2
1639	0.916667	0.0509091	Guo	C2
1640	0.916667	0.0545455	Guo	C2
1641	0.916667	0.0581818	Guo	C2
1642	0.916667	0.0618182	Guo	C2
1643	0.916667	0.0654545	Guo	C2
1644	0.916667	0.0690909	Guo	C2
1645	0.916667	0.0727273	Guo	C2
1646	0.916667	0.0763636	Guo	C2
1647	0.916667	0.08	Guo	C2
1648	0.916667	0.0836364	Guo	C2
1649	0.916667	0.0872727	Guo	C2
1650	0.916667	0.0909091	Guo	C2
1651	0.916667	0.0945455	Guo	C2
1652	0.916667	0.0981818	Guo	C2
1653	0.916667	0.101818	Guo	C2
1654	0.916667	0.105455	Guo	C2
1655	0.916667	0.109091	Guo	C2
1656	0.916667	0.112727	Guo	C2
1657	0.916667	0.116364	Guo	C2
1658	0.916667	0.12	Guo	C2
1659	0.916667	0.123636	Guo	C2
1660	0.916667	0.127273	Guo	C2
1661	0.916667	0.130909	Guo	C2
1662	0.916667	0.134545	Guo	C2
1663	0.916667	0.138182	Guo	C2
1664	0.916667	0.141818	Guo	C2
1665	0.916667	0.145455	Guo	C2
1666	0.916667	0.149091	Guo	C2
1667	0.916667	0.152727	Guo	C2
1668	0.916667	0.156364	Guo	C2
1669	0.916667	0.16	Guo	C2
1670	0.916667	0.163636	Guo	C2
1671	0.916667	0.167273	Guo	C2
1672	0.916667	0.170909	Guo	C2
1673	0.916667	0.174545	Guo	C2
1674	0.916667	0.178182	Guo	C2
1675	0.916667	0.181818	Guo	C2
1676	0.916667	0.185455	Guo	C2
1677	0.916667	0.189091	Guo	C2
1678	0.916667	0.192727	Guo	C2
1679	0.895833	0.192727	Guo	C2
1680	0.895833	0.196364	Guo	C2
1681	0.895833	0.2	Guo	C2
1682	0.875	0.2	Guo	C2
1683	0.875	0.203636	Guo	C2
1684	0.875	0.207273	Guo	C2
1685	0.875	0.210909	Guo	C2
1686	0.875	0.214545	Guo	C2
1687	0.875	0.218182	Guo	C2
1688	0.854167	0.218182	Guo	C2
1689	0.854167	0.221818	Guo	C2
1690	0.854167	0.225455	Guo	C2
1691	0.854167	0.229091	Guo	C2
1692	0.854167	0.232727	Guo	C2
1693	0.854167	0.236364	Guo	C2
1694	0.854167	0.24	Guo	C2
1695	0.854167	0.243636	Guo	C2
1696	0.854167	0.247273	Guo	C2
1697	0.854167	0.250909	Guo	C2
1698	0.854167	0.254545	Guo	C2
1699	0.854167	0.258182	Guo	C2
1700	0.833333	0.258182	Guo	C2
1701	0.833333	0.261818	Guo	C2
1702	0.833333	0.265455	Guo	C2
1703	0.833333	0.269091	Guo	C2
1704	0.833333	0.272727	Guo	C2
1705	0.8125	0.272727	Guo	C2
1706	0.8125	0.276364	Guo	C2
1707	0.8125	0.28	Guo	C2
1708	0.8125	0.283636	Guo	C2
1709	0.8125	0.287273	Guo	C2
1710	0.791667	0.287273	Guo	C2
1711	0.791667	0.290909	Guo	C2
1712	0.791667	0.294545	Guo	C2
1713	0.791667	0.298182	Guo	C2
1714	0.791667	0.301818	Guo	C2
1715	0.791667	0.305455	Guo	C2
1716	0.770833	0.305455	Guo	C2
1717	0.770833	0.309091	Guo	C2
1718	0.770833	0.312727	Guo	C2
1719	0.770833	0.316364	Guo	C2
1720	0.770833	0.32	Guo	C2
1721	0.770833	0.323636	Guo	C2
1722	0.770833	0.327273	Guo	C2
1723	0.770833	0.330909	Guo	C2
1724	0.770833	0.334545	Guo	C2
1725	0.770833	0.338182	Guo	C2
1726	0.770833	0.341818	Guo	C2
1727	0.770833	0.345455	Guo	C2
1728	0.770833	0.349091	Guo	C2
1729	0.770833	0.352727	Guo	C2
1730	0.770833	0.356364	Guo	C2
1731	0.75	0.356364	Guo	C2
1732	0.75	0.36	Guo	C2
1733	0.729167	0.36	Guo	C2
1734	0.729167	0.363636	Guo	C2
1735	0.729167	0.367273	Guo	C2
1736	0.729167	0.370909	Guo	C2
1737	0.708333	0.370909	Guo	C2
1738	0.708333	0.374545	Guo	C2
1739	0.708333	0.378182	Guo	C2
1740	0.6875	0.378182	Guo	C2
1741	0.6875	0.381818	Guo	C2
1742	0.6875	0.385455	Guo	C2
1743	0.6875	0.389091	Guo	C2
1744	0.6875	0.392727	Guo	C2
1745	0.6875	0.396364	Guo	C2
1746	0.666667	0.396364	Guo	C2
1747	0.666667	0.4	Guo	C2
1748	0.666667	0.403636	Guo	C2
1749	0.666667	0.407273	Guo	C2
1750	0.666667	0.410909	Guo	C2
1751	0.645833	0.410909	Guo	C2
1752	0.645833	0.414545	Guo	C2
1753	0.645833	0.418182	Guo	C2
1754	0.645833	0.421818	Guo	C2
1755	0.645833	0.425455	Guo	C2
1756	0.645833	0.429091	Guo	C2
1757	0.625	0.429091	Guo	C2
1758	0.625	0.432727	Guo	C2
1759	0.625	0.436364	Guo	C2
1760	0.625	0.44	Guo	C2
1761	0.625	0.443636	Guo	C2
1762	0.625	0.447273	Guo	C2
1763	0.625	0.450909	Guo	C2
1764	0.625	0.454545	Guo	C2
1765	0.604167	0.454545	Guo	C2
1766	0.604167	0.458182	Guo	C2
1767	0.604167	0.461818	Guo	C2
1768	0.604167	0.465455	Guo	C2
1769	0.604167	0.469091	Guo	C2
1770	0.604167	0.472727	Guo	C2
1771	0.604167	0.476364	Guo	C2
1772	0.604167	0.48	Guo	C2
1773	0.604167	0.483636	Guo	C2
1774	0.604167	0.487273	Guo	C2
1775	0.604167	0.490909	Guo	C2
1776	0.604167	0.494545	Guo	C2
1777	0.604167	0.498182	Guo	C2
1778	0.583333	0.498182	Guo	C2
1779	0.583333	0.501818	Guo	C2
1780	0.583333	0.505455	Guo	C2
1781	0.583333	0.509091	Guo	C2
1782	0.583333	0.512727	Guo	C2
1783	0.5625	0.512727	Guo	C2
1784	0.5625	0.516364	Guo	C2
1785	0.5625	0.52	Guo	C2
1786	0.5625	0.523636	Guo	C2
1787	0.5625	0.527273	Guo	C2
1788	0.541667	0.527273	Guo	C2
1789	0.541667	0.530909	Guo	C2
1790	0.541667	0.534545	Guo	C2
1791	0.541667	0.538182	Guo	C2
1792	0.541667	0.541818	Guo	C2
1793	0.541667	0.545455	Guo	C2
1794	0.541667	0.549091	Guo	C2
1795	0.520833	0.549091	Guo	C2
1796	0.5	0.549091	Guo	C2
1797	0.5	0.552727	Guo	C2
1798	0.5	0.556364	Guo	C2
1799	0.479167	0.556364	Guo	C2
1800	0.479167	0.56	Guo	C2
1801	0.479167	0.563636	Guo	C2
1802	0.458333	0.563636	Guo	C2
1803	0.458333	0.567273	Guo	C2
1804	0.458333	0.570909	Guo	C2
1805	0.458333	0.574545	Guo	C2
1806	0.458333	0.578182	Guo	C2
1807	0.458333	0.581818	Guo	C2
1808	0.458333	0.585455	Guo	C2
1809	0.458333	0.589091	Guo	C2
1810	0.458333	0.592727	Guo	C2
1811	0.4375	0.592727	Guo	C2
1812	0.4375	0.596364	Guo	C2
1813	0.4375	0.6	Guo	C2
1814	0.4375	0.603636	Guo	C2
1815	0.4375	0.607273	Guo	C2
1816	0.4375	0.610909	Guo	C2
1817	0.4375	0.614545	Guo	C2
1818	0.4375	0.618182	Guo	C2
1819	0.4375	0.621818	Guo	C2
1820	0.4375	0.625455	Guo	C2
1821	0.4375	0.629091	Guo	C2
1822	0.4375	0.632727	Guo	C2
1823	0.4375	0.636364	Guo	C2
1824	0.4375	0.64	Guo	C2
1825	0.4375	0.643636	Guo	C2
1826	0.4375	0.647273	Guo	C2
1827	0.4375	0.650909	Guo	C2
1828	0.4375	0.654545	Guo	C2
1829	0.4375	0.658182	Guo	C2
1830	0.4375	0.661818	Guo	C2
1831	0.4375	0.665455	Guo	C2
1832	0.4375	0.669091	Guo	C2
1833	0.4375	0.672727	Guo	C2
1834	0.4375	0.676364	Guo	C2
1835	0.4375	0.68	Guo	C2
1836	0.4375	0.683636	Guo	C2
1837	0.4375	0.687273	Guo	C2
1838	0.416667	0.687273	Guo	C2
1839	0.416667	0.690909	Guo	C2
1840	0.416667	0.694545	Guo	C2
1841	0.416667	0.698182	Guo	C2
1842	0.416667	0.701818	Guo	C2
1843	0.416667	0.705455	Guo	C2
1844	0.416667	0.709091	Guo	C2
1845	0.416667	0.712727	Guo	C2
1846	0.395833	0.712727	Guo	C2
1847	0.395833	0.716364	Guo	C2
1848	0.395833	0.72	Guo	C2
1849	0.395833	0.723636	Guo	C2
1850	0.395833	0.727273	Guo	C2
1851	0.375	0.727273	Guo	C2
1852	0.375	0.730909	Guo	C2
1853	0.375	0.734545	Guo	C2
1854	0.375	0.738182	Guo	C2
1855	0.375	0.741818	Guo	C2
1856	0.375	0.745455	Guo	C2
1857	0.354167	0.745455	Guo	C2
1858	0.354167	0.749091	Guo	C2
1859	0.354167	0.752727	Guo	C2
1860	0.354167	0.756364	Guo	C2
1861	0.354167	0.76	Guo	C2
1862	0.354167	0.763636	Guo	C2
1863	0.354167	0.767273	Guo	C2
1864	0.333333	0.767273	Guo	C2
1865	0.3125	0.767273	Guo	C2
1866	0.291667	0.767273	Guo	C2
1867	0.291667	0.770909	Guo	C2
1868	0.270833	0.770909	Guo	C2
1869	0.25	0.770909	Guo	C2
1870	0.229167	0.770909	Guo	C2
1871	0.229167	0.774545	Guo	C2
1872	0.229167	0.778182	Guo	C2
1873	0.208333	0.778182	Guo	C2
1874	0.208333	0.781818	Guo	C2
1875	0.208333	0.785455	Guo	C2
1876	0.1875	0.785455	Guo	C2
1877	0.1875	0.789091	Guo	C2
1878	0.1875	0.792727	Guo	C2
1879	0.1875	0.796364	Guo	C2
1880	0.1875	0.8	Guo	C2
1881	0.1875	0.803636	Guo	C2
1882	0.1875	0.807273	Guo	C2
1883	0.166667	0.807273	Guo	C2
1884	0.166667	0.810909	Guo	C2
1885	0.166667	0.814545	Guo	C2
1886	0.145833	0.814545	Guo	C2
1887	0.145833	0.818182	Guo	C2
1888	0.145833	0.821818	Guo	C2
1889	0.145833	0.825455	Guo	C2
1890	0.145833	0.829091	Guo	C2
1891	0.125	0.829091	Guo	C2
1892	0.125	0.832727	Guo	C2
1893	0.125	0.836364	Guo	C2
1894	0.125	0.84	Guo	C2
1895	0.125	0.843636	Guo	C2
1896	0.125	0.847273	Guo	C2
1897	0.104167	0.847273	Guo	C2
1898	0.104167	0.850909	Guo	C2
1899	0.104167	0.854545	Guo	C2
1900	0.104167	0.858182	Guo	C2
1901	0.104167	0.861818	Guo	C2
1902	0.104167	0.865455	Guo	C2
1903	0.104167	0.869091	Guo	C2
1904	0.104167	0.872727	Guo	C2
1905	0.104167	0.876364	Guo	C2
1906	0.0833333	0.876364	Guo	C2
1907	0.0833333	0.88	Guo	C2
1908	0.0833333	0.883636	Guo	C2
1909	0.0833333	0.887273	Guo	C2
1910	0.0833333	0.890909	Guo	C2
1911	0.0833333	0.894545	Guo	C2
1912	0.0833333	0.898182	Guo	C2
1913	0.0833333	0.901818	Guo	C2
1914	0.0833333	0.905455	Guo	C2
1915	0.0833333	0.909091	Guo	C2
1916	0.0833333	0.912727	Guo	C2
1917	0.0625	0.912727	Guo	C2
1918	0.0625	0.916364	Guo	C2
1919	0.0625	0.92	Guo	C2
1920	0.0625	0.923636	Guo	C2
1921	0.0625	0.927273	Guo	C2
1922	0.0625	0.930909	Guo	C2
1923	0.0625	0.934545	Guo	C2
1924	0.0625	0.938182	Guo	C2
1925	0.0625	0.941818	Guo	C2
1926	0.0625	0.945455	Guo	C2
1927	0.0625	0.949091	Guo	C2
1928	0.0416667	0.949091	Guo	C2
1929	0.0208333	0.949091	Guo	C2
1930	0.0208333	0.952727	Guo	C2
1931	0.0208333	0.956364	Guo	C2
1932	0.0208333	0.96	Guo	C2
1933	0.0208333	0.963636	Guo	C2
1934	0.0208333	0.967273	Guo	C2
1935	0.0208333	0.970909	Guo	C2
1936	0.0208333	0.974545	Guo	C2
1937	0.0208333	0.978182	Guo	C2
1938	0.0208333	0.981818	Guo	C2
1939	0	0.981818	Guo	C2
1940	0	0.985455	Guo	C2
1941	0	0.989091	Guo	C2
1942	0	0.992727	Guo	C2
1943	0	0.996364	Guo	C2
1944	0	1	Guo	C2
1945	1	0	Asgard	C3
1946	1	0.00363636	Asgard	C3
1947	1	0.00727273	Asgard	C3
1948	1	0.0109091	Asgard	C3
1949	1	0.0145455	Asgard	C3
1950	1	0.0181818	Asgard	C3
1951	1	0.0218182	Asgard	C3
1952	1	0.0254545	Asgard	C3
1953	1	0.0290909	Asgard	C3
1954	1	0.0327273	Asgard	C3
1955	1	0.0363636	Asgard	C3
1956	1	0.04	Asgard	C3
1957	1	0.0436364	Asgard	C3
1958	1	0.0472727	Asgard	C3
1959	1	0.0509091	Asgard	C3
1960	1	0.0545455	Asgard	C3
1961	1	0.0581818	Asgard	C3
1962	1	0.0618182	Asgard	C3
1963	1	0.0654545	Asgard	C3
1964	1	0.0690909	Asgard	C3
1965	1	0.0727273	Asgard	C3
1966	1	0.0763636	Asgard	C3
1967	1	0.08	Asgard	C3
1968	1	0.0836364	Asgard	C3
1969	1	0.0872727	Asgard	C3
1970	1	0.0909091	Asgard	C3
1971	1	0.0945455	Asgard	C3
1972	1	0.0981818	Asgard	C3
1973	1	0.101818	Asgard	C3
1974	1	0.105455	Asgard	C3
1975	1	0.109091	Asgard	C3
1976	1	0.112727	Asgard	C3
1977	1	0.116364	Asgard	C3
1978	1	0.12	Asgard	C3
1979	1	0.123636	Asgard	C3
1980	1	0.127273	Asgard	C3
1981	1	0.130909	Asgard	C3
1982	1	0.134545	Asgard	C3
1983	1	0.138182	Asgard	C3
1984	1	0.141818	Asgard	C3
1985	1	0.145455	Asgard	C3
1986	1	0.149091	Asgard	C3
1987	1	0.152727	Asgard	C3
1988	1	0.156364	Asgard	C3
1989	1	0.16	Asgard	C3
1990	1	0.163636	Asgard	C3
1991	1	0.167273	Asgard	C3
1992	1	0.170909	Asgard	C3
1993	1	0.174545	Asgard	C3
1994	1	0.178182	Asgard	C3
1995	1	0.181818	Asgard	C3
1996	1	0.185455	Asgard	C3
1997	1	0.189091	Asgard	C3
1998	1	0.192727	Asgard	C3
1999	1	0.196364	Asgard	C3
[truncated: 1,889 more rows]

## Sheet: Figure 3C
	Sensitivities	Specificities	method	celltype
1	1	0	Asgard	Monocyte
2	1	0.000379795	Asgard	Monocyte
3	1	0.00075959	Asgard	Monocyte
4	1	0.00113938	Asgard	Monocyte
5	1	0.00151918	Asgard	Monocyte
6	1	0.00189897	Asgard	Monocyte
7	1	0.00227877	Asgard	Monocyte
8	1	0.00265856	Asgard	Monocyte
9	1	0.00303836	Asgard	Monocyte
10	1	0.00341815	Asgard	Monocyte
11	1	0.00379795	Asgard	Monocyte
12	1	0.00417774	Asgard	Monocyte
13	1	0.00455754	Asgard	Monocyte
14	1	0.00493733	Asgard	Monocyte
15	1	0.00531713	Asgard	Monocyte
16	1	0.00569692	Asgard	Monocyte
17	1	0.00607672	Asgard	Monocyte
18	1	0.00645651	Asgard	Monocyte
19	1	0.00683631	Asgard	Monocyte
20	1	0.0072161	Asgard	Monocyte
21	1	0.0075959	Asgard	Monocyte
22	1	0.00797569	Asgard	Monocyte
23	1	0.00835549	Asgard	Monocyte
24	1	0.00873528	Asgard	Monocyte
25	1	0.00911508	Asgard	Monocyte
26	1	0.00949487	Asgard	Monocyte
27	1	0.00987467	Asgard	Monocyte
28	1	0.0102545	Asgard	Monocyte
29	1	0.0106343	Asgard	Monocyte
30	1	0.0110141	Asgard	Monocyte
31	1	0.0113938	Asgard	Monocyte
32	1	0.0117736	Asgard	Monocyte
33	1	0.0121534	Asgard	Monocyte
34	1	0.0125332	Asgard	Monocyte
35	1	0.012913	Asgard	Monocyte
36	1	0.0132928	Asgard	Monocyte
37	1	0.0136726	Asgard	Monocyte
38	1	0.0140524	Asgard	Monocyte
39	1	0.0144322	Asgard	Monocyte
40	1	0.014812	Asgard	Monocyte
41	1	0.0151918	Asgard	Monocyte
42	1	0.0155716	Asgard	Monocyte
43	1	0.0159514	Asgard	Monocyte
44	1	0.0163312	Asgard	Monocyte
45	1	0.016711	Asgard	Monocyte
46	1	0.0170908	Asgard	Monocyte
47	1	0.0174706	Asgard	Monocyte
48	1	0.0178504	Asgard	Monocyte
49	1	0.0182302	Asgard	Monocyte
50	1	0.01861	Asgard	Monocyte
51	1	0.0189897	Asgard	Monocyte
52	1	0.0193695	Asgard	Monocyte
53	1	0.0197493	Asgard	Monocyte
54	1	0.0201291	Asgard	Monocyte
55	1	0.0205089	Asgard	Monocyte
56	1	0.0208887	Asgard	Monocyte
57	1	0.0212685	Asgard	Monocyte
58	1	0.0216483	Asgard	Monocyte
59	1	0.0220281	Asgard	Monocyte
60	1	0.0224079	Asgard	Monocyte
61	1	0.0227877	Asgard	Monocyte
62	1	0.0231675	Asgard	Monocyte
63	1	0.0235473	Asgard	Monocyte
64	1	0.0239271	Asgard	Monocyte
65	1	0.0243069	Asgard	Monocyte
66	1	0.0246867	Asgard	Monocyte
67	1	0.0250665	Asgard	Monocyte
68	1	0.0254463	Asgard	Monocyte
69	1	0.0258261	Asgard	Monocyte
70	1	0.0262058	Asgard	Monocyte
71	1	0.0265856	Asgard	Monocyte
72	1	0.0269654	Asgard	Monocyte
73	1	0.0273452	Asgard	Monocyte
74	1	0.027725	Asgard	Monocyte
75	1	0.0281048	Asgard	Monocyte
76	1	0.0284846	Asgard	Monocyte
77	1	0.0288644	Asgard	Monocyte
78	1	0.0292442	Asgard	Monocyte
79	1	0.029624	Asgard	Monocyte
80	1	0.0300038	Asgard	Monocyte
81	1	0.0303836	Asgard	Monocyte
82	1	0.0307634	Asgard	Monocyte
83	1	0.0311432	Asgard	Monocyte
84	1	0.031523	Asgard	Monocyte
85	1	0.0319028	Asgard	Monocyte
86	1	0.0322826	Asgard	Monocyte
87	1	0.0326624	Asgard	Monocyte
88	1	0.0330422	Asgard	Monocyte
89	1	0.033422	Asgard	Monocyte
90	1	0.0338017	Asgard	Monocyte
91	1	0.0341815	Asgard	Monocyte
92	1	0.0345613	Asgard	Monocyte
93	1	0.0349411	Asgard	Monocyte
94	1	0.0353209	Asgard	Monocyte
95	1	0.0357007	Asgard	Monocyte
96	1	0.0360805	Asgard	Monocyte
97	1	0.0364603	Asgard	Monocyte
98	1	0.0368401	Asgard	Monocyte
99	1	0.0372199	Asgard	Monocyte
100	1	0.0375997	Asgard	Monocyte
101	1	0.0379795	Asgard	Monocyte
102	1	0.0383593	Asgard	Monocyte
103	1	0.0387391	Asgard	Monocyte
104	1	0.0391189	Asgard	Monocyte
105	1	0.0394987	Asgard	Monocyte
106	1	0.0398785	Asgard	Monocyte
107	1	0.0402583	Asgard	Monocyte
108	1	0.0406381	Asgard	Monocyte
109	1	0.0410179	Asgard	Monocyte
110	1	0.0413976	Asgard	Monocyte
111	1	0.0417774	Asgard	Monocyte
112	1	0.0421572	Asgard	Monocyte
113	1	0.042537	Asgard	Monocyte
114	1	0.0429168	Asgard	Monocyte
115	1	0.0432966	Asgard	Monocyte
116	1	0.0436764	Asgard	Monocyte
117	1	0.0440562	Asgard	Monocyte
118	1	0.044436	Asgard	Monocyte
119	1	0.0448158	Asgard	Monocyte
120	1	0.0451956	Asgard	Monocyte
121	1	0.0455754	Asgard	Monocyte
122	1	0.0459552	Asgard	Monocyte
123	1	0.046335	Asgard	Monocyte
124	1	0.0467148	Asgard	Monocyte
125	1	0.0470946	Asgard	Monocyte
126	1	0.0474744	Asgard	Monocyte
127	1	0.0478542	Asgard	Monocyte
128	1	0.048234	Asgard	Monocyte
129	1	0.0486137	Asgard	Monocyte
130	1	0.0489935	Asgard	Monocyte
131	1	0.0493733	Asgard	Monocyte
132	1	0.0497531	Asgard	Monocyte
133	1	0.0501329	Asgard	Monocyte
134	1	0.0505127	Asgard	Monocyte
135	1	0.0508925	Asgard	Monocyte
136	1	0.0512723	Asgard	Monocyte
137	1	0.0516521	Asgard	Monocyte
138	1	0.0520319	Asgard	Monocyte
139	1	0.0524117	Asgard	Monocyte
140	1	0.0527915	Asgard	Monocyte
141	1	0.0531713	Asgard	Monocyte
142	1	0.0535511	Asgard	Monocyte
143	1	0.0539309	Asgard	Monocyte
144	1	0.0543107	Asgard	Monocyte
145	1	0.0546905	Asgard	Monocyte
146	1	0.0550703	Asgard	Monocyte
147	1	0.0554501	Asgard	Monocyte
148	1	0.0558299	Asgard	Monocyte
149	1	0.0562096	Asgard	Monocyte
150	1	0.0565894	Asgard	Monocyte
151	1	0.0569692	Asgard	Monocyte
152	1	0.057349	Asgard	Monocyte
153	1	0.0577288	Asgard	Monocyte
154	1	0.0581086	Asgard	Monocyte
155	1	0.0584884	Asgard	Monocyte
156	1	0.0588682	Asgard	Monocyte
157	1	0.059248	Asgard	Monocyte
158	1	0.0596278	Asgard	Monocyte
159	1	0.0600076	Asgard	Monocyte
160	1	0.0603874	Asgard	Monocyte
161	1	0.0607672	Asgard	Monocyte
162	1	0.061147	Asgard	Monocyte
163	1	0.0615268	Asgard	Monocyte
164	1	0.0619066	Asgard	Monocyte
165	1	0.0622864	Asgard	Monocyte
166	1	0.0626662	Asgard	Monocyte
167	1	0.063046	Asgard	Monocyte
168	1	0.0634258	Asgard	Monocyte
169	1	0.0638055	Asgard	Monocyte
170	1	0.0641853	Asgard	Monocyte
171	1	0.0645651	Asgard	Monocyte
172	1	0.0649449	Asgard	Monocyte
173	1	0.0653247	Asgard	Monocyte
174	1	0.0657045	Asgard	Monocyte
175	1	0.0660843	Asgard	Monocyte
176	1	0.0664641	Asgard	Monocyte
177	1	0.0668439	Asgard	Monocyte
178	1	0.0672237	Asgard	Monocyte
179	1	0.0676035	Asgard	Monocyte
180	1	0.0679833	Asgard	Monocyte
181	1	0.0683631	Asgard	Monocyte
182	1	0.0687429	Asgard	Monocyte
183	1	0.0691227	Asgard	Monocyte
184	1	0.0695025	Asgard	Monocyte
185	1	0.0698823	Asgard	Monocyte
186	1	0.0702621	Asgard	Monocyte
187	1	0.0706419	Asgard	Monocyte
188	1	0.0710216	Asgard	Monocyte
189	1	0.0714014	Asgard	Monocyte
190	1	0.0717812	Asgard	Monocyte
191	1	0.072161	Asgard	Monocyte
192	1	0.0725408	Asgard	Monocyte
193	1	0.0729206	Asgard	Monocyte
194	1	0.0733004	Asgard	Monocyte
195	1	0.0736802	Asgard	Monocyte
196	1	0.07406	Asgard	Monocyte
197	1	0.0744398	Asgard	Monocyte
198	1	0.0748196	Asgard	Monocyte
199	1	0.0751994	Asgard	Monocyte
200	1	0.0755792	Asgard	Monocyte
201	1	0.075959	Asgard	Monocyte
202	1	0.0763388	Asgard	Monocyte
203	1	0.0767186	Asgard	Monocyte
204	1	0.0770984	Asgard	Monocyte
205	1	0.0774782	Asgard	Monocyte
206	1	0.077858	Asgard	Monocyte
207	1	0.0782378	Asgard	Monocyte
208	1	0.0786175	Asgard	Monocyte
209	1	0.0789973	Asgard	Monocyte
210	1	0.0793771	Asgard	Monocyte
211	1	0.0797569	Asgard	Monocyte
212	1	0.0801367	Asgard	Monocyte
213	1	0.0805165	Asgard	Monocyte
214	1	0.0808963	Asgard	Monocyte
215	1	0.0812761	Asgard	Monocyte
216	1	0.0816559	Asgard	Monocyte
217	1	0.0820357	Asgard	Monocyte
218	1	0.0824155	Asgard	Monocyte
219	1	0.0827953	Asgard	Monocyte
220	1	0.0831751	Asgard	Monocyte
221	1	0.0835549	Asgard	Monocyte
222	1	0.0839347	Asgard	Monocyte
223	1	0.0843145	Asgard	Monocyte
224	1	0.0846943	Asgard	Monocyte
225	1	0.0850741	Asgard	Monocyte
226	1	0.0854539	Asgard	Monocyte
227	1	0.0858336	Asgard	Monocyte
228	1	0.0862134	Asgard	Monocyte
229	1	0.0865932	Asgard	Monocyte
230	1	0.086973	Asgard	Monocyte
231	1	0.0873528	Asgard	Monocyte
232	1	0.0877326	Asgard	Monocyte
233	1	0.0881124	Asgard	Monocyte
234	1	0.0884922	Asgard	Monocyte
235	1	0.088872	Asgard	Monocyte
236	1	0.0892518	Asgard	Monocyte
237	1	0.0896316	Asgard	Monocyte
238	1	0.0900114	Asgard	Monocyte
239	1	0.0903912	Asgard	Monocyte
240	1	0.090771	Asgard	Monocyte
241	1	0.0911508	Asgard	Monocyte
242	1	0.0915306	Asgard	Monocyte
243	1	0.0919104	Asgard	Monocyte
244	1	0.0922902	Asgard	Monocyte
245	1	0.09267	Asgard	Monocyte
246	1	0.0930498	Asgard	Monocyte
247	1	0.0934295	Asgard	Monocyte
248	1	0.0938093	Asgard	Monocyte
249	1	0.0941891	Asgard	Monocyte
250	1	0.0945689	Asgard	Monocyte
251	1	0.0949487	Asgard	Monocyte
252	1	0.0953285	Asgard	Monocyte
253	1	0.0957083	Asgard	Monocyte
254	1	0.0960881	Asgard	Monocyte
255	1	0.0964679	Asgard	Monocyte
256	1	0.0968477	Asgard	Monocyte
257	1	0.0972275	Asgard	Monocyte
258	1	0.0976073	Asgard	Monocyte
259	1	0.0979871	Asgard	Monocyte
260	1	0.0983669	Asgard	Monocyte
261	1	0.0987467	Asgard	Monocyte
262	1	0.0991265	Asgard	Monocyte
263	1	0.0995063	Asgard	Monocyte
264	1	0.0998861	Asgard	Monocyte
265	1	0.100266	Asgard	Monocyte
266	1	0.100646	Asgard	Monocyte
267	1	0.101025	Asgard	Monocyte
268	1	0.101405	Asgard	Monocyte
269	1	0.101785	Asgard	Monocyte
270	1	0.102165	Asgard	Monocyte
271	1	0.102545	Asgard	Monocyte
272	1	0.102924	Asgard	Monocyte
273	1	0.103304	Asgard	Monocyte
274	1	0.103684	Asgard	Monocyte
275	1	0.104064	Asgard	Monocyte
276	1	0.104444	Asgard	Monocyte
277	1	0.104823	Asgard	Monocyte
278	1	0.105203	Asgard	Monocyte
279	1	0.105583	Asgard	Monocyte
280	1	0.105963	Asgard	Monocyte
281	1	0.106343	Asgard	Monocyte
282	1	0.106722	Asgard	Monocyte
283	1	0.107102	Asgard	Monocyte
284	1	0.107482	Asgard	Monocyte
285	1	0.107862	Asgard	Monocyte
286	1	0.108242	Asgard	Monocyte
287	1	0.108621	Asgard	Monocyte
288	1	0.109001	Asgard	Monocyte
289	1	0.109381	Asgard	Monocyte
290	1	0.109761	Asgard	Monocyte
291	1	0.110141	Asgard	Monocyte
292	1	0.11052	Asgard	Monocyte
293	1	0.1109	Asgard	Monocyte
294	1	0.11128	Asgard	Monocyte
295	1	0.11166	Asgard	Monocyte
296	1	0.112419	Asgard	Monocyte
297	1	0.112799	Asgard	Monocyte
298	1	0.113179	Asgard	Monocyte
299	1	0.113559	Asgard	Monocyte
300	1	0.113938	Asgard	Monocyte
301	1	0.114318	Asgard	Monocyte
302	1	0.114698	Asgard	Monocyte
303	1	0.115078	Asgard	Monocyte
304	1	0.115458	Asgard	Monocyte
305	1	0.115837	Asgard	Monocyte
306	1	0.116217	Asgard	Monocyte
307	1	0.116597	Asgard	Monocyte
308	1	0.116977	Asgard	Monocyte
309	1	0.117357	Asgard	Monocyte
310	1	0.117736	Asgard	Monocyte
311	1	0.118116	Asgard	Monocyte
312	1	0.118496	Asgard	Monocyte
313	1	0.118876	Asgard	Monocyte
314	1	0.119256	Asgard	Monocyte
315	1	0.119635	Asgard	Monocyte
316	1	0.120015	Asgard	Monocyte
317	1	0.120395	Asgard	Monocyte
318	1	0.120775	Asgard	Monocyte
319	1	0.121155	Asgard	Monocyte
320	1	0.121534	Asgard	Monocyte
321	1	0.121914	Asgard	Monocyte
322	1	0.122294	Asgard	Monocyte
323	1	0.122674	Asgard	Monocyte
324	1	0.123054	Asgard	Monocyte
325	1	0.123433	Asgard	Monocyte
326	1	0.123813	Asgard	Monocyte
327	1	0.124193	Asgard	Monocyte
328	1	0.124573	Asgard	Monocyte
329	1	0.124953	Asgard	Monocyte
330	1	0.125332	Asgard	Monocyte
331	1	0.125712	Asgard	Monocyte
332	1	0.126092	Asgard	Monocyte
333	1	0.126472	Asgard	Monocyte
334	1	0.126852	Asgard	Monocyte
335	1	0.127231	Asgard	Monocyte
336	1	0.127611	Asgard	Monocyte
337	1	0.127991	Asgard	Monocyte
338	1	0.128371	Asgard	Monocyte
339	1	0.12875	Asgard	Monocyte
340	1	0.12913	Asgard	Monocyte
341	1	0.12951	Asgard	Monocyte
342	1	0.12989	Asgard	Monocyte
343	1	0.13027	Asgard	Monocyte
344	1	0.130649	Asgard	Monocyte
345	1	0.131029	Asgard	Monocyte
346	1	0.131409	Asgard	Monocyte
347	1	0.131789	Asgard	Monocyte
348	1	0.132169	Asgard	Monocyte
349	1	0.132548	Asgard	Monocyte
350	1	0.132928	Asgard	Monocyte
351	1	0.133308	Asgard	Monocyte
352	1	0.133688	Asgard	Monocyte
353	1	0.134068	Asgard	Monocyte
354	1	0.134447	Asgard	Monocyte
355	1	0.134827	Asgard	Monocyte
356	1	0.135207	Asgard	Monocyte
357	1	0.135587	Asgard	Monocyte
358	1	0.135967	Asgard	Monocyte
359	1	0.136346	Asgard	Monocyte
360	1	0.136726	Asgard	Monocyte
361	1	0.137106	Asgard	Monocyte
362	1	0.137486	Asgard	Monocyte
363	1	0.137866	Asgard	Monocyte
364	1	0.138245	Asgard	Monocyte
365	1	0.138625	Asgard	Monocyte
366	1	0.139005	Asgard	Monocyte
367	1	0.139385	Asgard	Monocyte
368	1	0.139765	Asgard	Monocyte
369	1	0.140144	Asgard	Monocyte
370	1	0.140524	Asgard	Monocyte
371	1	0.140904	Asgard	Monocyte
372	1	0.141284	Asgard	Monocyte
373	1	0.141664	Asgard	Monocyte
374	1	0.142043	Asgard	Monocyte
375	1	0.142423	Asgard	Monocyte
376	1	0.142803	Asgard	Monocyte
377	1	0.143183	Asgard	Monocyte
378	1	0.143562	Asgard	Monocyte
379	1	0.143942	Asgard	Monocyte
380	1	0.144322	Asgard	Monocyte
381	1	0.144702	Asgard	Monocyte
382	1	0.145082	Asgard	Monocyte
383	1	0.145461	Asgard	Monocyte
384	1	0.145841	Asgard	Monocyte
385	1	0.146221	Asgard	Monocyte
386	1	0.146601	Asgard	Monocyte
387	1	0.146981	Asgard	Monocyte
388	1	0.14736	Asgard	Monocyte
389	1	0.14774	Asgard	Monocyte
390	1	0.14812	Asgard	Monocyte
391	1	0.1485	Asgard	Monocyte
392	1	0.14888	Asgard	Monocyte
393	1	0.149259	Asgard	Monocyte
394	1	0.149639	Asgard	Monocyte
395	1	0.150019	Asgard	Monocyte
396	1	0.150399	Asgard	Monocyte
397	1	0.150779	Asgard	Monocyte
398	1	0.151158	Asgard	Monocyte
399	1	0.151538	Asgard	Monocyte
400	1	0.151918	Asgard	Monocyte
401	1	0.152298	Asgard	Monocyte
402	1	0.152678	Asgard	Monocyte
403	1	0.153057	Asgard	Monocyte
404	1	0.153437	Asgard	Monocyte
405	1	0.153817	Asgard	Monocyte
406	1	0.154197	Asgard	Monocyte
407	1	0.154577	Asgard	Monocyte
408	1	0.154956	Asgard	Monocyte
409	1	0.155336	Asgard	Monocyte
410	1	0.155716	Asgard	Monocyte
411	1	0.156096	Asgard	Monocyte
412	1	0.156476	Asgard	Monocyte
413	1	0.156855	Asgard	Monocyte
414	1	0.157235	Asgard	Monocyte
415	1	0.157615	Asgard	Monocyte
416	1	0.157995	Asgard	Monocyte
417	1	0.158374	Asgard	Monocyte
418	1	0.158754	Asgard	Monocyte
419	1	0.159134	Asgard	Monocyte
420	1	0.159514	Asgard	Monocyte
421	1	0.159894	Asgard	Monocyte
422	1	0.160273	Asgard	Monocyte
423	1	0.160653	Asgard	Monocyte
424	1	0.161033	Asgard	Monocyte
425	1	0.161413	Asgard	Monocyte
426	1	0.161793	Asgard	Monocyte
427	1	0.162172	Asgard	Monocyte
428	1	0.162552	Asgard	Monocyte
429	1	0.162932	Asgard	Monocyte
430	1	0.163312	Asgard	Monocyte
431	1	0.163692	Asgard	Monocyte
432	1	0.164071	Asgard	Monocyte
433	1	0.164451	Asgard	Monocyte
434	1	0.164831	Asgard	Monocyte
435	1	0.165211	Asgard	Monocyte
436	1	0.165591	Asgard	Monocyte
437	1	0.16597	Asgard	Monocyte
438	1	0.16635	Asgard	Monocyte
439	1	0.16673	Asgard	Monocyte
440	1	0.16711	Asgard	Monocyte
441	1	0.16749	Asgard	Monocyte
442	1	0.167869	Asgard	Monocyte
443	1	0.168249	Asgard	Monocyte
444	1	0.168629	Asgard	Monocyte
445	1	0.169009	Asgard	Monocyte
446	1	0.169389	Asgard	Monocyte
447	1	0.169768	Asgard	Monocyte
448	1	0.170148	Asgard	Monocyte
449	1	0.170528	Asgard	Monocyte
450	1	0.170908	Asgard	Monocyte
451	1	0.171288	Asgard	Monocyte
452	1	0.171667	Asgard	Monocyte
453	1	0.172047	Asgard	Monocyte
454	1	0.172427	Asgard	Monocyte
455	1	0.172807	Asgard	Monocyte
456	1	0.173186	Asgard	Monocyte
457	1	0.173566	Asgard	Monocyte
458	1	0.173946	Asgard	Monocyte
459	1	0.174326	Asgard	Monocyte
460	1	0.174706	Asgard	Monocyte
461	1	0.175085	Asgard	Monocyte
462	1	0.175465	Asgard	Monocyte
463	1	0.175845	Asgard	Monocyte
464	1	0.176225	Asgard	Monocyte
465	1	0.176605	Asgard	Monocyte
466	1	0.176984	Asgard	Monocyte
467	1	0.177364	Asgard	Monocyte
468	1	0.177744	Asgard	Monocyte
469	1	0.178124	Asgard	Monocyte
470	1	0.178504	Asgard	Monocyte
471	1	0.178883	Asgard	Monocyte
472	1	0.179263	Asgard	Monocyte
473	1	0.179643	Asgard	Monocyte
474	1	0.180023	Asgard	Monocyte
475	1	0.180403	Asgard	Monocyte
476	1	0.180782	Asgard	Monocyte
477	1	0.181162	Asgard	Monocyte
478	1	0.181542	Asgard	Monocyte
479	1	0.181922	Asgard	Monocyte
480	1	0.182302	Asgard	Monocyte
481	1	0.182681	Asgard	Monocyte
482	1	0.183061	Asgard	Monocyte
483	1	0.183441	Asgard	Monocyte
484	1	0.183821	Asgard	Monocyte
485	1	0.184201	Asgard	Monocyte
486	1	0.18458	Asgard	Monocyte
487	1	0.18496	Asgard	Monocyte
488	1	0.18534	Asgard	Monocyte
489	1	0.18572	Asgard	Monocyte
490	1	0.1861	Asgard	Monocyte
491	1	0.186479	Asgard	Monocyte
492	1	0.186859	Asgard	Monocyte
493	1	0.187239	Asgard	Monocyte
494	1	0.187619	Asgard	Monocyte
495	1	0.187998	Asgard	Monocyte
496	1	0.188378	Asgard	Monocyte
497	1	0.188758	Asgard	Monocyte
498	1	0.189138	Asgard	Monocyte
499	1	0.189518	Asgard	Monocyte
500	1	0.189897	Asgard	Monocyte
501	1	0.190277	Asgard	Monocyte
502	1	0.190657	Asgard	Monocyte
503	1	0.191037	Asgard	Monocyte
504	1	0.191417	Asgard	Monocyte
505	1	0.191796	Asgard	Monocyte
506	1	0.192176	Asgard	Monocyte
507	1	0.192556	Asgard	Monocyte
508	1	0.192936	Asgard	Monocyte
509	1	0.193316	Asgard	Monocyte
510	1	0.193695	Asgard	Monocyte
511	1	0.194075	Asgard	Monocyte
512	1	0.194455	Asgard	Monocyte
513	1	0.194835	Asgard	Monocyte
514	1	0.195215	Asgard	Monocyte
515	1	0.195594	Asgard	Monocyte
516	1	0.195974	Asgard	Monocyte
517	1	0.196354	Asgard	Monocyte
518	1	0.196734	Asgard	Monocyte
519	1	0.197114	Asgard	Monocyte
520	1	0.197493	Asgard	Monocyte
521	1	0.197873	Asgard	Monocyte
522	1	0.198253	Asgard	Monocyte
523	1	0.198633	Asgard	Monocyte
524	1	0.199013	Asgard	Monocyte
525	1	0.199392	Asgard	Monocyte
526	1	0.199772	Asgard	Monocyte
527	1	0.200152	Asgard	Monocyte
528	1	0.200532	Asgard	Monocyte
529	1	0.200912	Asgard	Monocyte
530	1	0.201291	Asgard	Monocyte
531	1	0.201671	Asgard	Monocyte
532	1	0.202051	Asgard	Monocyte
533	1	0.202431	Asgard	Monocyte
534	1	0.20281	Asgard	Monocyte
535	1	0.20319	Asgard	Monocyte
536	1	0.20357	Asgard	Monocyte
537	1	0.20395	Asgard	Monocyte
538	1	0.20433	Asgard	Monocyte
539	1	0.204709	Asgard	Monocyte
540	1	0.205089	Asgard	Monocyte
541	1	0.205469	Asgard	Monocyte
542	1	0.205849	Asgard	Monocyte
543	1	0.206229	Asgard	Monocyte
544	1	0.206608	Asgard	Monocyte
545	1	0.206988	Asgard	Monocyte
546	1	0.207368	Asgard	Monocyte
547	1	0.207748	Asgard	Monocyte
548	1	0.208128	Asgard	Monocyte
549	1	0.208507	Asgard	Monocyte
550	1	0.208887	Asgard	Monocyte
551	1	0.209267	Asgard	Monocyte
552	1	0.209647	Asgard	Monocyte
553	1	0.210027	Asgard	Monocyte
554	1	0.210406	Asgard	Monocyte
555	1	0.210786	Asgard	Monocyte
556	1	0.211166	Asgard	Monocyte
557	1	0.211546	Asgard	Monocyte
558	1	0.211926	Asgard	Monocyte
559	1	0.212305	Asgard	Monocyte
560	1	0.212685	Asgard	Monocyte
561	1	0.213065	Asgard	Monocyte
562	1	0.213445	Asgard	Monocyte
563	1	0.213825	Asgard	Monocyte
564	1	0.214204	Asgard	Monocyte
565	1	0.214584	Asgard	Monocyte
566	1	0.214964	Asgard	Monocyte
567	1	0.215344	Asgard	Monocyte
568	1	0.215724	Asgard	Monocyte
569	1	0.216103	Asgard	Monocyte
570	1	0.216483	Asgard	Monocyte
571	1	0.216863	Asgard	Monocyte
572	1	0.217243	Asgard	Monocyte
573	1	0.217622	Asgard	Monocyte
574	1	0.218002	Asgard	Monocyte
575	1	0.218382	Asgard	Monocyte
576	1	0.218762	Asgard	Monocyte
577	1	0.219142	Asgard	Monocyte
578	1	0.219521	Asgard	Monocyte
579	1	0.219901	Asgard	Monocyte
580	1	0.220281	Asgard	Monocyte
581	1	0.220661	Asgard	Monocyte
582	1	0.221041	Asgard	Monocyte
583	1	0.22142	Asgard	Monocyte
584	1	0.2218	Asgard	Monocyte
585	1	0.22218	Asgard	Monocyte
586	1	0.22256	Asgard	Monocyte
587	1	0.22294	Asgard	Monocyte
588	1	0.223319	Asgard	Monocyte
589	1	0.223699	Asgard	Monocyte
590	1	0.224079	Asgard	Monocyte
591	1	0.224459	Asgard	Monocyte
592	1	0.224839	Asgard	Monocyte
593	1	0.225218	Asgard	Monocyte
594	1	0.225598	Asgard	Monocyte
595	1	0.225978	Asgard	Monocyte
596	1	0.226358	Asgard	Monocyte
597	1	0.226738	Asgard	Monocyte
598	1	0.227117	Asgard	Monocyte
599	1	0.227497	Asgard	Monocyte
600	1	0.227877	Asgard	Monocyte
601	1	0.228257	Asgard	Monocyte
602	1	0.228637	Asgard	Monocyte
603	1	0.229016	Asgard	Monocyte
604	1	0.229396	Asgard	Monocyte
605	1	0.229776	Asgard	Monocyte
606	1	0.230156	Asgard	Monocyte
607	1	0.230536	Asgard	Monocyte
608	1	0.230915	Asgard	Monocyte
609	1	0.231295	Asgard	Monocyte
610	1	0.231675	Asgard	Monocyte
611	1	0.232055	Asgard	Monocyte
612	1	0.232434	Asgard	Monocyte
613	1	0.232814	Asgard	Monocyte
614	1	0.233194	Asgard	Monocyte
615	1	0.233574	Asgard	Monocyte
616	1	0.233954	Asgard	Monocyte
617	1	0.234333	Asgard	Monocyte
618	1	0.234713	Asgard	Monocyte
619	1	0.235093	Asgard	Monocyte
620	1	0.235473	Asgard	Monocyte
621	1	0.235853	Asgard	Monocyte
622	1	0.236232	Asgard	Monocyte
623	1	0.236612	Asgard	Monocyte
624	1	0.236992	Asgard	Monocyte
625	1	0.237372	Asgard	Monocyte
626	1	0.237752	Asgard	Monocyte
627	1	0.238131	Asgard	Monocyte
628	1	0.238511	Asgard	Monocyte
629	1	0.238891	Asgard	Monocyte
630	1	0.239271	Asgard	Monocyte
631	1	0.239651	Asgard	Monocyte
632	1	0.24003	Asgard	Monocyte
633	1	0.24041	Asgard	Monocyte
634	1	0.24079	Asgard	Monocyte
635	1	0.24117	Asgard	Monocyte
636	1	0.24155	Asgard	Monocyte
637	1	0.241929	Asgard	Monocyte
638	1	0.242309	Asgard	Monocyte
639	1	0.242689	Asgard	Monocyte
640	1	0.243069	Asgard	Monocyte
641	1	0.243449	Asgard	Monocyte
642	1	0.243828	Asgard	Monocyte
643	1	0.244208	Asgard	Monocyte
644	1	0.244588	Asgard	Monocyte
645	1	0.244968	Asgard	Monocyte
646	1	0.245348	Asgard	Monocyte
647	1	0.245727	Asgard	Monocyte
648	1	0.246107	Asgard	Monocyte
649	1	0.246487	Asgard	Monocyte
650	1	0.246867	Asgard	Monocyte
651	1	0.247246	Asgard	Monocyte
652	1	0.247626	Asgard	Monocyte
653	1	0.248006	Asgard	Monocyte
654	1	0.248386	Asgard	Monocyte
655	1	0.248766	Asgard	Monocyte
656	1	0.249145	Asgard	Monocyte
657	1	0.249525	Asgard	Monocyte
658	1	0.249905	Asgard	Monocyte
659	1	0.250285	Asgard	Monocyte
660	1	0.250665	Asgard	Monocyte
661	1	0.251044	Asgard	Monocyte
662	1	0.251424	Asgard	Monocyte
663	1	0.251804	Asgard	Monocyte
664	1	0.252184	Asgard	Monocyte
665	1	0.252564	Asgard	Monocyte
666	1	0.252943	Asgard	Monocyte
667	1	0.253323	Asgard	Monocyte
668	1	0.253703	Asgard	Monocyte
669	1	0.254083	Asgard	Monocyte
670	1	0.254463	Asgard	Monocyte
671	1	0.254842	Asgard	Monocyte
672	1	0.255222	Asgard	Monocyte
673	1	0.255602	Asgard	Monocyte
674	1	0.255982	Asgard	Monocyte
675	1	0.256362	Asgard	Monocyte
676	1	0.256741	Asgard	Monocyte
677	1	0.257121	Asgard	Monocyte
678	1	0.257501	Asgard	Monocyte
679	1	0.257881	Asgard	Monocyte
680	1	0.258261	Asgard	Monocyte
681	1	0.25864	Asgard	Monocyte
682	1	0.25902	Asgard	Monocyte
683	1	0.2594	Asgard	Monocyte
684	1	0.25978	Asgard	Monocyte
685	1	0.26016	Asgard	Monocyte
686	1	0.260539	Asgard	Monocyte
687	1	0.260919	Asgard	Monocyte
688	1	0.261299	Asgard	Monocyte
689	1	0.261679	Asgard	Monocyte
690	1	0.262058	Asgard	Monocyte
691	1	0.262438	Asgard	Monocyte
692	1	0.262818	Asgard	Monocyte
693	1	0.263198	Asgard	Monocyte
694	1	0.263578	Asgard	Monocyte
695	1	0.263957	Asgard	Monocyte
696	1	0.264337	Asgard	Monocyte
697	1	0.264717	Asgard	Monocyte
698	1	0.265097	Asgard	Monocyte
699	1	0.265477	Asgard	Monocyte
700	1	0.265856	Asgard	Monocyte
701	1	0.266236	Asgard	Monocyte
702	1	0.266616	Asgard	Monocyte
703	1	0.266996	Asgard	Monocyte
704	1	0.267376	Asgard	Monocyte
705	1	0.267755	Asgard	Monocyte
706	1	0.268135	Asgard	Monocyte
707	1	0.268515	Asgard	Monocyte
708	1	0.268895	Asgard	Monocyte
709	1	0.269275	Asgard	Monocyte
710	1	0.269654	Asgard	Monocyte
711	1	0.270034	Asgard	Monocyte
712	1	0.270414	Asgard	Monocyte
713	1	0.270794	Asgard	Monocyte
714	1	0.271174	Asgard	Monocyte
715	1	0.271553	Asgard	Monocyte
716	1	0.271933	Asgard	Monocyte
717	1	0.272313	Asgard	Monocyte
718	1	0.272693	Asgard	Monocyte
719	1	0.273073	Asgard	Monocyte
720	1	0.273452	Asgard	Monocyte
721	1	0.273832	Asgard	Monocyte
722	1	0.274212	Asgard	Monocyte
723	1	0.274592	Asgard	Monocyte
724	1	0.274972	Asgard	Monocyte
725	1	0.275351	Asgard	Monocyte
726	1	0.275731	Asgard	Monocyte
727	1	0.276111	Asgard	Monocyte
728	1	0.276491	Asgard	Monocyte
729	1	0.27687	Asgard	Monocyte
730	1	0.27725	Asgard	Monocyte
731	1	0.27763	Asgard	Monocyte
732	1	0.27801	Asgard	Monocyte
733	1	0.27839	Asgard	Monocyte
734	1	0.278769	Asgard	Monocyte
735	1	0.279149	Asgard	Monocyte
736	1	0.279529	Asgard	Monocyte
737	1	0.279909	Asgard	Monocyte
738	1	0.280289	Asgard	Monocyte
739	1	0.280668	Asgard	Monocyte
740	1	0.281048	Asgard	Monocyte
741	1	0.281428	Asgard	Monocyte
742	1	0.281808	Asgard	Monocyte
743	1	0.282188	Asgard	Monocyte
744	1	0.282567	Asgard	Monocyte
745	1	0.282947	Asgard	Monocyte
746	1	0.283327	Asgard	Monocyte
747	1	0.283707	Asgard	Monocyte
748	1	0.284087	Asgard	Monocyte
749	1	0.284466	Asgard	Monocyte
750	1	0.284846	Asgard	Monocyte
751	1	0.285226	Asgard	Monocyte
752	1	0.285606	Asgard	Monocyte
753	1	0.285986	Asgard	Monocyte
754	1	0.286365	Asgard	Monocyte
755	1	0.286745	Asgard	Monocyte
756	1	0.287125	Asgard	Monocyte
757	1	0.287505	Asgard	Monocyte
758	1	0.287885	Asgard	Monocyte
759	1	0.288264	Asgard	Monocyte
760	1	0.288644	Asgard	Monocyte
761	1	0.289024	Asgard	Monocyte
762	1	0.289404	Asgard	Monocyte
763	1	0.289784	Asgard	Monocyte
764	1	0.290163	Asgard	Monocyte
765	1	0.290543	Asgard	Monocyte
766	1	0.290923	Asgard	Monocyte
767	1	0.291303	Asgard	Monocyte
768	1	0.291682	Asgard	Monocyte
769	1	0.292062	Asgard	Monocyte
770	1	0.292442	Asgard	Monocyte
771	1	0.292822	Asgard	Monocyte
772	1	0.293202	Asgard	Monocyte
773	1	0.293581	Asgard	Monocyte
774	1	0.293961	Asgard	Monocyte
775	1	0.294341	Asgard	Monocyte
776	1	0.294721	Asgard	Monocyte
777	1	0.295101	Asgard	Monocyte
778	1	0.29548	Asgard	Monocyte
779	1	0.29586	Asgard	Monocyte
780	1	0.29624	Asgard	Monocyte
781	1	0.29662	Asgard	Monocyte
782	1	0.297	Asgard	Monocyte
783	1	0.297379	Asgard	Monocyte
784	1	0.297759	Asgard	Monocyte
785	1	0.298139	Asgard	Monocyte
786	1	0.298519	Asgard	Monocyte
787	1	0.298899	Asgard	Monocyte
788	1	0.299278	Asgard	Monocyte
789	1	0.299658	Asgard	Monocyte
790	1	0.300038	Asgard	Monocyte
791	1	0.300418	Asgard	Monocyte
792	1	0.300798	Asgard	Monocyte
793	1	0.301177	Asgard	Monocyte
794	1	0.301557	Asgard	Monocyte
795	1	0.301937	Asgard	Monocyte
796	1	0.302317	Asgard	Monocyte
797	1	0.302697	Asgard	Monocyte
798	1	0.303076	Asgard	Monocyte
799	1	0.303456	Asgard	Monocyte
800	1	0.303836	Asgard	Monocyte
801	1	0.304216	Asgard	Monocyte
802	1	0.304596	Asgard	Monocyte
803	1	0.304975	Asgard	Monocyte
804	1	0.305355	Asgard	Monocyte
805	1	0.305735	Asgard	Monocyte
806	1	0.306115	Asgard	Monocyte
807	1	0.306494	Asgard	Monocyte
808	1	0.306874	Asgard	Monocyte
809	1	0.307254	Asgard	Monocyte
810	1	0.307634	Asgard	Monocyte
811	1	0.308014	Asgard	Monocyte
812	1	0.308393	Asgard	Monocyte
813	1	0.308773	Asgard	Monocyte
814	1	0.309153	Asgard	Monocyte
815	1	0.309533	Asgard	Monocyte
816	1	0.309913	Asgard	Monocyte
817	1	0.310292	Asgard	Monocyte
818	1	0.310672	Asgard	Monocyte
819	1	0.311052	Asgard	Monocyte
820	1	0.311432	Asgard	Monocyte
821	1	0.311812	Asgard	Monocyte
822	1	0.312191	Asgard	Monocyte
823	1	0.312571	Asgard	Monocyte
824	1	0.312951	Asgard	Monocyte
825	1	0.313331	Asgard	Monocyte
826	1	0.313711	Asgard	Monocyte
827	1	0.31409	Asgard	Monocyte
828	1	0.31447	Asgard	Monocyte
829	1	0.31485	Asgard	Monocyte
830	1	0.31523	Asgard	Monocyte
831	1	0.31561	Asgard	Monocyte
832	1	0.315989	Asgard	Monocyte
833	1	0.316369	Asgard	Monocyte
834	1	0.316749	Asgard	Monocyte
835	1	0.317129	Asgard	Monocyte
836	1	0.317509	Asgard	Monocyte
837	1	0.317888	Asgard	Monocyte
838	1	0.318268	Asgard	Monocyte
839	1	0.318648	Asgard	Monocyte
840	1	0.319028	Asgard	Monocyte
841	1	0.319408	Asgard	Monocyte
842	1	0.319787	Asgard	Monocyte
843	1	0.320167	Asgard	Monocyte
844	1	0.320547	Asgard	Monocyte
845	1	0.320927	Asgard	Monocyte
846	1	0.321306	Asgard	Monocyte
847	1	0.321686	Asgard	Monocyte
848	1	0.322066	Asgard	Monocyte
849	1	0.322446	Asgard	Monocyte
850	1	0.322826	Asgard	Monocyte
851	1	0.323205	Asgard	Monocyte
852	1	0.323585	Asgard	Monocyte
853	1	0.323965	Asgard	Monocyte
854	1	0.324345	Asgard	Monocyte
855	1	0.324725	Asgard	Monocyte
856	1	0.325104	Asgard	Monocyte
857	1	0.325484	Asgard	Monocyte
858	1	0.325864	Asgard	Monocyte
859	1	0.326244	Asgard	Monocyte
860	1	0.326624	Asgard	Monocyte
861	1	0.327003	Asgard	Monocyte
862	1	0.327383	Asgard	Monocyte
863	1	0.327763	Asgard	Monocyte
864	1	0.328143	Asgard	Monocyte
865	1	0.328523	Asgard	Monocyte
866	1	0.328902	Asgard	Monocyte
867	1	0.329282	Asgard	Monocyte
868	1	0.329662	Asgard	Monocyte
869	1	0.330042	Asgard	Monocyte
870	1	0.330422	Asgard	Monocyte
871	1	0.330801	Asgard	Monocyte
872	1	0.331181	Asgard	Monocyte
873	1	0.331561	Asgard	Monocyte
874	1	0.331941	Asgard	Monocyte
875	1	0.332321	Asgard	Monocyte
876	1	0.3327	Asgard	Monocyte
877	1	0.33308	Asgard	Monocyte
878	1	0.33346	Asgard	Monocyte
879	1	0.33384	Asgard	Monocyte
880	1	0.33422	Asgard	Monocyte
881	1	0.334599	Asgard	Monocyte
882	1	0.334979	Asgard	Monocyte
883	1	0.335359	Asgard	Monocyte
884	1	0.335739	Asgard	Monocyte
885	1	0.336118	Asgard	Monocyte
886	1	0.336498	Asgard	Monocyte
887	1	0.336878	Asgard	Monocyte
888	1	0.337258	Asgard	Monocyte
889	1	0.337638	Asgard	Monocyte
890	1	0.338017	Asgard	Monocyte
891	1	0.338397	Asgard	Monocyte
892	1	0.338777	Asgard	Monocyte
893	1	0.339157	Asgard	Monocyte
894	1	0.339537	Asgard	Monocyte
895	1	0.339916	Asgard	Monocyte
896	1	0.340296	Asgard	Monocyte
897	1	0.340676	Asgard	Monocyte
898	1	0.341056	Asgard	Monocyte
899	1	0.341436	Asgard	Monocyte
900	1	0.341815	Asgard	Monocyte
901	1	0.342195	Asgard	Monocyte
902	1	0.342575	Asgard	Monocyte
903	1	0.342955	Asgard	Monocyte
904	1	0.343335	Asgard	Monocyte
905	1	0.343714	Asgard	Monocyte
906	1	0.344094	Asgard	Monocyte
907	1	0.344474	Asgard	Monocyte
908	1	0.344854	Asgard	Monocyte
909	1	0.345234	Asgard	Monocyte
910	1	0.345613	Asgard	Monocyte
911	1	0.345993	Asgard	Monocyte
912	1	0.346373	Asgard	Monocyte
913	1	0.346753	Asgard	Monocyte
914	1	0.347133	Asgard	Monocyte
915	1	0.347512	Asgard	Monocyte
916	1	0.347892	Asgard	Monocyte
917	1	0.348272	Asgard	Monocyte
918	1	0.348652	Asgard	Monocyte
919	1	0.349032	Asgard	Monocyte
920	1	0.349411	Asgard	Monocyte
921	1	0.349791	Asgard	Monocyte
922	1	0.350171	Asgard	Monocyte
923	1	0.350551	Asgard	Monocyte
924	1	0.35093	Asgard	Monocyte
925	1	0.35131	Asgard	Monocyte
926	1	0.35169	Asgard	Monocyte
927	1	0.35207	Asgard	Monocyte
928	1	0.35245	Asgard	Monocyte
929	1	0.352829	Asgard	Monocyte
930	1	0.353209	Asgard	Monocyte
931	1	0.353589	Asgard	Monocyte
932	1	0.353969	Asgard	Monocyte
933	1	0.354349	Asgard	Monocyte
934	1	0.354728	Asgard	Monocyte
935	1	0.355108	Asgard	Monocyte
936	1	0.355488	Asgard	Monocyte
937	1	0.355868	Asgard	Monocyte
938	1	0.356248	Asgard	Monocyte
939	1	0.356627	Asgard	Monocyte
940	1	0.357007	Asgard	Monocyte
941	1	0.357387	Asgard	Monocyte
942	1	0.357767	Asgard	Monocyte
943	1	0.358147	Asgard	Monocyte
944	1	0.358526	Asgard	Monocyte
945	1	0.358906	Asgard	Monocyte
946	1	0.359286	Asgard	Monocyte
947	1	0.359666	Asgard	Monocyte
948	1	0.360046	Asgard	Monocyte
949	1	0.360425	Asgard	Monocyte
950	1	0.360805	Asgard	Monocyte
951	1	0.361185	Asgard	Monocyte
952	1	0.361565	Asgard	Monocyte
953	1	0.361945	Asgard	Monocyte
954	1	0.362324	Asgard	Monocyte
955	1	0.362704	Asgard	Monocyte
956	1	0.363084	Asgard	Monocyte
957	1	0.363464	Asgard	Monocyte
958	1	0.363844	Asgard	Monocyte
959	1	0.364223	Asgard	Monocyte
960	1	0.364603	Asgard	Monocyte
961	1	0.364983	Asgard	Monocyte
962	1	0.365363	Asgard	Monocyte
963	1	0.365742	Asgard	Monocyte
964	1	0.366122	Asgard	Monocyte
965	1	0.366502	Asgard	Monocyte
966	1	0.366882	Asgard	Monocyte
967	1	0.367262	Asgard	Monocyte
968	1	0.367641	Asgard	Monocyte
969	1	0.368021	Asgard	Monocyte
970	1	0.368401	Asgard	Monocyte
971	1	0.368781	Asgard	Monocyte
972	1	0.369161	Asgard	Monocyte
973	1	0.36954	Asgard	Monocyte
974	1	0.36992	Asgard	Monocyte
975	1	0.3703	Asgard	Monocyte
976	1	0.37068	Asgard	Monocyte
977	1	0.37106	Asgard	Monocyte
978	1	0.371439	Asgard	Monocyte
979	1	0.371819	Asgard	Monocyte
980	1	0.372199	Asgard	Monocyte
981	1	0.372579	Asgard	Monocyte
982	1	0.372959	Asgard	Monocyte
983	1	0.373338	Asgard	Monocyte
984	1	0.373718	Asgard	Monocyte
985	1	0.374098	Asgard	Monocyte
986	1	0.374478	Asgard	Monocyte
987	1	0.374858	Asgard	Monocyte
988	1	0.375237	Asgard	Monocyte
989	1	0.375617	Asgard	Monocyte
990	1	0.375997	Asgard	Monocyte
991	1	0.376377	Asgard	Monocyte
992	1	0.376757	Asgard	Monocyte
993	1	0.377136	Asgard	Monocyte
994	1	0.377516	Asgard	Monocyte
995	1	0.377896	Asgard	Monocyte
996	1	0.378276	Asgard	Monocyte
997	1	0.378656	Asgard	Monocyte
998	1	0.379035	Asgard	Monocyte
999	1	0.379415	Asgard	Monocyte
1000	1	0.379795	Asgard	Monocyte
1001	1	0.380175	Asgard	Monocyte
1002	1	0.380555	Asgard	Monocyte
1003	1	0.380934	Asgard	Monocyte
1004	1	0.381314	Asgard	Monocyte
1005	1	0.381694	Asgard	Monocyte
1006	1	0.382074	Asgard	Monocyte
1007	1	0.382453	Asgard	Monocyte
1008	1	0.382833	Asgard	Monocyte
1009	1	0.383213	Asgard	Monocyte
1010	1	0.383593	Asgard	Monocyte
1011	1	0.383973	Asgard	Monocyte
1012	1	0.384352	Asgard	Monocyte
1013	1	0.384732	Asgard	Monocyte
1014	1	0.385112	Asgard	Monocyte
1015	1	0.385492	Asgard	Monocyte
1016	1	0.385872	Asgard	Monocyte
1017	1	0.386251	Asgard	Monocyte
1018	1	0.386631	Asgard	Monocyte
1019	1	0.387011	Asgard	Monocyte
1020	1	0.387391	Asgard	Monocyte
1021	1	0.387771	Asgard	Monocyte
1022	1	0.38815	Asgard	Monocyte
1023	1	0.38853	Asgard	Monocyte
1024	1	0.38891	Asgard	Monocyte
1025	1	0.38929	Asgard	Monocyte
1026	1	0.38967	Asgard	Monocyte
1027	1	0.390049	Asgard	Monocyte
1028	1	0.390429	Asgard	Monocyte
1029	1	0.390809	Asgard	Monocyte
1030	1	0.391189	Asgard	Monocyte
1031	1	0.391569	Asgard	Monocyte
1032	1	0.391948	Asgard	Monocyte
1033	1	0.392328	Asgard	Monocyte
1034	1	0.392708	Asgard	Monocyte
1035	1	0.393088	Asgard	Monocyte
1036	1	0.393468	Asgard	Monocyte
1037	1	0.393847	Asgard	Monocyte
1038	1	0.394227	Asgard	Monocyte
1039	1	0.394607	Asgard	Monocyte
1040	1	0.394987	Asgard	Monocyte
1041	1	0.395367	Asgard	Monocyte
1042	1	0.395746	Asgard	Monocyte
1043	1	0.396126	Asgard	Monocyte
1044	1	0.396506	Asgard	Monocyte
1045	1	0.396886	Asgard	Monocyte
1046	1	0.397265	Asgard	Monocyte
1047	1	0.397645	Asgard	Monocyte
1048	1	0.398025	Asgard	Monocyte
1049	1	0.398405	Asgard	Monocyte
1050	1	0.398785	Asgard	Monocyte
1051	1	0.399164	Asgard	Monocyte
1052	1	0.399544	Asgard	Monocyte
1053	1	0.399924	Asgard	Monocyte
1054	1	0.400304	Asgard	Monocyte
1055	1	0.400684	Asgard	Monocyte
1056	1	0.401063	Asgard	Monocyte
1057	1	0.401443	Asgard	Monocyte
1058	1	0.401823	Asgard	Monocyte
1059	1	0.402203	Asgard	Monocyte
1060	1	0.402583	Asgard	Monocyte
1061	1	0.402962	Asgard	Monocyte
1062	1	0.403342	Asgard	Monocyte
1063	1	0.403722	Asgard	Monocyte
1064	1	0.404102	Asgard	Monocyte
1065	1	0.404482	Asgard	Monocyte
1066	1	0.404861	Asgard	Monocyte
1067	1	0.405241	Asgard	Monocyte
1068	1	0.405621	Asgard	Monocyte
1069	1	0.406001	Asgard	Monocyte
1070	1	0.406381	Asgard	Monocyte
1071	1	0.40676	Asgard	Monocyte
1072	1	0.40714	Asgard	Monocyte
1073	1	0.40752	Asgard	Monocyte
1074	1	0.4079	Asgard	Monocyte
1075	1	0.40828	Asgard	Monocyte
1076	1	0.408659	Asgard	Monocyte
1077	1	0.409039	Asgard	Monocyte
1078	1	0.409419	Asgard	Monocyte
1079	1	0.409799	Asgard	Monocyte
1080	1	0.410179	Asgard	Monocyte
1081	1	0.410558	Asgard	Monocyte
1082	1	0.410938	Asgard	Monocyte
1083	1	0.411318	Asgard	Monocyte
1084	1	0.411698	Asgard	Monocyte
1085	1	0.412077	Asgard	Monocyte
1086	1	0.412457	Asgard	Monocyte
1087	1	0.412837	Asgard	Monocyte
1088	1	0.413217	Asgard	Monocyte
1089	1	0.413597	Asgard	Monocyte
1090	1	0.413976	Asgard	Monocyte
1091	1	0.414356	Asgard	Monocyte
1092	1	0.414736	Asgard	Monocyte
1093	1	0.415116	Asgard	Monocyte
1094	1	0.415496	Asgard	Monocyte
1095	1	0.415875	Asgard	Monocyte
1096	1	0.416255	Asgard	Monocyte
1097	1	0.416635	Asgard	Monocyte
1098	1	0.417015	Asgard	Monocyte
1099	1	0.417395	Asgard	Monocyte
1100	1	0.417774	Asgard	Monocyte
1101	1	0.418154	Asgard	Monocyte
1102	1	0.418534	Asgard	Monocyte
1103	1	0.418914	Asgard	Monocyte
1104	1	0.419294	Asgard	Monocyte
1105	1	0.419673	Asgard	Monocyte
1106	1	0.420053	Asgard	Monocyte
1107	1	0.420433	Asgard	Monocyte
1108	1	0.420813	Asgard	Monocyte
1109	1	0.421193	Asgard	Monocyte
1110	1	0.421572	Asgard	Monocyte
1111	1	0.421952	Asgard	Monocyte
1112	1	0.422332	Asgard	Monocyte
1113	1	0.422712	Asgard	Monocyte
1114	1	0.423092	Asgard	Monocyte
1115	1	0.423471	Asgard	Monocyte
1116	1	0.423851	Asgard	Monocyte
1117	1	0.424231	Asgard	Monocyte
1118	1	0.424611	Asgard	Monocyte
1119	1	0.424991	Asgard	Monocyte
1120	1	0.42537	Asgard	Monocyte
1121	1	0.42575	Asgard	Monocyte
1122	1	0.42613	Asgard	Monocyte
1123	1	0.42651	Asgard	Monocyte
1124	1	0.426889	Asgard	Monocyte
1125	1	0.427269	Asgard	Monocyte
1126	1	0.427649	Asgard	Monocyte
1127	1	0.428029	Asgard	Monocyte
1128	1	0.428409	Asgard	Monocyte
1129	1	0.428788	Asgard	Monocyte
1130	1	0.429168	Asgard	Monocyte
1131	1	0.429548	Asgard	Monocyte
1132	1	0.429928	Asgard	Monocyte
1133	1	0.430308	Asgard	Monocyte
1134	1	0.430687	Asgard	Monocyte
1135	1	0.431067	Asgard	Monocyte
1136	1	0.431447	Asgard	Monocyte
1137	1	0.431827	Asgard	Monocyte
1138	1	0.432207	Asgard	Monocyte
1139	1	0.432586	Asgard	Monocyte
1140	1	0.432966	Asgard	Monocyte
1141	1	0.433346	Asgard	Monocyte
1142	1	0.433726	Asgard	Monocyte
1143	1	0.434106	Asgard	Monocyte
1144	1	0.434485	Asgard	Monocyte
1145	1	0.434865	Asgard	Monocyte
1146	1	0.435245	Asgard	Monocyte
1147	1	0.435625	Asgard	Monocyte
1148	1	0.436005	Asgard	Monocyte
1149	1	0.436384	Asgard	Monocyte
1150	1	0.436764	Asgard	Monocyte
1151	1	0.437144	Asgard	Monocyte
1152	1	0.437524	Asgard	Monocyte
1153	1	0.437904	Asgard	Monocyte
1154	1	0.438283	Asgard	Monocyte
1155	1	0.438663	Asgard	Monocyte
1156	1	0.439043	Asgard	Monocyte
1157	1	0.439803	Asgard	Monocyte
1158	1	0.440182	Asgard	Monocyte
1159	1	0.440562	Asgard	Monocyte
1160	1	0.440942	Asgard	Monocyte
1161	1	0.441322	Asgard	Monocyte
1162	1	0.441701	Asgard	Monocyte
1163	1	0.442081	Asgard	Monocyte
1164	1	0.442461	Asgard	Monocyte
1165	1	0.442841	Asgard	Monocyte
1166	1	0.443221	Asgard	Monocyte
1167	1	0.4436	Asgard	Monocyte
1168	1	0.44398	Asgard	Monocyte
1169	1	0.44436	Asgard	Monocyte
1170	1	0.44474	Asgard	Monocyte
1171	1	0.44512	Asgard	Monocyte
1172	1	0.445499	Asgard	Monocyte
1173	1	0.445879	Asgard	Monocyte
1174	1	0.446259	Asgard	Monocyte
1175	1	0.446639	Asgard	Monocyte
1176	1	0.447019	Asgard	Monocyte
1177	1	0.447398	Asgard	Monocyte
1178	1	0.447778	Asgard	Monocyte
1179	1	0.448158	Asgard	Monocyte
1180	1	0.448538	Asgard	Monocyte
1181	1	0.448918	Asgard	Monocyte
1182	1	0.449297	Asgard	Monocyte
1183	1	0.449677	Asgard	Monocyte
1184	1	0.450057	Asgard	Monocyte
1185	1	0.450437	Asgard	Monocyte
1186	1	0.450817	Asgard	Monocyte
1187	1	0.451196	Asgard	Monocyte
1188	1	0.451576	Asgard	Monocyte
1189	1	0.451956	Asgard	Monocyte
1190	1	0.452336	Asgard	Monocyte
1191	1	0.452716	Asgard	Monocyte
1192	1	0.453095	Asgard	Monocyte
1193	1	0.453475	Asgard	Monocyte
1194	1	0.453855	Asgard	Monocyte
1195	1	0.454235	Asgard	Monocyte
1196	1	0.454615	Asgard	Monocyte
1197	1	0.454994	Asgard	Monocyte
1198	1	0.455374	Asgard	Monocyte
1199	1	0.455754	Asgard	Monocyte
1200	1	0.456134	Asgard	Monocyte
1201	1	0.456513	Asgard	Monocyte
1202	1	0.456893	Asgard	Monocyte
1203	1	0.457273	Asgard	Monocyte
1204	1	0.457653	Asgard	Monocyte
1205	1	0.458033	Asgard	Monocyte
1206	1	0.458412	Asgard	Monocyte
1207	1	0.458792	Asgard	Monocyte
1208	1	0.459172	Asgard	Monocyte
1209	1	0.459552	Asgard	Monocyte
1210	1	0.459932	Asgard	Monocyte
1211	1	0.460311	Asgard	Monocyte
1212	1	0.460691	Asgard	Monocyte
1213	1	0.461071	Asgard	Monocyte
1214	1	0.461451	Asgard	Monocyte
1215	1	0.461831	Asgard	Monocyte
1216	1	0.46221	Asgard	Monocyte
1217	1	0.46259	Asgard	Monocyte
1218	1	0.46297	Asgard	Monocyte
1219	1	0.46335	Asgard	Monocyte
1220	1	0.46373	Asgard	Monocyte
1221	1	0.464109	Asgard	Monocyte
1222	1	0.464489	Asgard	Monocyte
1223	1	0.464869	Asgard	Monocyte
1224	1	0.465249	Asgard	Monocyte
1225	1	0.465629	Asgard	Monocyte
1226	1	0.466008	Asgard	Monocyte
1227	1	0.466388	Asgard	Monocyte
1228	1	0.466768	Asgard	Monocyte
1229	1	0.467148	Asgard	Monocyte
1230	1	0.467528	Asgard	Monocyte
1231	1	0.467907	Asgard	Monocyte
1232	1	0.468287	Asgard	Monocyte
1233	1	0.468667	Asgard	Monocyte
1234	1	0.469047	Asgard	Monocyte
1235	1	0.469427	Asgard	Monocyte
1236	1	0.469806	Asgard	Monocyte
1237	1	0.470186	Asgard	Monocyte
1238	1	0.470566	Asgard	Monocyte
1239	1	0.470946	Asgard	Monocyte
1240	1	0.471325	Asgard	Monocyte
1241	1	0.471705	Asgard	Monocyte
1242	1	0.472085	Asgard	Monocyte
1243	1	0.472465	Asgard	Monocyte
1244	1	0.472845	Asgard	Monocyte
1245	1	0.473224	Asgard	Monocyte
1246	1	0.473604	Asgard	Monocyte
1247	1	0.473984	Asgard	Monocyte
1248	1	0.474364	Asgard	Monocyte
1249	1	0.474744	Asgard	Monocyte
1250	1	0.475123	Asgard	Monocyte
1251	1	0.475503	Asgard	Monocyte
1252	1	0.475883	Asgard	Monocyte
1253	1	0.476263	Asgard	Monocyte
1254	1	0.476643	Asgard	Monocyte
1255	1	0.477022	Asgard	Monocyte
1256	1	0.477402	Asgard	Monocyte
1257	1	0.477782	Asgard	Monocyte
1258	1	0.478162	Asgard	Monocyte
1259	1	0.478542	Asgard	Monocyte
1260	1	0.478921	Asgard	Monocyte
1261	1	0.479301	Asgard	Monocyte
1262	1	0.479681	Asgard	Monocyte
1263	1	0.480061	Asgard	Monocyte
1264	1	0.480441	Asgard	Monocyte
1265	1	0.48082	Asgard	Monocyte
1266	1	0.4812	Asgard	Monocyte
1267	1	0.48158	Asgard	Monocyte
1268	1	0.48196	Asgard	Monocyte
1269	1	0.48234	Asgard	Monocyte
1270	1	0.482719	Asgard	Monocyte
1271	1	0.483099	Asgard	Monocyte
1272	1	0.483479	Asgard	Monocyte
1273	1	0.483859	Asgard	Monocyte
1274	1	0.484239	Asgard	Monocyte
1275	1	0.484618	Asgard	Monocyte
1276	1	0.484998	Asgard	Monocyte
1277	1	0.485378	Asgard	Monocyte
1278	1	0.485758	Asgard	Monocyte
1279	1	0.486137	Asgard	Monocyte
1280	1	0.486517	Asgard	Monocyte
1281	1	0.486897	Asgard	Monocyte
1282	1	0.487277	Asgard	Monocyte
1283	1	0.487657	Asgard	Monocyte
1284	1	0.488036	Asgard	Monocyte
1285	1	0.488416	Asgard	Monocyte
1286	1	0.488796	Asgard	Monocyte
1287	1	0.489176	Asgard	Monocyte
1288	1	0.489556	Asgard	Monocyte
1289	1	0.489935	Asgard	Monocyte
1290	1	0.490315	Asgard	Monocyte
1291	1	0.490695	Asgard	Monocyte
1292	1	0.491075	Asgard	Monocyte
1293	1	0.491455	Asgard	Monocyte
1294	1	0.491834	Asgard	Monocyte
1295	1	0.492214	Asgard	Monocyte
1296	1	0.492594	Asgard	Monocyte
1297	1	0.492974	Asgard	Monocyte
1298	1	0.493354	Asgard	Monocyte
1299	1	0.493733	Asgard	Monocyte
1300	1	0.494113	Asgard	Monocyte
1301	1	0.494493	Asgard	Monocyte
1302	1	0.494873	Asgard	Monocyte
1303	1	0.495253	Asgard	Monocyte
1304	1	0.495632	Asgard	Monocyte
1305	1	0.496012	Asgard	Monocyte
1306	1	0.496392	Asgard	Monocyte
1307	1	0.496772	Asgard	Monocyte
1308	1	0.497152	Asgard	Monocyte
1309	1	0.497531	Asgard	Monocyte
1310	1	0.497911	Asgard	Monocyte
1311	1	0.498291	Asgard	Monocyte
1312	1	0.498671	Asgard	Monocyte
1313	1	0.499051	Asgard	Monocyte
1314	1	0.49943	Asgard	Monocyte
1315	1	0.49981	Asgard	Monocyte
1316	1	0.50019	Asgard	Monocyte
1317	1	0.50057	Asgard	Monocyte
1318	1	0.500949	Asgard	Monocyte
1319	1	0.501329	Asgard	Monocyte
1320	1	0.501709	Asgard	Monocyte
1321	1	0.502089	Asgard	Monocyte
1322	1	0.502469	Asgard	Monocyte
1323	1	0.502848	Asgard	Monocyte
1324	1	0.503228	Asgard	Monocyte
1325	1	0.503608	Asgard	Monocyte
1326	1	0.503988	Asgard	Monocyte
1327	1	0.504368	Asgard	Monocyte
1328	1	0.504747	Asgard	Monocyte
1329	1	0.505127	Asgard	Monocyte
1330	1	0.505507	Asgard	Monocyte
1331	1	0.505887	Asgard	Monocyte
1332	1	0.506267	Asgard	Monocyte
1333	1	0.506646	Asgard	Monocyte
1334	1	0.507026	Asgard	Monocyte
1335	1	0.507406	Asgard	Monocyte
1336	1	0.507786	Asgard	Monocyte
1337	1	0.508166	Asgard	Monocyte
1338	1	0.508545	Asgard	Monocyte
1339	1	0.508925	Asgard	Monocyte
1340	1	0.509305	Asgard	Monocyte
1341	1	0.509685	Asgard	Monocyte
1342	1	0.510065	Asgard	Monocyte
1343	1	0.510444	Asgard	Monocyte
1344	1	0.510824	Asgard	Monocyte
1345	1	0.511204	Asgard	Monocyte
1346	1	0.511584	Asgard	Monocyte
1347	1	0.511964	Asgard	Monocyte
1348	1	0.512343	Asgard	Monocyte
1349	1	0.512723	Asgard	Monocyte
1350	1	0.513103	Asgard	Monocyte
1351	1	0.513483	Asgard	Monocyte
1352	1	0.513863	Asgard	Monocyte
1353	1	0.514242	Asgard	Monocyte
1354	1	0.514622	Asgard	Monocyte
1355	1	0.515002	Asgard	Monocyte
1356	1	0.515382	Asgard	Monocyte
1357	1	0.515761	Asgard	Monocyte
1358	1	0.516141	Asgard	Monocyte
1359	1	0.516521	Asgard	Monocyte
1360	1	0.516901	Asgard	Monocyte
1361	1	0.517281	Asgard	Monocyte
1362	1	0.51766	Asgard	Monocyte
1363	1	0.51804	Asgard	Monocyte
1364	1	0.51842	Asgard	Monocyte
1365	1	0.5188	Asgard	Monocyte
1366	1	0.51918	Asgard	Monocyte
1367	1	0.519559	Asgard	Monocyte
1368	1	0.519939	Asgard	Monocyte
1369	1	0.520319	Asgard	Monocyte
1370	1	0.520699	Asgard	Monocyte
1371	1	0.521079	Asgard	Monocyte
1372	1	0.521458	Asgard	Monocyte
1373	1	0.521838	Asgard	Monocyte
1374	1	0.522218	Asgard	Monocyte
1375	1	0.522598	Asgard	Monocyte
1376	1	0.522978	Asgard	Monocyte
1377	1	0.523357	Asgard	Monocyte
1378	1	0.523737	Asgard	Monocyte
1379	1	0.524117	Asgard	Monocyte
1380	1	0.524497	Asgard	Monocyte
1381	1	0.524877	Asgard	Monocyte
1382	1	0.525256	Asgard	Monocyte
1383	1	0.525636	Asgard	Monocyte
1384	1	0.526016	Asgard	Monocyte
1385	1	0.526396	Asgard	Monocyte
1386	1	0.526776	Asgard	Monocyte
1387	1	0.527155	Asgard	Monocyte
1388	1	0.527535	Asgard	Monocyte
1389	1	0.527915	Asgard	Monocyte
1390	1	0.528295	Asgard	Monocyte
1391	1	0.528675	Asgard	Monocyte
1392	1	0.529054	Asgard	Monocyte
1393	1	0.529434	Asgard	Monocyte
1394	1	0.529814	Asgard	Monocyte
1395	1	0.530194	Asgard	Monocyte
1396	1	0.530573	Asgard	Monocyte
1397	1	0.530953	Asgard	Monocyte
1398	1	0.531333	Asgard	Monocyte
1399	1	0.531713	Asgard	Monocyte
1400	1	0.532093	Asgard	Monocyte
1401	1	0.532472	Asgard	Monocyte
1402	1	0.532852	Asgard	Monocyte
1403	1	0.533232	Asgard	Monocyte
1404	1	0.533612	Asgard	Monocyte
1405	0.928571	0.533612	Asgard	Monocyte
1406	0.928571	0.533992	Asgard	Monocyte
1407	0.928571	0.534371	Asgard	Monocyte
1408	0.928571	0.534751	Asgard	Monocyte
1409	0.928571	0.535131	Asgard	Monocyte
1410	0.928571	0.535511	Asgard	Monocyte
1411	0.928571	0.535891	Asgard	Monocyte
1412	0.928571	0.53627	Asgard	Monocyte
1413	0.928571	0.53665	Asgard	Monocyte
1414	0.928571	0.53703	Asgard	Monocyte
1415	0.928571	0.53741	Asgard	Monocyte
1416	0.928571	0.53779	Asgard	Monocyte
1417	0.928571	0.538169	Asgard	Monocyte
1418	0.928571	0.538549	Asgard	Monocyte
1419	0.928571	0.538929	Asgard	Monocyte
1420	0.928571	0.539309	Asgard	Monocyte
1421	0.928571	0.539689	Asgard	Monocyte
1422	0.928571	0.540068	Asgard	Monocyte
1423	0.928571	0.540448	Asgard	Monocyte
1424	0.928571	0.540828	Asgard	Monocyte
1425	0.928571	0.541208	Asgard	Monocyte
1426	0.928571	0.541588	Asgard	Monocyte
1427	0.928571	0.541967	Asgard	Monocyte
1428	0.928571	0.542347	Asgard	Monocyte
1429	0.928571	0.542727	Asgard	Monocyte
1430	0.928571	0.543107	Asgard	Monocyte
1431	0.928571	0.543487	Asgard	Monocyte
1432	0.928571	0.543866	Asgard	Monocyte
1433	0.928571	0.544246	Asgard	Monocyte
1434	0.928571	0.544626	Asgard	Monocyte
1435	0.928571	0.545006	Asgard	Monocyte
1436	0.928571	0.545385	Asgard	Monocyte
1437	0.928571	0.545765	Asgard	Monocyte
1438	0.928571	0.546145	Asgard	Monocyte
1439	0.928571	0.546525	Asgard	Monocyte
1440	0.928571	0.546905	Asgard	Monocyte
1441	0.928571	0.547284	Asgard	Monocyte
1442	0.928571	0.547664	Asgard	Monocyte
1443	0.928571	0.548044	Asgard	Monocyte
1444	0.928571	0.548424	Asgard	Monocyte
1445	0.928571	0.548804	Asgard	Monocyte
1446	0.928571	0.549183	Asgard	Monocyte
1447	0.928571	0.549563	Asgard	Monocyte
1448	0.928571	0.549943	Asgard	Monocyte
1449	0.928571	0.550323	Asgard	Monocyte
1450	0.928571	0.550703	Asgard	Monocyte
1451	0.928571	0.551082	Asgard	Monocyte
1452	0.928571	0.551462	Asgard	Monocyte
1453	0.928571	0.551842	Asgard	Monocyte
1454	0.928571	0.552222	Asgard	Monocyte
1455	0.928571	0.552602	Asgard	Monocyte
1456	0.928571	0.552981	Asgard	Monocyte
1457	0.928571	0.553361	Asgard	Monocyte
1458	0.928571	0.553741	Asgard	Monocyte
1459	0.928571	0.554121	Asgard	Monocyte
1460	0.928571	0.554501	Asgard	Monocyte
1461	0.928571	0.55488	Asgard	Monocyte
1462	0.928571	0.55526	Asgard	Monocyte
1463	0.928571	0.55564	Asgard	Monocyte
1464	0.928571	0.55602	Asgard	Monocyte
1465	0.928571	0.5564	Asgard	Monocyte
1466	0.928571	0.556779	Asgard	Monocyte
1467	0.928571	0.557159	Asgard	Monocyte
1468	0.928571	0.557539	Asgard	Monocyte
1469	0.928571	0.557919	Asgard	Monocyte
1470	0.928571	0.558299	Asgard	Monocyte
1471	0.928571	0.558678	Asgard	Monocyte
1472	0.928571	0.559058	Asgard	Monocyte
1473	0.928571	0.559438	Asgard	Monocyte
1474	0.928571	0.559818	Asgard	Monocyte
1475	0.928571	0.560197	Asgard	Monocyte
1476	0.928571	0.560577	Asgard	Monocyte
1477	0.928571	0.560957	Asgard	Monocyte
1478	0.928571	0.561337	Asgard	Monocyte
1479	0.928571	0.561717	Asgard	Monocyte
1480	0.928571	0.562096	Asgard	Monocyte
1481	0.928571	0.562476	Asgard	Monocyte
1482	0.928571	0.562856	Asgard	Monocyte
1483	0.928571	0.563236	Asgard	Monocyte
1484	0.928571	0.563616	Asgard	Monocyte
1485	0.928571	0.563995	Asgard	Monocyte
1486	0.928571	0.564375	Asgard	Monocyte
1487	0.928571	0.564755	Asgard	Monocyte
1488	0.928571	0.565135	Asgard	Monocyte
1489	0.928571	0.565515	Asgard	Monocyte
1490	0.928571	0.565894	Asgard	Monocyte
1491	0.928571	0.566274	Asgard	Monocyte
1492	0.928571	0.566654	Asgard	Monocyte
1493	0.928571	0.567034	Asgard	Monocyte
1494	0.928571	0.567414	Asgard	Monocyte
1495	0.928571	0.567793	Asgard	Monocyte
1496	0.928571	0.568173	Asgard	Monocyte
1497	0.928571	0.568553	Asgard	Monocyte
1498	0.928571	0.568933	Asgard	Monocyte
1499	0.928571	0.569313	Asgard	Monocyte
1500	0.928571	0.569692	Asgard	Monocyte
1501	0.928571	0.570072	Asgard	Monocyte
1502	0.928571	0.570452	Asgard	Monocyte
1503	0.928571	0.570832	Asgard	Monocyte
1504	0.928571	0.571212	Asgard	Monocyte
1505	0.928571	0.571591	Asgard	Monocyte
1506	0.928571	0.571971	Asgard	Monocyte
1507	0.928571	0.572351	Asgard	Monocyte
1508	0.928571	0.572731	Asgard	Monocyte
1509	0.928571	0.573111	Asgard	Monocyte
1510	0.928571	0.57349	Asgard	Monocyte
1511	0.928571	0.57387	Asgard	Monocyte
1512	0.928571	0.57425	Asgard	Monocyte
1513	0.928571	0.57463	Asgard	Monocyte
1514	0.928571	0.575009	Asgard	Monocyte
1515	0.928571	0.575389	Asgard	Monocyte
1516	0.928571	0.575769	Asgard	Monocyte
1517	0.928571	0.576149	Asgard	Monocyte
1518	0.928571	0.576529	Asgard	Monocyte
1519	0.928571	0.576908	Asgard	Monocyte
1520	0.928571	0.577288	Asgard	Monocyte
1521	0.928571	0.577668	Asgard	Monocyte
1522	0.928571	0.578048	Asgard	Monocyte
1523	0.928571	0.578428	Asgard	Monocyte
1524	0.928571	0.578807	Asgard	Monocyte
1525	0.928571	0.579187	Asgard	Monocyte
1526	0.928571	0.579567	Asgard	Monocyte
1527	0.928571	0.579947	Asgard	Monocyte
1528	0.928571	0.580327	Asgard	Monocyte
1529	0.928571	0.580706	Asgard	Monocyte
1530	0.928571	0.581086	Asgard	Monocyte
1531	0.928571	0.581466	Asgard	Monocyte
1532	0.928571	0.581846	Asgard	Monocyte
1533	0.928571	0.582226	Asgard	Monocyte
1534	0.928571	0.582605	Asgard	Monocyte
1535	0.928571	0.582985	Asgard	Monocyte
1536	0.928571	0.583365	Asgard	Monocyte
1537	0.928571	0.583745	Asgard	Monocyte
1538	0.928571	0.584125	Asgard	Monocyte
1539	0.928571	0.584504	Asgard	Monocyte
1540	0.928571	0.584884	Asgard	Monocyte
1541	0.928571	0.585264	Asgard	Monocyte
1542	0.928571	0.585644	Asgard	Monocyte
1543	0.928571	0.586024	Asgard	Monocyte
1544	0.928571	0.586403	Asgard	Monocyte
1545	0.928571	0.586783	Asgard	Monocyte
1546	0.928571	0.587163	Asgard	Monocyte
1547	0.928571	0.587543	Asgard	Monocyte
1548	0.928571	0.587923	Asgard	Monocyte
1549	0.928571	0.588302	Asgard	Monocyte
1550	0.928571	0.588682	Asgard	Monocyte
1551	0.928571	0.589062	Asgard	Monocyte
1552	0.928571	0.589442	Asgard	Monocyte
1553	0.928571	0.589821	Asgard	Monocyte
1554	0.928571	0.590201	Asgard	Monocyte
1555	0.928571	0.590581	Asgard	Monocyte
1556	0.928571	0.590961	Asgard	Monocyte
1557	0.928571	0.591341	Asgard	Monocyte
1558	0.928571	0.59172	Asgard	Monocyte
1559	0.928571	0.5921	Asgard	Monocyte
1560	0.928571	0.59248	Asgard	Monocyte
1561	0.928571	0.59286	Asgard	Monocyte
1562	0.928571	0.59324	Asgard	Monocyte
1563	0.928571	0.593619	Asgard	Monocyte
1564	0.928571	0.593999	Asgard	Monocyte
1565	0.928571	0.594379	Asgard	Monocyte
1566	0.928571	0.594759	Asgard	Monocyte
1567	0.928571	0.595139	Asgard	Monocyte
1568	0.928571	0.595518	Asgard	Monocyte
1569	0.928571	0.595898	Asgard	Monocyte
1570	0.928571	0.596278	Asgard	Monocyte
1571	0.928571	0.596658	Asgard	Monocyte
1572	0.928571	0.597038	Asgard	Monocyte
1573	0.928571	0.597417	Asgard	Monocyte
1574	0.928571	0.597797	Asgard	Monocyte
1575	0.928571	0.598177	Asgard	Monocyte
1576	0.928571	0.598557	Asgard	Monocyte
1577	0.928571	0.598937	Asgard	Monocyte
1578	0.928571	0.599316	Asgard	Monocyte
1579	0.928571	0.599696	Asgard	Monocyte
1580	0.928571	0.600076	Asgard	Monocyte
1581	0.928571	0.600456	Asgard	Monocyte
1582	0.928571	0.600836	Asgard	Monocyte
1583	0.928571	0.601215	Asgard	Monocyte
1584	0.928571	0.601595	Asgard	Monocyte
1585	0.928571	0.601975	Asgard	Monocyte
1586	0.928571	0.602355	Asgard	Monocyte
1587	0.928571	0.602735	Asgard	Monocyte
1588	0.928571	0.603114	Asgard	Monocyte
1589	0.928571	0.603494	Asgard	Monocyte
1590	0.928571	0.603874	Asgard	Monocyte
1591	0.928571	0.604254	Asgard	Monocyte
1592	0.928571	0.604633	Asgard	Monocyte
1593	0.928571	0.605013	Asgard	Monocyte
1594	0.928571	0.605393	Asgard	Monocyte
1595	0.928571	0.605773	Asgard	Monocyte
1596	0.928571	0.606153	Asgard	Monocyte
1597	0.928571	0.606532	Asgard	Monocyte
1598	0.928571	0.606912	Asgard	Monocyte
1599	0.928571	0.607292	Asgard	Monocyte
1600	0.928571	0.607672	Asgard	Monocyte
1601	0.928571	0.608052	Asgard	Monocyte
1602	0.928571	0.608431	Asgard	Monocyte
1603	0.928571	0.608811	Asgard	Monocyte
1604	0.928571	0.609191	Asgard	Monocyte
1605	0.928571	0.609571	Asgard	Monocyte
1606	0.928571	0.609951	Asgard	Monocyte
1607	0.928571	0.61033	Asgard	Monocyte
1608	0.928571	0.61071	Asgard	Monocyte
1609	0.928571	0.61109	Asgard	Monocyte
1610	0.928571	0.61147	Asgard	Monocyte
1611	0.928571	0.61185	Asgard	Monocyte
1612	0.928571	0.612229	Asgard	Monocyte
1613	0.928571	0.612609	Asgard	Monocyte
1614	0.928571	0.612989	Asgard	Monocyte
1615	0.928571	0.613369	Asgard	Monocyte
1616	0.928571	0.613749	Asgard	Monocyte
1617	0.928571	0.614128	Asgard	Monocyte
1618	0.928571	0.614508	Asgard	Monocyte
1619	0.928571	0.614888	Asgard	Monocyte
1620	0.928571	0.615268	Asgard	Monocyte
1621	0.928571	0.615648	Asgard	Monocyte
1622	0.928571	0.616027	Asgard	Monocyte
1623	0.928571	0.616407	Asgard	Monocyte
1624	0.928571	0.616787	Asgard	Monocyte
1625	0.928571	0.617167	Asgard	Monocyte
1626	0.928571	0.617547	Asgard	Monocyte
1627	0.928571	0.617926	Asgard	Monocyte
1628	0.928571	0.618306	Asgard	Monocyte
1629	0.928571	0.618686	Asgard	Monocyte
1630	0.928571	0.619066	Asgard	Monocyte
1631	0.928571	0.619445	Asgard	Monocyte
1632	0.928571	0.619825	Asgard	Monocyte
1633	0.928571	0.620205	Asgard	Monocyte
1634	0.928571	0.620585	Asgard	Monocyte
1635	0.928571	0.620965	Asgard	Monocyte
1636	0.928571	0.621344	Asgard	Monocyte
1637	0.928571	0.621724	Asgard	Monocyte
1638	0.928571	0.622104	Asgard	Monocyte
1639	0.928571	0.622484	Asgard	Monocyte
1640	0.928571	0.622864	Asgard	Monocyte
1641	0.928571	0.623243	Asgard	Monocyte
1642	0.928571	0.623623	Asgard	Monocyte
1643	0.928571	0.624003	Asgard	Monocyte
1644	0.928571	0.624383	Asgard	Monocyte
1645	0.928571	0.624763	Asgard	Monocyte
1646	0.928571	0.625142	Asgard	Monocyte
1647	0.928571	0.625522	Asgard	Monocyte
1648	0.928571	0.625902	Asgard	Monocyte
1649	0.928571	0.626282	Asgard	Monocyte
1650	0.928571	0.626662	Asgard	Monocyte
1651	0.928571	0.627041	Asgard	Monocyte
1652	0.928571	0.627421	Asgard	Monocyte
1653	0.928571	0.627801	Asgard	Monocyte
1654	0.928571	0.628181	Asgard	Monocyte
1655	0.928571	0.628561	Asgard	Monocyte
1656	0.928571	0.62894	Asgard	Monocyte
1657	0.928571	0.62932	Asgard	Monocyte
1658	0.928571	0.6297	Asgard	Monocyte
1659	0.928571	0.63008	Asgard	Monocyte
1660	0.928571	0.63046	Asgard	Monocyte
1661	0.928571	0.630839	Asgard	Monocyte
1662	0.928571	0.631219	Asgard	Monocyte
1663	0.928571	0.631599	Asgard	Monocyte
1664	0.928571	0.631979	Asgard	Monocyte
1665	0.928571	0.632359	Asgard	Monocyte
1666	0.928571	0.632738	Asgard	Monocyte
1667	0.928571	0.633118	Asgard	Monocyte
1668	0.928571	0.633498	Asgard	Monocyte
1669	0.928571	0.633878	Asgard	Monocyte
1670	0.928571	0.634258	Asgard	Monocyte
1671	0.928571	0.634637	Asgard	Monocyte
1672	0.928571	0.635017	Asgard	Monocyte
1673	0.928571	0.635397	Asgard	Monocyte
1674	0.857143	0.635397	Asgard	Monocyte
1675	0.857143	0.635777	Asgard	Monocyte
1676	0.857143	0.636156	Asgard	Monocyte
1677	0.857143	0.636536	Asgard	Monocyte
1678	0.857143	0.636916	Asgard	Monocyte
1679	0.857143	0.637296	Asgard	Monocyte
1680	0.857143	0.637676	Asgard	Monocyte
1681	0.857143	0.638055	Asgard	Monocyte
1682	0.857143	0.638435	Asgard	Monocyte
1683	0.857143	0.638815	Asgard	Monocyte
1684	0.857143	0.639195	Asgard	Monocyte
1685	0.857143	0.639575	Asgard	Monocyte
1686	0.857143	0.639954	Asgard	Monocyte
1687	0.857143	0.640334	Asgard	Monocyte
1688	0.857143	0.640714	Asgard	Monocyte
1689	0.857143	0.641094	Asgard	Monocyte
1690	0.857143	0.641474	Asgard	Monocyte
1691	0.857143	0.641853	Asgard	Monocyte
1692	0.857143	0.642233	Asgard	Monocyte
1693	0.857143	0.642613	Asgard	Monocyte
1694	0.857143	0.642993	Asgard	Monocyte
1695	0.857143	0.643373	Asgard	Monocyte
1696	0.857143	0.643752	Asgard	Monocyte
1697	0.857143	0.644132	Asgard	Monocyte
1698	0.857143	0.644512	Asgard	Monocyte
1699	0.857143	0.644892	Asgard	Monocyte
1700	0.857143	0.645272	Asgard	Monocyte
1701	0.857143	0.645651	Asgard	Monocyte
1702	0.857143	0.646031	Asgard	Monocyte
1703	0.857143	0.646411	Asgard	Monocyte
1704	0.857143	0.646791	Asgard	Monocyte
1705	0.857143	0.647171	Asgard	Monocyte
1706	0.857143	0.64755	Asgard	Monocyte
1707	0.857143	0.64793	Asgard	Monocyte
1708	0.857143	0.64831	Asgard	Monocyte
1709	0.857143	0.64869	Asgard	Monocyte
1710	0.857143	0.64907	Asgard	Monocyte
1711	0.857143	0.649449	Asgard	Monocyte
1712	0.857143	0.649829	Asgard	Monocyte
1713	0.857143	0.650209	Asgard	Monocyte
1714	0.857143	0.650589	Asgard	Monocyte
1715	0.857143	0.650968	Asgard	Monocyte
1716	0.857143	0.651348	Asgard	Monocyte
1717	0.857143	0.651728	Asgard	Monocyte
1718	0.857143	0.652108	Asgard	Monocyte
1719	0.857143	0.652488	Asgard	Monocyte
1720	0.857143	0.652867	Asgard	Monocyte
1721	0.857143	0.653247	Asgard	Monocyte
1722	0.857143	0.653627	Asgard	Monocyte
1723	0.857143	0.654007	Asgard	Monocyte
1724	0.857143	0.654387	Asgard	Monocyte
1725	0.857143	0.654766	Asgard	Monocyte
1726	0.857143	0.655146	Asgard	Monocyte
1727	0.857143	0.655526	Asgard	Monocyte
1728	0.857143	0.655906	Asgard	Monocyte
1729	0.857143	0.656286	Asgard	Monocyte
1730	0.857143	0.656665	Asgard	Monocyte
1731	0.857143	0.657045	Asgard	Monocyte
1732	0.857143	0.657425	Asgard	Monocyte
1733	0.857143	0.657805	Asgard	Monocyte
1734	0.857143	0.658185	Asgard	Monocyte
1735	0.857143	0.658564	Asgard	Monocyte
1736	0.857143	0.658944	Asgard	Monocyte
1737	0.857143	0.659324	Asgard	Monocyte
1738	0.857143	0.659704	Asgard	Monocyte
1739	0.857143	0.660084	Asgard	Monocyte
1740	0.857143	0.660463	Asgard	Monocyte
1741	0.857143	0.660843	Asgard	Monocyte
1742	0.857143	0.661223	Asgard	Monocyte
1743	0.857143	0.661603	Asgard	Monocyte
1744	0.857143	0.661983	Asgard	Monocyte
1745	0.857143	0.662362	Asgard	Monocyte
1746	0.857143	0.662742	Asgard	Monocyte
1747	0.857143	0.663122	Asgard	Monocyte
1748	0.857143	0.663502	Asgard	Monocyte
1749	0.857143	0.663882	Asgard	Monocyte
1750	0.857143	0.664261	Asgard	Monocyte
1751	0.857143	0.664641	Asgard	Monocyte
1752	0.857143	0.665021	Asgard	Monocyte
1753	0.857143	0.665401	Asgard	Monocyte
1754	0.857143	0.66578	Asgard	Monocyte
1755	0.857143	0.66616	Asgard	Monocyte
1756	0.857143	0.66654	Asgard	Monocyte
1757	0.857143	0.66692	Asgard	Monocyte
1758	0.857143	0.6673	Asgard	Monocyte
1759	0.857143	0.667679	Asgard	Monocyte
1760	0.857143	0.668059	Asgard	Monocyte
1761	0.857143	0.668439	Asgard	Monocyte
1762	0.857143	0.668819	Asgard	Monocyte
1763	0.857143	0.669199	Asgard	Monocyte
1764	0.857143	0.669578	Asgard	Monocyte
1765	0.857143	0.669958	Asgard	Monocyte
1766	0.857143	0.670338	Asgard	Monocyte
1767	0.857143	0.670718	Asgard	Monocyte
1768	0.857143	0.671098	Asgard	Monocyte
1769	0.857143	0.671477	Asgard	Monocyte
1770	0.857143	0.671857	Asgard	Monocyte
1771	0.857143	0.672237	Asgard	Monocyte
1772	0.857143	0.672617	Asgard	Monocyte
1773	0.857143	0.672997	Asgard	Monocyte
1774	0.857143	0.673376	Asgard	Monocyte
1775	0.857143	0.673756	Asgard	Monocyte
1776	0.857143	0.674136	Asgard	Monocyte
1777	0.857143	0.674516	Asgard	Monocyte
1778	0.857143	0.674896	Asgard	Monocyte
1779	0.857143	0.675275	Asgard	Monocyte
1780	0.857143	0.675655	Asgard	Monocyte
1781	0.857143	0.676035	Asgard	Monocyte
1782	0.857143	0.676415	Asgard	Monocyte
1783	0.857143	0.676795	Asgard	Monocyte
1784	0.857143	0.677174	Asgard	Monocyte
1785	0.857143	0.677554	Asgard	Monocyte
1786	0.857143	0.677934	Asgard	Monocyte
1787	0.857143	0.678314	Asgard	Monocyte
1788	0.857143	0.678694	Asgard	Monocyte
1789	0.857143	0.679073	Asgard	Monocyte
1790	0.857143	0.679453	Asgard	Monocyte
1791	0.857143	0.679833	Asgard	Monocyte
1792	0.857143	0.680213	Asgard	Monocyte
1793	0.857143	0.680592	Asgard	Monocyte
1794	0.857143	0.680972	Asgard	Monocyte
1795	0.857143	0.681352	Asgard	Monocyte
1796	0.857143	0.681732	Asgard	Monocyte
1797	0.857143	0.682112	Asgard	Monocyte
1798	0.857143	0.682491	Asgard	Monocyte
1799	0.857143	0.682871	Asgard	Monocyte
1800	0.857143	0.683251	Asgard	Monocyte
1801	0.857143	0.683631	Asgard	Monocyte
1802	0.857143	0.684011	Asgard	Monocyte
1803	0.857143	0.68439	Asgard	Monocyte
1804	0.857143	0.68477	Asgard	Monocyte
1805	0.857143	0.68515	Asgard	Monocyte
1806	0.857143	0.68553	Asgard	Monocyte
1807	0.857143	0.68591	Asgard	Monocyte
1808	0.857143	0.686289	Asgard	Monocyte
1809	0.857143	0.686669	Asgard	Monocyte
1810	0.857143	0.687049	Asgard	Monocyte
1811	0.857143	0.687429	Asgard	Monocyte
1812	0.857143	0.687809	Asgard	Monocyte
1813	0.857143	0.688188	Asgard	Monocyte
1814	0.857143	0.688568	Asgard	Monocyte
1815	0.857143	0.688948	Asgard	Monocyte
1816	0.857143	0.689328	Asgard	Monocyte
1817	0.857143	0.689708	Asgard	Monocyte
1818	0.857143	0.690087	Asgard	Monocyte
1819	0.857143	0.690467	Asgard	Monocyte
1820	0.857143	0.690847	Asgard	Monocyte
1821	0.857143	0.691227	Asgard	Monocyte
1822	0.857143	0.691607	Asgard	Monocyte
1823	0.857143	0.691986	Asgard	Monocyte
1824	0.857143	0.692366	Asgard	Monocyte
1825	0.857143	0.692746	Asgard	Monocyte
1826	0.857143	0.693126	Asgard	Monocyte
1827	0.857143	0.693506	Asgard	Monocyte
1828	0.857143	0.693885	Asgard	Monocyte
1829	0.857143	0.694265	Asgard	Monocyte
1830	0.857143	0.694645	Asgard	Monocyte
1831	0.857143	0.695025	Asgard	Monocyte
1832	0.857143	0.695404	Asgard	Monocyte
1833	0.857143	0.695784	Asgard	Monocyte
1834	0.857143	0.696164	Asgard	Monocyte
1835	0.857143	0.696544	Asgard	Monocyte
1836	0.857143	0.696924	Asgard	Monocyte
1837	0.857143	0.697303	Asgard	Monocyte
1838	0.857143	0.697683	Asgard	Monocyte
1839	0.857143	0.698063	Asgard	Monocyte
1840	0.857143	0.698443	Asgard	Monocyte
1841	0.857143	0.698823	Asgard	Monocyte
1842	0.857143	0.699202	Asgard	Monocyte
1843	0.857143	0.699582	Asgard	Monocyte
1844	0.857143	0.699962	Asgard	Monocyte
1845	0.857143	0.700342	Asgard	Monocyte
1846	0.785714	0.700342	Asgard	Monocyte
1847	0.785714	0.700722	Asgard	Monocyte
1848	0.785714	0.701101	Asgard	Monocyte
1849	0.785714	0.701481	Asgard	Monocyte
1850	0.785714	0.701861	Asgard	Monocyte
1851	0.785714	0.702241	Asgard	Monocyte
1852	0.785714	0.702621	Asgard	Monocyte
1853	0.785714	0.703	Asgard	Monocyte
1854	0.785714	0.70338	Asgard	Monocyte
1855	0.785714	0.70376	Asgard	Monocyte
1856	0.785714	0.70414	Asgard	Monocyte
1857	0.785714	0.70452	Asgard	Monocyte
1858	0.785714	0.704899	Asgard	Monocyte
1859	0.785714	0.705279	Asgard	Monocyte
1860	0.785714	0.705659	Asgard	Monocyte
1861	0.785714	0.706039	Asgard	Monocyte
1862	0.785714	0.706419	Asgard	Monocyte
1863	0.785714	0.706798	Asgard	Monocyte
1864	0.785714	0.707178	Asgard	Monocyte
1865	0.785714	0.707558	Asgard	Monocyte
1866	0.785714	0.707938	Asgard	Monocyte
1867	0.785714	0.708318	Asgard	Monocyte
1868	0.785714	0.708697	Asgard	Monocyte
1869	0.785714	0.709077	Asgard	Monocyte
1870	0.785714	0.709457	Asgard	Monocyte
1871	0.785714	0.709837	Asgard	Monocyte
1872	0.785714	0.710216	Asgard	Monocyte
1873	0.785714	0.710596	Asgard	Monocyte
1874	0.785714	0.710976	Asgard	Monocyte
1875	0.785714	0.711356	Asgard	Monocyte
1876	0.785714	0.711736	Asgard	Monocyte
1877	0.785714	0.712115	Asgard	Monocyte
1878	0.785714	0.712495	Asgard	Monocyte
1879	0.785714	0.712875	Asgard	Monocyte
1880	0.785714	0.713255	Asgard	Monocyte
1881	0.785714	0.713635	Asgard	Monocyte
1882	0.785714	0.714014	Asgard	Monocyte
1883	0.785714	0.714394	Asgard	Monocyte
1884	0.785714	0.714774	Asgard	Monocyte
1885	0.785714	0.715154	Asgard	Monocyte
1886	0.785714	0.715534	Asgard	Monocyte
1887	0.785714	0.715913	Asgard	Monocyte
1888	0.785714	0.716293	Asgard	Monocyte
1889	0.785714	0.716673	Asgard	Monocyte
1890	0.785714	0.717053	Asgard	Monocyte
1891	0.785714	0.717433	Asgard	Monocyte
1892	0.785714	0.717812	Asgard	Monocyte
1893	0.785714	0.718192	Asgard	Monocyte
1894	0.785714	0.718572	Asgard	Monocyte
1895	0.785714	0.718952	Asgard	Monocyte
1896	0.785714	0.719332	Asgard	Monocyte
1897	0.785714	0.719711	Asgard	Monocyte
1898	0.785714	0.720091	Asgard	Monocyte
1899	0.785714	0.720471	Asgard	Monocyte
1900	0.785714	0.720851	Asgard	Monocyte
1901	0.785714	0.721231	Asgard	Monocyte
1902	0.785714	0.72161	Asgard	Monocyte
1903	0.785714	0.72199	Asgard	Monocyte
1904	0.785714	0.72237	Asgard	Monocyte
1905	0.785714	0.72275	Asgard	Monocyte
1906	0.785714	0.72313	Asgard	Monocyte
1907	0.785714	0.723509	Asgard	Monocyte
1908	0.785714	0.723889	Asgard	Monocyte
1909	0.785714	0.724269	Asgard	Monocyte
1910	0.785714	0.724649	Asgard	Monocyte
1911	0.785714	0.725028	Asgard	Monocyte
1912	0.785714	0.725408	Asgard	Monocyte
1913	0.785714	0.725788	Asgard	Monocyte
1914	0.785714	0.726168	Asgard	Monocyte
1915	0.785714	0.726548	Asgard	Monocyte
1916	0.785714	0.726927	Asgard	Monocyte
1917	0.785714	0.727307	Asgard	Monocyte
1918	0.785714	0.727687	Asgard	Monocyte
1919	0.785714	0.728067	Asgard	Monocyte
1920	0.785714	0.728447	Asgard	Monocyte
1921	0.785714	0.728826	Asgard	Monocyte
1922	0.785714	0.729206	Asgard	Monocyte
1923	0.785714	0.729586	Asgard	Monocyte
1924	0.785714	0.729966	Asgard	Monocyte
1925	0.785714	0.730346	Asgard	Monocyte
1926	0.785714	0.730725	Asgard	Monocyte
1927	0.785714	0.731105	Asgard	Monocyte
1928	0.785714	0.731485	Asgard	Monocyte
1929	0.785714	0.731865	Asgard	Monocyte
1930	0.785714	0.732245	Asgard	Monocyte
1931	0.785714	0.732624	Asgard	Monocyte
1932	0.785714	0.733004	Asgard	Monocyte
1933	0.785714	0.733384	Asgard	Monocyte
1934	0.785714	0.733764	Asgard	Monocyte
1935	0.785714	0.734144	Asgard	Monocyte
1936	0.785714	0.734523	Asgard	Monocyte
1937	0.785714	0.734903	Asgard	Monocyte
1938	0.785714	0.735283	Asgard	Monocyte
1939	0.785714	0.735663	Asgard	Monocyte
1940	0.785714	0.736043	Asgard	Monocyte
1941	0.785714	0.736422	Asgard	Monocyte
1942	0.785714	0.736802	Asgard	Monocyte
1943	0.785714	0.737182	Asgard	Monocyte
1944	0.785714	0.737562	Asgard	Monocyte
1945	0.785714	0.737942	Asgard	Monocyte
1946	0.785714	0.738321	Asgard	Monocyte
1947	0.785714	0.738701	Asgard	Monocyte
1948	0.785714	0.739081	Asgard	Monocyte
1949	0.785714	0.739461	Asgard	Monocyte
1950	0.785714	0.73984	Asgard	Monocyte
1951	0.785714	0.74022	Asgard	Monocyte
1952	0.785714	0.7406	Asgard	Monocyte
1953	0.785714	0.74098	Asgard	Monocyte
1954	0.785714	0.74136	Asgard	Monocyte
1955	0.785714	0.741739	Asgard	Monocyte
1956	0.785714	0.742119	Asgard	Monocyte
1957	0.785714	0.742499	Asgard	Monocyte
1958	0.785714	0.742879	Asgard	Monocyte
1959	0.785714	0.743259	Asgard	Monocyte
1960	0.785714	0.743638	Asgard	Monocyte
1961	0.785714	0.744018	Asgard	Monocyte
1962	0.785714	0.744398	Asgard	Monocyte
1963	0.785714	0.744778	Asgard	Monocyte
1964	0.785714	0.745158	Asgard	Monocyte
1965	0.785714	0.745537	Asgard	Monocyte
1966	0.785714	0.745917	Asgard	Monocyte
1967	0.785714	0.746297	Asgard	Monocyte
1968	0.785714	0.746677	Asgard	Monocyte
1969	0.785714	0.747057	Asgard	Monocyte
1970	0.785714	0.747436	Asgard	Monocyte
1971	0.785714	0.747816	Asgard	Monocyte
1972	0.785714	0.748196	Asgard	Monocyte
1973	0.785714	0.748576	Asgard	Monocyte
1974	0.785714	0.748956	Asgard	Monocyte
1975	0.785714	0.749335	Asgard	Monocyte
1976	0.785714	0.749715	Asgard	Monocyte
1977	0.785714	0.750095	Asgard	Monocyte
1978	0.785714	0.750475	Asgard	Monocyte
1979	0.785714	0.750855	Asgard	Monocyte
1980	0.785714	0.751234	Asgard	Monocyte
1981	0.785714	0.751614	Asgard	Monocyte
1982	0.785714	0.751994	Asgard	Monocyte
1983	0.785714	0.752374	Asgard	Monocyte
1984	0.785714	0.752754	Asgard	Monocyte
1985	0.785714	0.753133	Asgard	Monocyte
1986	0.785714	0.753513	Asgard	Monocyte
1987	0.785714	0.753893	Asgard	Monocyte
1988	0.785714	0.754273	Asgard	Monocyte
1989	0.785714	0.754652	Asgard	Monocyte
1990	0.785714	0.755032	Asgard	Monocyte
1991	0.785714	0.755412	Asgard	Monocyte
1992	0.785714	0.755792	Asgard	Monocyte
1993	0.785714	0.756172	Asgard	Monocyte
1994	0.785714	0.756551	Asgard	Monocyte
1995	0.785714	0.756931	Asgard	Monocyte
1996	0.785714	0.757311	Asgard	Monocyte
1997	0.785714	0.757691	Asgard	Monocyte
1998	0.785714	0.758071	Asgard	Monocyte
1999	0.785714	0.75845	Asgard	Monocyte
[truncated: 29,647 more rows]

## Sheet: Figure 4A
	UMAP_1	UMAP_2	celltype	sample
AAACCTGAGTATTGGA-1_1	2.33766	-4.34601	Epithelial_cells	TNBC1
AAACCTGCAAGCGTAG-1_1	-3.48112	2.36247	T_cells	TNBC1
AAACCTGCAATAGAGT-1_1	6.55803	-0.516897	Epithelial_cells	TNBC1
AAACCTGCAATTGCTG-1_1	4.42633	-4.72757	Epithelial_cells	TNBC1
AAACCTGCACTCAGGC-1_1	0.459476	-4.22814	Epithelial_cells	TNBC1
AAACCTGCAGTGACAG-1_1	-11.3129	1.23548	Endothelial_cells	TNBC1
AAACCTGGTAGCCTAT-1_1	-9.48072	8.68824	Macrophage	TNBC1
AAACCTGGTGTGAAAT-1_1	-2.60306	-0.586275	T_cells	TNBC1
AAACCTGTCAAAGTAG-1_1	-0.157687	2.14868	Epithelial_cells	TNBC1
AAACCTGTCCTTGACC-1_1	3.33307	-5.56143	Epithelial_cells	TNBC1
AAACCTGTCGCATGGC-1_1	4.11854	10.8276	Tissue_stem_cells	TNBC1
AAACGGGAGTTGTAGA-1_1	-7.24803	8.71454	Macrophage	TNBC1
AAACGGGCAAGCTGTT-1_1	6.5845	-0.43654	Epithelial_cells	TNBC1
AAACGGGCATCGGAAG-1_1	-2.35709	4.05998	B_cell	TNBC1
AAACGGGGTAGCGTGA-1_1	2.37129	2.30523	Epithelial_cells	TNBC1
AAACGGGGTAGGCATG-1_1	6.38723	-1.06478	Epithelial_cells	TNBC1
AAACGGGGTATCTGCA-1_1	-8.28467	3.93233	Endothelial_cells	TNBC1
AAACGGGGTGAGGGAG-1_1	-2.82303	1.50152	T_cells	TNBC1
AAACGGGGTTCATGGT-1_1	-6.03222	1.42344	T_cells	TNBC1
AAACGGGGTTCCCGAG-1_1	-9.40685	8.04649	Macrophage	TNBC1
AAACGGGTCATCTGCC-1_1	-0.319019	-4.88488	Epithelial_cells	TNBC1
AAACGGGTCTACCTGC-1_1	-1.70024	2.75499	Epithelial_cells	TNBC1
AAAGATGAGAGGTTAT-1_1	-5.47818	1.60445	T_cells	TNBC1
AAAGATGAGGGTGTTG-1_1	4.16207	-5.6862	Epithelial_cells	TNBC1
AAAGATGCACTCGACG-1_1	-9.77918	8.67384	Macrophage	TNBC1
AAAGATGCAGTCCTTC-1_1	-9.24164	6.24096	Macrophage	TNBC1
AAAGATGCATAGTAAG-1_1	5.77032	-2.91014	Epithelial_cells	TNBC1
AAAGATGGTATATCCG-1_1	-3.57826	1.1629	T_cells	TNBC1
AAAGATGTCAATAAGG-1_1	-1.74914	0.902144	T_cells	TNBC1
AAAGATGTCACGATGT-1_1	-4.96065	0.570307	T_cells	TNBC1
AAAGATGTCTACTCAT-1_1	3.40199	-4.16292	Epithelial_cells	TNBC1
AAAGATGTCTCGTTTA-1_1	-2.76994	2.4371	T_cells	TNBC1
AAAGCAAAGACTGTAA-1_1	-6.17273	2.04413	T_cells	TNBC1
AAAGCAAAGGCCATAG-1_1	-9.27944	6.02931	Macrophage	TNBC1
AAAGCAAAGGGCATGT-1_1	-0.0087992	-4.32558	Epithelial_cells	TNBC1
AAAGCAAAGGTCATCT-1_1	-1.73795	3.42796	B_cell	TNBC1
AAAGCAAGTAGCGTGA-1_1	1.16429	-4.31965	Epithelial_cells	TNBC1
AAAGCAAGTTGCTCCT-1_1	-5.70208	2.11716	T_cells	TNBC1
AAAGTAGGTTGCTCCT-1_1	5.24367	-0.650486	Epithelial_cells	TNBC1
AAAGTAGTCTCCTATA-1_1	-6.03751	0.608224	T_cells	TNBC1
AAATGCCAGCGATTCT-1_1	-4.62587	2.40725	T_cells	TNBC1
AAATGCCAGTGTTTGC-1_1	4.85496	-4.21408	Epithelial_cells	TNBC1
AAATGCCGTACAGTGG-1_1	3.52298	-0.210751	Epithelial_cells	TNBC1
AAATGCCGTCTCACCT-1_1	-3.18033	0.413672	T_cells	TNBC1
AAATGCCGTTTGGCGC-1_1	-1.92156	3.85998	B_cell	TNBC1
AAATGCCTCTGTCTCG-1_1	-0.266423	1.71992	Epithelial_cells	TNBC1
AACACGTAGTCCGTAT-1_1	-5.27455	0.7577	T_cells	TNBC1
AACACGTGTCATGCAT-1_1	2.24767	2.28817	T_cells	TNBC1
AACACGTGTGCTTCTC-1_1	6.14699	-0.642133	Epithelial_cells	TNBC1
AACACGTGTTACTGAC-1_1	1.05397	-6.51207	Epithelial_cells	TNBC1
AACACGTTCAGCGATT-1_1	5.35624	-0.583726	Epithelial_cells	TNBC1
AACACGTTCCGTAGTA-1_1	-2.06392	1.58354	T_cells	TNBC1
AACCATGAGCCACTAT-1_1	-5.97718	0.97626	T_cells	TNBC1
AACCATGAGTTAACGA-1_1	-3.00853	1.42438	T_cells	TNBC1
AACCATGCACGTCAGC-1_1	2.31887	-5.61957	Epithelial_cells	TNBC1
AACCATGCAGTAGAGC-1_1	-9.33395	8.14332	Macrophage	TNBC1
AACCATGGTACAGCAG-1_1	-9.2305	8.65741	Macrophage	TNBC1
AACCATGGTAGTACCT-1_1	-5.51304	0.677777	T_cells	TNBC1
AACCATGTCAAGCCTA-1_1	-1.37206	2.63332	Epithelial_cells	TNBC1
AACCATGTCACAAACC-1_1	-2.01713	3.47388	B_cell	TNBC1
AACCATGTCCGAACGC-1_1	-4.56729	2.18161	T_cells	TNBC1
AACCATGTCGGATGGA-1_1	3.37582	-3.13161	Epithelial_cells	TNBC1
AACCGCGCAGACAAGC-1_1	2.25913	-6.54852	Epithelial_cells	TNBC1
AACCGCGCAGCTGTTA-1_1	-0.957294	-5.36972	Epithelial_cells	TNBC1
AACCGCGCAGGTCGTC-1_1	0.559222	-3.01612	Epithelial_cells	TNBC1
AACCGCGTCCGTTGTC-1_1	-9.20354	5.70996	Macrophage	TNBC1
AACCGCGTCTGGTGTA-1_1	2.14075	-3.79049	Epithelial_cells	TNBC1
AACGTTGAGCACAGGT-1_1	3.71832	-4.83308	Epithelial_cells	TNBC1
AACGTTGAGTGCCATT-1_1	-5.03881	1.36233	T_cells	TNBC1
AACGTTGCACATCCAA-1_1	-1.94402	3.85934	B_cell	TNBC1
AACGTTGCACCAGGCT-1_1	-7.94946	7.40583	Macrophage	TNBC1
AACGTTGGTAAGGATT-1_1	-2.42209	2.05958	T_cells	TNBC1
AACGTTGGTAGTACCT-1_1	1.75474	-6.99094	Epithelial_cells	TNBC1
AACGTTGGTCGCGAAA-1_1	-5.94638	0.558689	T_cells	TNBC1
AACGTTGGTGCACGAA-1_1	-5.61492	1.63849	T_cells	TNBC1
AACGTTGGTTATCCGA-1_1	-9.2303	8.32599	Macrophage	TNBC1
AACGTTGTCAGCGACC-1_1	-1.31683	-2.22018	Epithelial_cells	TNBC1
AACGTTGTCGCAAACT-1_1	6.05715	-0.871897	Epithelial_cells	TNBC1
AACTCAGAGAGGGCTT-1_1	-6.12131	1.71405	T_cells	TNBC1
AACTCAGAGGGTTCCC-1_1	3.64267	9.8907	Tissue_stem_cells	TNBC1
AACTCAGGTGGAAAGA-1_1	3.86092	-2.10581	Epithelial_cells	TNBC1
AACTCAGTCAGCGATT-1_1	-2.01287	-4.74283	Epithelial_cells	TNBC1
AACTCAGTCATAACCG-1_1	-7.03875	8.81553	Macrophage	TNBC1
AACTCAGTCATATCGG-1_1	3.83416	10.1422	Tissue_stem_cells	TNBC1
AACTCAGTCGGTCTAA-1_1	-8.80292	7.40157	Macrophage	TNBC1
AACTCAGTCTTGAGGT-1_1	-4.80928	2.07963	T_cells	TNBC1
AACTCCCAGCAAATCA-1_1	-6.42235	1.67457	T_cells	TNBC1
AACTCCCAGCGACGTA-1_1	-6.01213	0.648665	T_cells	TNBC1
AACTCCCAGGCATGGT-1_1	-7.71515	8.00592	Macrophage	TNBC1
AACTCCCGTCATATCG-1_1	-4.82432	2.4319	T_cells	TNBC1
AACTCCCGTCATGCCG-1_1	3.83442	9.92049	Tissue_stem_cells	TNBC1
AACTCCCTCCACGAAT-1_1	0.842368	-4.11441	Epithelial_cells	TNBC1
AACTCCCTCGGCGCTA-1_1	-1.30432	2.51025	Epithelial_cells	TNBC1
AACTCTTAGCACCGCT-1_1	4.1489	-3.36526	Epithelial_cells	TNBC1
AACTCTTCAAGCTGAG-1_1	-0.9155	-4.53048	Epithelial_cells	TNBC1
AACTCTTCAAGCTGGA-1_1	-2.92015	2.38215	T_cells	TNBC1
AACTCTTGTAGGGACT-1_1	3.5614	-3.33598	Epithelial_cells	TNBC1
AACTCTTGTGTTCTTT-1_1	3.58891	0.0653592	Epithelial_cells	TNBC1
AACTCTTTCACAACGT-1_1	-1.84067	3.70569	B_cell	TNBC1
AACTCTTTCATGTAGC-1_1	-1.77615	-0.0854384	T_cells	TNBC1
AACTCTTTCTCGTTTA-1_1	-5.36961	0.443301	T_cells	TNBC1
AACTGGTAGCTAACTC-1_1	-4.75989	0.598737	T_cells	TNBC1
AACTGGTAGGGTGTGT-1_1	-5.64465	0.518657	T_cells	TNBC1
AACTGGTAGGTACTCT-1_1	4.76992	-4.03321	Epithelial_cells	TNBC1
AACTGGTGTAAATGTG-1_1	-4.9047	2.12619	T_cells	TNBC1
AACTGGTGTCAAAGCG-1_1	0.0955092	-5.58491	Epithelial_cells	TNBC1
AACTGGTGTCATATGC-1_1	-5.97823	1.83604	T_cells	TNBC1
AACTGGTTCATGTCCC-1_1	-5.9884	1.85318	T_cells	TNBC1
AACTGGTTCCGAATGT-1_1	-4.9476	1.7577	T_cells	TNBC1
AACTGGTTCGGCCGAT-1_1	-3.26223	2.36981	T_cells	TNBC1
AACTGGTTCGTGGTCG-1_1	-4.38808	2.44795	T_cells	TNBC1
AACTGGTTCTGTACGA-1_1	-8.93076	8.38013	Macrophage	TNBC1
AACTTTCAGACTTGAA-1_1	-5.50141	0.921441	T_cells	TNBC1
AACTTTCAGAGGGCTT-1_1	4.76857	10.3193	Tissue_stem_cells	TNBC1
AACTTTCAGCGCCTTG-1_1	-5.11018	0.454795	T_cells	TNBC1
AACTTTCAGGCGTACA-1_1	-5.33147	2.22133	T_cells	TNBC1
AACTTTCAGTTAACGA-1_1	-7.63613	7.08946	Macrophage	TNBC1
AACTTTCCAAAGGTGC-1_1	3.73596	-4.09623	Epithelial_cells	TNBC1
AACTTTCCACATTAGC-1_1	-2.04842	-0.83568	T_cells	TNBC1
AACTTTCCACCCATTC-1_1	3.10689	-3.12658	Epithelial_cells	TNBC1
AACTTTCCAGCATACT-1_1	-5.34372	2.1259	T_cells	TNBC1
AACTTTCCATCGACGC-1_1	4.5684	-6.01349	Epithelial_cells	TNBC1
AACTTTCTCCTGCTTG-1_1	-0.660471	1.4658	Epithelial_cells	TNBC1
AAGACCTAGACAAAGG-1_1	-0.430349	-5.64782	Epithelial_cells	TNBC1
AAGACCTAGAGCCTAG-1_1	4.09915	10.4923	Tissue_stem_cells	TNBC1
AAGACCTAGTCGAGTG-1_1	3.72551	-3.10482	Epithelial_cells	TNBC1
AAGACCTCAATCGGTT-1_1	-1.90173	3.42928	B_cell	TNBC1
AAGACCTTCTTAACCT-1_1	0.965086	-4.11276	Epithelial_cells	TNBC1
AAGCCGCAGATCTGCT-1_1	-6.22284	0.745579	T_cells	TNBC1
AAGCCGCAGCCGCCTA-1_1	-4.26503	2.30399	T_cells	TNBC1
AAGCCGCAGCGCTCCA-1_1	1.64399	1.45747	Epithelial_cells	TNBC1
AAGCCGCAGCGTGTCC-1_1	0.237348	-4.42944	Epithelial_cells	TNBC1
AAGCCGCCAAGCTGGA-1_1	0.291321	-5.07492	Epithelial_cells	TNBC1
AAGCCGCCAGGGTATG-1_1	5.87477	-1.98347	Epithelial_cells	TNBC1
AAGCCGCCATACAGCT-1_1	-4.08578	1.83003	T_cells	TNBC1
AAGCCGCCATAGTAAG-1_1	2.91094	-1.74084	Epithelial_cells	TNBC1
AAGCCGCGTCGCGGTT-1_1	-4.81781	1.45206	T_cells	TNBC1
AAGCCGCGTTCAGACT-1_1	-4.3868	1.72942	T_cells	TNBC1
AAGCCGCTCAGATAAG-1_1	-6.40066	1.39798	T_cells	TNBC1
AAGCCGCTCCCTCAGT-1_1	-7.15758	8.79042	Macrophage	TNBC1
AAGCCGCTCCTGCAGG-1_1	-1.82484	3.44787	B_cell	TNBC1
AAGCCGCTCGCCCTTA-1_1	-4.79228	1.41072	T_cells	TNBC1
AAGCCGCTCTTGTATC-1_1	3.22221	9.881	Tissue_stem_cells	TNBC1
AAGGAGCAGAAAGTGG-1_1	-4.45359	1.96671	T_cells	TNBC1
AAGGAGCAGAAGAAGC-1_1	-9.7018	8.68487	Macrophage	TNBC1
AAGGAGCAGAGACTAT-1_1	-6.185	0.73941	T_cells	TNBC1
AAGGAGCAGTGGTAGC-1_1	-3.27468	1.97418	T_cells	TNBC1
AAGGAGCCACGGTAGA-1_1	1.75212	-4.03758	Epithelial_cells	TNBC1
AAGGAGCGTCTCTTTA-1_1	4.16596	-5.08315	Epithelial_cells	TNBC1
AAGGAGCGTTATGCGT-1_1	4.57911	10.6552	Tissue_stem_cells	TNBC1
AAGGAGCGTTCACGGC-1_1	-1.7932	-0.421014	T_cells	TNBC1
AAGGAGCGTTCCATGA-1_1	-4.36076	1.69951	T_cells	TNBC1
AAGGAGCTCACGGTTA-1_1	0.0662808	-5.0088	Epithelial_cells	TNBC1
AAGGAGCTCCGTCATC-1_1	3.40025	-1.87756	Epithelial_cells	TNBC1
AAGGAGCTCTGTTGAG-1_1	-5.22361	1.89142	T_cells	TNBC1
AAGGCAGAGCCTATGT-1_1	1.21057	-6.47171	Epithelial_cells	TNBC1
AAGGCAGAGCTAGGCA-1_1	-8.94325	8.49455	Macrophage	TNBC1
AAGGCAGGTGACGGTA-1_1	4.51635	10.185	Tissue_stem_cells	TNBC1
AAGGCAGTCAACGAAA-1_1	-5.18313	9.73344	Macrophage	TNBC1
AAGGCAGTCCCTAATT-1_1	5.15915	-0.614686	Epithelial_cells	TNBC1
AAGGCAGTCCTGCTTG-1_1	-8.62417	8.16761	Macrophage	TNBC1
AAGGTTCAGATGTTAG-1_1	2.67484	-4.13613	Epithelial_cells	TNBC1
AAGGTTCAGGATGCGT-1_1	4.18918	-4.70141	Epithelial_cells	TNBC1
AAGGTTCCACGCGAAA-1_1	-2.42524	3.67247	B_cell	TNBC1
AAGGTTCCAGCCTATA-1_1	6.57271	-1.64316	Epithelial_cells	TNBC1
AAGGTTCCATAAAGGT-1_1	3.57793	-1.06423	Epithelial_cells	TNBC1
AAGGTTCGTAGCGTAG-1_1	-1.06671	-4.03195	Epithelial_cells	TNBC1
AAGGTTCGTCACTGGC-1_1	2.6861	-3.61644	Epithelial_cells	TNBC1
AAGGTTCTCACTTCAT-1_1	-8.10285	3.97941	Endothelial_cells	TNBC1
AAGGTTCTCCCTCTTT-1_1	0.51856	-4.45837	Epithelial_cells	TNBC1
AAGGTTCTCTCCGGTT-1_1	-9.97337	8.44682	Macrophage	TNBC1
AAGTCTGCATGGTCTA-1_1	-6.09868	0.612166	T_cells	TNBC1
AAGTCTGGTACCAGTT-1_1	-4.17112	2.2982	T_cells	TNBC1
AAGTCTGGTAGGCTGA-1_1	-7.28727	8.69526	Macrophage	TNBC1
AAGTCTGTCCCTCAGT-1_1	3.76922	-0.203559	Epithelial_cells	TNBC1
AAGTCTGTCGCTAGCG-1_1	3.92085	-4.51076	Epithelial_cells	TNBC1
AAGTCTGTCTAACGGT-1_1	3.48939	10.9195	Tissue_stem_cells	TNBC1
AAGTCTGTCTAACTGG-1_1	-6.02049	5.31014	Tissue_stem_cells	TNBC1
AAGTCTGTCTATGTGG-1_1	0.975141	-3.79293	Epithelial_cells	TNBC1
AATCCAGCAAAGCAAT-1_1	-1.46571	0.977755	T_cells	TNBC1
AATCCAGCAATGGAGC-1_1	-2.38436	2.08761	T_cells	TNBC1
AATCCAGGTCCCGACA-1_1	-8.81631	6.64221	Macrophage	TNBC1
AATCCAGGTTACCAGT-1_1	-4.63009	1.71131	T_cells	TNBC1
AATCCAGGTTCAGTAC-1_1	2.04354	-4.53127	Epithelial_cells	TNBC1
AATCCAGTCGTAGATC-1_1	-1.97825	2.60071	Epithelial_cells	TNBC1
AATCCAGTCTAACTCT-1_1	1.85434	1.92504	Epithelial_cells	TNBC1
AATCGGTAGAAACGAG-1_1	-4.32496	1.64286	T_cells	TNBC1
AATCGGTAGGGATGGG-1_1	-3.29304	2.39946	T_cells	TNBC1
AATCGGTAGTATCGAA-1_1	-5.36572	0.625115	T_cells	TNBC1
AATCGGTCATACTCTT-1_1	3.38493	-4.98662	Epithelial_cells	TNBC1
AATCGGTCATGCCACG-1_1	4.97116	-0.911175	Epithelial_cells	TNBC1
AATCGGTGTGATAAAC-1_1	1.32963	-5.55576	Epithelial_cells	TNBC1
AATCGGTTCTGTTGAG-1_1	4.42342	10.36	Tissue_stem_cells	TNBC1
ACACCAAAGAATGTGT-1_1	4.35121	9.76531	Tissue_stem_cells	TNBC1
ACACCAAAGACTAAGT-1_1	-5.90638	0.866076	T_cells	TNBC1
ACACCAAAGTAGCGGT-1_1	-6.05989	1.88249	T_cells	TNBC1
ACACCAAAGTCCCACG-1_1	-2.37098	2.83134	Epithelial_cells	TNBC1
ACACCAACATGTCTCC-1_1	-2.84259	2.26718	T_cells	TNBC1
ACACCAAGTTATCGGT-1_1	3.70656	-4.20542	Epithelial_cells	TNBC1
ACACCAATCAAACCAC-1_1	-0.267967	0.303109	Epithelial_cells	TNBC1
ACACCAATCAAAGACA-1_1	-0.140976	-5.77444	Epithelial_cells	TNBC1
ACACCAATCTAACCGA-1_1	0.995803	-4.40578	Epithelial_cells	TNBC1
ACACCAATCTCTTGAT-1_1	-0.0554684	1.6667	Epithelial_cells	TNBC1
ACACCCTAGATGGCGT-1_1	4.34892	-3.83365	Epithelial_cells	TNBC1
ACACCCTAGTGTACCT-1_1	2.59185	1.44945	Epithelial_cells	TNBC1
ACACCCTCAAAGGTGC-1_1	-1.25726	2.5424	Epithelial_cells	TNBC1
ACACCCTCAATGGAAT-1_1	0.169805	-4.24088	Epithelial_cells	TNBC1
ACACCCTGTTAAAGTG-1_1	-4.42467	1.08972	T_cells	TNBC1
ACACCCTTCGTAGGTT-1_1	-4.94008	1.78561	T_cells	TNBC1
ACACCGGAGTGTTGAA-1_1	2.40299	-3.96666	Epithelial_cells	TNBC1
ACACCGGGTGAAATCA-1_1	-2.02112	3.89095	B_cell	TNBC1
ACACCGGGTGATGTGG-1_1	2.61035	-7.38464	Epithelial_cells	TNBC1
ACACCGGGTGGTCTCG-1_1	-4.364	1.84366	T_cells	TNBC1
ACACCGGTCCTACAGA-1_1	2.91917	-4.65851	Epithelial_cells	TNBC1
ACACCGGTCCTATGTT-1_1	-1.81411	2.79499	B_cell	TNBC1
ACACCGGTCCTTTCTC-1_1	7.01298	-0.386574	Epithelial_cells	TNBC1
ACACCGGTCGGTGTCG-1_1	5.19882	-5.29968	Epithelial_cells	TNBC1
ACACCGGTCTCTTGAT-1_1	-2.44221	4.16963	B_cell	TNBC1
ACACCGGTCTTAGAGC-1_1	-1.97062	3.55852	B_cell	TNBC1
ACACCGGTCTTTCCTC-1_1	-6.11894	8.86894	Macrophage	TNBC1
ACACTGAAGACCCACC-1_1	-4.14904	2.36485	T_cells	TNBC1
ACACTGAAGACTGTAA-1_1	-2.68292	3.85122	Tissue_stem_cells	TNBC1
ACACTGACAAACTGTC-1_1	-4.28103	1.89753	T_cells	TNBC1
ACACTGAGTCTAGGTT-1_1	-5.35212	1.99297	T_cells	TNBC1
ACACTGAGTGGTTTCA-1_1	-8.28081	7.23909	Macrophage	TNBC1
ACACTGATCCCTAATT-1_1	-5.62763	1.02178	T_cells	TNBC1
ACACTGATCTATCGCC-1_1	-5.3846	1.58362	T_cells	TNBC1
ACACTGATCTTCGAGA-1_1	-4.87142	2.6709	T_cells	TNBC1
ACACTGATCTTCGGTC-1_1	-0.397335	-0.0365321	Epithelial_cells	TNBC1
ACAGCCGCATCGGTTA-1_1	-9.05431	6.25997	Macrophage	TNBC1
ACAGCCGGTTTGGCGC-1_1	-5.1296	0.82985	T_cells	TNBC1
ACAGCTAAGATATGCA-1_1	-7.94336	4.01308	Endothelial_cells	TNBC1
ACAGCTAAGCAGATCG-1_1	-1.29573	-3.94431	Epithelial_cells	TNBC1
ACAGCTACATATGGTC-1_1	2.89212	-6.07731	Epithelial_cells	TNBC1
ACAGCTAGTGCCTGGT-1_1	-5.79149	1.3427	T_cells	TNBC1
ACAGCTATCCACTCCA-1_1	-4.66162	2.30446	T_cells	TNBC1
ACAGCTATCGGAAACG-1_1	4.46349	-4.87281	Epithelial_cells	TNBC1
ACATACGTCAGATAAG-1_1	-3.64794	0.478732	T_cells	TNBC1
ACATACGTCGATGAGG-1_1	-2.28982	3.97332	B_cell	TNBC1
ACATCAGAGACTAGGC-1_1	-9.12953	6.69987	Macrophage	TNBC1
ACATCAGAGATGCGAC-1_1	-6.03404	0.811581	T_cells	TNBC1
ACATCAGAGGTTCCTA-1_1	-1.13445	2.69312	Epithelial_cells	TNBC1
ACATCAGGTGATAAAC-1_1	3.71065	-1.42452	Epithelial_cells	TNBC1
ACATCAGGTGTCTGAT-1_1	2.32357	2.23866	Epithelial_cells	TNBC1
ACATCAGGTTATTCTC-1_1	-5.19574	1.79819	T_cells	TNBC1
ACATCAGTCATGCTCC-1_1	2.74056	0.692055	Epithelial_cells	TNBC1
ACATGGTAGCGGATCA-1_1	3.40769	-3.41708	Epithelial_cells	TNBC1
ACATGGTAGCGTGTCC-1_1	3.38317	-0.922593	Epithelial_cells	TNBC1
ACATGGTAGTAGGTGC-1_1	-6.01733	0.662965	T_cells	TNBC1
ACATGGTAGTGGGTTG-1_1	-5.70823	1.88738	T_cells	TNBC1
ACATGGTCATGGGAAC-1_1	0.0895713	1.78763	Epithelial_cells	TNBC1
ACATGGTGTCAGTGGA-1_1	-1.7593	3.49783	B_cell	TNBC1
ACATGGTGTGTTCGAT-1_1	-6.2035	0.879799	T_cells	TNBC1
ACATGGTTCGAATGCT-1_1	1.10638	-6.2091	Epithelial_cells	TNBC1
ACATGGTTCGATCCCT-1_1	2.05154	-6.84366	Epithelial_cells	TNBC1
ACATGGTTCTACTATC-1_1	-1.76575	-1.04272	T_cells	TNBC1
ACCAGTAAGAGCTATA-1_1	-3.4388	1.3909	T_cells	TNBC1
ACCAGTAAGCCCGAAA-1_1	0.901121	-1.4338	Epithelial_cells	TNBC1
ACCAGTAGTCAATACC-1_1	-5.79214	0.907211	T_cells	TNBC1
ACCAGTATCCCAGGTG-1_1	-7.70676	4.82265	T_cells	TNBC1
ACCAGTATCTACCTGC-1_1	0.925997	-5.42255	Epithelial_cells	TNBC1
ACCAGTATCTTGAGGT-1_1	3.23912	-4.7134	Epithelial_cells	TNBC1
ACCCACTAGCTCTCGG-1_1	-1.76971	2.80667	Epithelial_cells	TNBC1
ACCCACTGTTAAAGTG-1_1	0.165569	1.84692	Epithelial_cells	TNBC1
ACCCACTGTTAAGATG-1_1	-3.11978	0.0670595	T_cells	TNBC1
ACCCACTTCCTCAATT-1_1	-9.55698	8.62408	Macrophage	TNBC1
ACCCACTTCCTTAATC-1_1	1.40189	-0.383973	Epithelial_cells	TNBC1
ACCGTAAAGCGTGAAC-1_1	4.69555	-4.94608	Epithelial_cells	TNBC1
ACCGTAAAGTCCTCCT-1_1	-9.10385	6.03932	Macrophage	TNBC1
ACCGTAAAGTGTCCAT-1_1	-3.15243	2.77069	Epithelial_cells	TNBC1
ACCGTAACAAAGTGCG-1_1	-9.89976	8.60426	Macrophage	TNBC1
ACCGTAACATGGTCTA-1_1	-6.38362	1.83247	T_cells	TNBC1
ACCGTAACATTAGCCA-1_1	-1.86709	3.41388	B_cell	TNBC1
ACCGTAAGTCGATTGT-1_1	-0.231065	-3.25908	Epithelial_cells	TNBC1
ACCGTAAGTGTCTGAT-1_1	-5.98146	0.902395	T_cells	TNBC1
ACCGTAAGTTGCCTCT-1_1	-7.95255	8.2867	Macrophage	TNBC1
ACCGTAATCATGCATG-1_1	-1.75891	2.61619	Epithelial_cells	TNBC1
ACCTTTACAATAACGA-1_1	3.35274	-5.61253	Epithelial_cells	TNBC1
ACCTTTACATTGGCGC-1_1	-6.35287	1.4725	T_cells	TNBC1
ACCTTTAGTCGAAAGC-1_1	-8.98943	6.35762	Macrophage	TNBC1
ACCTTTAGTGTTCTTT-1_1	-4.14007	10.2572	Tissue_stem_cells	TNBC1
ACCTTTATCAAACGGG-1_1	-5.83161	1.22639	T_cells	TNBC1
ACCTTTATCCCATTAT-1_1	-5.40171	2.13009	T_cells	TNBC1
ACCTTTATCCTCTAGC-1_1	-5.96453	1.12293	T_cells	TNBC1
ACCTTTATCCTGCAGG-1_1	-4.37472	1.43683	T_cells	TNBC1
ACGAGCCAGAAAGTGG-1_1	-5.07893	0.706347	T_cells	TNBC1
ACGAGCCAGCGCTCCA-1_1	2.31787	-5.53014	Epithelial_cells	TNBC1
ACGAGCCAGGTGGGTT-1_1	-9.72822	8.72101	Macrophage	TNBC1
ACGAGCCCAAGTCTAC-1_1	7.17576	-2.97886	Epithelial_cells	TNBC1
ACGAGCCCACGGCCAT-1_1	-1.52619	-0.422902	T_cells	TNBC1
ACGAGCCCATCGACGC-1_1	3.48625	0.291697	Epithelial_cells	TNBC1
ACGAGCCGTAGAGTGC-1_1	-4.84059	1.85683	T_cells	TNBC1
ACGAGCCGTGTGCCTG-1_1	0.217723	-6.395	Epithelial_cells	TNBC1
ACGAGCCGTGTGTGCC-1_1	-1.93271	-0.0906234	T_cells	TNBC1
ACGAGCCGTTCGGGCT-1_1	-5.3751	8.47434	Tissue_stem_cells	TNBC1
ACGAGCCTCAACACCA-1_1	-6.75437	8.49157	Macrophage	TNBC1
ACGAGCCTCTCAAACG-1_1	-3.769	2.2745	T_cells	TNBC1
ACGAGGAAGATAGTCA-1_1	-6.00369	0.79828	T_cells	TNBC1
ACGAGGAAGCCAACAG-1_1	8.27197	-1.6235	Epithelial_cells	TNBC1
ACGAGGAAGGACACCA-1_1	2.67922	1.65232	Epithelial_cells	TNBC1
ACGAGGAAGGACTGGT-1_1	3.80539	-5.76895	Epithelial_cells	TNBC1
ACGAGGAGTAAATGAC-1_1	8.2509	-1.85328	Epithelial_cells	TNBC1
ACGAGGAGTCCTCTTG-1_1	2.27907	1.77437	Epithelial_cells	TNBC1
ACGAGGAGTGCATCTA-1_1	-4.39795	9.7795	Tissue_stem_cells	TNBC1
ACGAGGAGTTCAGGCC-1_1	-8.25231	7.92356	Macrophage	TNBC1
ACGAGGATCCGTCATC-1_1	1.9386	-6.05505	Epithelial_cells	TNBC1
ACGATACAGATATACG-1_1	-6.02594	0.685459	T_cells	TNBC1
ACGATACAGCCCGAAA-1_1	3.24929	9.4095	Tissue_stem_cells	TNBC1
ACGATACAGGTGCACA-1_1	4.04972	0.449003	Epithelial_cells	TNBC1
ACGATACAGTGAAGTT-1_1	-1.83304	3.38979	B_cell	TNBC1
ACGATACCACGGATAG-1_1	-2.66749	2.34236	T_cells	TNBC1
ACGATACCACGGTGTC-1_1	-5.11234	0.640012	T_cells	TNBC1
ACGATACCATCTACGA-1_1	-7.83499	6.85019	Macrophage	TNBC1
ACGATACGTCCTCCAT-1_1	-5.28032	1.67723	T_cells	TNBC1
ACGATGTCAGCGTCCA-1_1	-0.481071	-2.31744	Epithelial_cells	TNBC1
ACGATGTGTCTCTCGT-1_1	2.6985	1.98204	Epithelial_cells	TNBC1
ACGATGTTCAACGGGA-1_1	-3.75711	0.844297	T_cells	TNBC1
ACGATGTTCTTATCTG-1_1	-3.598	2.57503	T_cells	TNBC1
ACGCAGCAGACAGAGA-1_1	-3.36187	1.57826	T_cells	TNBC1
ACGCAGCAGTGTTTGC-1_1	1.81548	-4.83778	Epithelial_cells	TNBC1
ACGCAGCCAATCAGAA-1_1	-6.07781	0.759204	T_cells	TNBC1
ACGCAGCCAATGGATA-1_1	-10.4931	-0.852499	Endothelial_cells	TNBC1
ACGCAGCGTCGCGGTT-1_1	-0.0985406	-5.72242	Epithelial_cells	TNBC1
ACGCAGCGTGATAAGT-1_1	3.2131	0.865823	Epithelial_cells	TNBC1
ACGCAGCTCGGAAACG-1_1	-1.04435	-3.11284	Epithelial_cells	TNBC1
ACGCAGCTCTGCCAGG-1_1	2.08558	-4.18107	Epithelial_cells	TNBC1
ACGCAGCTCTTACCTA-1_1	-4.42521	2.35979	T_cells	TNBC1
ACGCCAGAGCACGCCT-1_1	-7.65187	6.72712	Macrophage	TNBC1
ACGCCAGAGCGTAGTG-1_1	-1.89813	2.42687	B_cell	TNBC1
ACGCCAGAGTAAGTAC-1_1	4.55282	-2.80714	Epithelial_cells	TNBC1
ACGCCAGCACCAGATT-1_1	-0.922203	-5.82318	Epithelial_cells	TNBC1
ACGCCAGCATGCATGT-1_1	-6.21771	0.778457	T_cells	TNBC1
ACGCCAGGTAGGGACT-1_1	-2.72889	2.41277	T_cells	TNBC1
ACGCCAGGTGTGACGA-1_1	0.940294	-5.12988	Epithelial_cells	TNBC1
ACGCCAGTCGGTGTTA-1_1	-0.624185	-4.92379	Epithelial_cells	TNBC1
ACGCCGAAGACTTGAA-1_1	3.48892	-4.42801	Epithelial_cells	TNBC1
ACGCCGAAGAGTGAGA-1_1	-5.61722	0.801986	T_cells	TNBC1
ACGCCGAAGTACATGA-1_1	2.77118	1.436	Epithelial_cells	TNBC1
ACGCCGACAACTGCGC-1_1	-8.33519	6.55151	Macrophage	TNBC1
ACGCCGATCATGTCTT-1_1	-4.22419	9.65216	Tissue_stem_cells	TNBC1
ACGGAGAAGCGTCAAG-1_1	3.88569	-3.60345	Epithelial_cells	TNBC1
ACGGAGAAGGTCGGAT-1_1	-9.09002	5.23259	Macrophage	TNBC1
ACGGAGAAGTACGCCC-1_1	2.19242	9.94441	Epithelial_cells	TNBC1
ACGGAGACACCGGAAA-1_1	-6.21321	2.06925	T_cells	TNBC1
ACGGAGACATGGTAGG-1_1	-4.54064	1.94413	T_cells	TNBC1
ACGGAGACATTCACTT-1_1	4.00146	10.167	Tissue_stem_cells	TNBC1
ACGGAGAGTCTCACCT-1_1	-6.05577	1.16747	T_cells	TNBC1
ACGGAGATCGTTTAGG-1_1	-0.111849	0.216115	T_cells	TNBC1
ACGGCCAAGGACAGCT-1_1	3.5273	10.2425	Tissue_stem_cells	TNBC1
ACGGCCAAGTTATCGC-1_1	-6.32427	0.631553	T_cells	TNBC1
ACGGCCACAAACGTGG-1_1	-5.96493	4.94027	Tissue_stem_cells	TNBC1
ACGGCCACAAGCCGTC-1_1	-3.9829	2.48528	Epithelial_cells	TNBC1
ACGGCCACACCTATCC-1_1	5.51367	-2.28082	Epithelial_cells	TNBC1
ACGGCCATCAGCACAT-1_1	5.38404	-4.90461	Epithelial_cells	TNBC1
ACGGCCATCATACGGT-1_1	-4.35288	2.09796	T_cells	TNBC1
ACGGCCATCTCGATGA-1_1	-1.19572	-1.00795	T_cells	TNBC1
ACGGCCATCTCGCATC-1_1	-0.558139	2.88958	Epithelial_cells	TNBC1
ACGGGCTAGAGACTAT-1_1	-4.63638	2.19404	T_cells	TNBC1
ACGGGCTAGCCAGTTT-1_1	-5.41381	1.90045	T_cells	TNBC1
ACGGGCTAGCGTTGCC-1_1	3.00297	0.937393	Epithelial_cells	TNBC1
ACGGGCTCACGAAACG-1_1	-4.19803	1.07238	T_cells	TNBC1
ACGGGCTCATGGTTGT-1_1	1.09466	-6.36395	Epithelial_cells	TNBC1
ACGGGCTGTCTCAACA-1_1	-1.97147	1.67935	T_cells	TNBC1
ACGGGCTTCCAGTAGT-1_1	1.46724	-6.14149	Epithelial_cells	TNBC1
ACGGGTCAGCACGCCT-1_1	1.49736	-1.87773	Epithelial_cells	TNBC1
ACGGGTCCACATGTGT-1_1	-6.31402	1.2475	T_cells	TNBC1
ACGGGTCCACCAGATT-1_1	5.3825	-1.37851	Epithelial_cells	TNBC1
ACGGGTCGTAACGTTC-1_1	3.91853	0.33406	Epithelial_cells	TNBC1
ACGGGTCTCCCTTGCA-1_1	2.20432	-5.62575	Epithelial_cells	TNBC1
ACGGGTCTCTGCAGTA-1_1	-4.89635	0.897914	T_cells	TNBC1
ACGTCAACAAGCGCTC-1_1	-2.26986	3.97043	B_cell	TNBC1
ACGTCAACACGGTAAG-1_1	-2.94061	-0.117443	T_cells	TNBC1
ACGTCAACAGCCACCA-1_1	-2.88149	1.72546	T_cells	TNBC1
ACGTCAATCATCATTC-1_1	3.25098	-5.71704	Epithelial_cells	TNBC1
ACGTCAATCCACTCCA-1_1	-2.01734	3.75414	B_cell	TNBC1
ACGTCAATCCGAATGT-1_1	-9.67183	8.65969	Macrophage	TNBC1
ACGTCAATCTGCTGCT-1_1	-4.1461	1.34448	T_cells	TNBC1
ACGTCAATCTGTCAAG-1_1	-1.35801	2.19529	Epithelial_cells	TNBC1
ACTATCTAGAAGGCCT-1_1	-4.43433	0.770129	T_cells	TNBC1
ACTATCTAGAGCTTCT-1_1	3.32728	-5.61861	Epithelial_cells	TNBC1
ACTATCTAGTAACCCT-1_1	-5.13046	1.60825	T_cells	TNBC1
ACTATCTCATATACGC-1_1	4.02025	-3.86936	Epithelial_cells	TNBC1
ACTATCTGTCGAATCT-1_1	3.66614	-0.521721	Epithelial_cells	TNBC1
ACTATCTGTGAAATCA-1_1	0.357841	2.63669	Epithelial_cells	TNBC1
ACTATCTGTGTCCTCT-1_1	-1.38039	1.89706	Epithelial_cells	TNBC1
ACTATCTGTGTCTGAT-1_1	-6.00731	1.73045	T_cells	TNBC1
ACTATCTTCGACCAGC-1_1	5.96258	-0.893635	Epithelial_cells	TNBC1
ACTATCTTCGCGTTTC-1_1	-5.86419	0.483199	T_cells	TNBC1
ACTGAACAGAGTAATC-1_1	-6.46236	1.72223	T_cells	TNBC1
ACTGAACAGCAACGGT-1_1	2.53694	-3.72864	Epithelial_cells	TNBC1
ACTGAACCACATGACT-1_1	-4.35674	10.0412	Tissue_stem_cells	TNBC1
ACTGAACCACATTCGA-1_1	-3.25665	1.54502	T_cells	TNBC1
ACTGAACCATATACCG-1_1	-6.58515	7.46234	Macrophage	TNBC1
ACTGAACGTACGCTGC-1_1	-1.99392	2.72374	Epithelial_cells	TNBC1
ACTGAACGTATGCTTG-1_1	5.70567	-1.37206	Epithelial_cells	TNBC1
ACTGAACTCAACACAC-1_1	-1.99012	1.42318	B_cell	TNBC1
ACTGAACTCAACGGCC-1_1	-8.48626	5.37628	Endothelial_cells	TNBC1
ACTGAACTCGTCTGAA-1_1	-7.72829	8.24224	Macrophage	TNBC1
ACTGAACTCTGTTTGT-1_1	-8.80489	8.6485	Macrophage	TNBC1
ACTGAGTAGCACGCCT-1_1	2.46293	-5.50938	Epithelial_cells	TNBC1
ACTGAGTAGCTGTTCA-1_1	-9.40047	5.48867	Macrophage	TNBC1
ACTGAGTAGGCCCGTT-1_1	1.20992	-4.91565	Epithelial_cells	TNBC1
ACTGAGTAGGCTACGA-1_1	-0.317838	-4.60782	Epithelial_cells	TNBC1
ACTGAGTAGTCAATAG-1_1	-8.38577	6.65328	Macrophage	TNBC1
ACTGAGTAGTTACCCA-1_1	3.83869	-2.46016	T_cells	TNBC1
ACTGAGTCACAAGACG-1_1	1.92546	-3.35379	Epithelial_cells	TNBC1
ACTGAGTCAGTCACTA-1_1	-4.5332	0.581535	T_cells	TNBC1
ACTGAGTTCAGGTAAA-1_1	-5.6148	1.4771	T_cells	TNBC1
ACTGAGTTCAGTACGT-1_1	-8.5033	8.20205	Macrophage	TNBC1
ACTGAGTTCATCTGTT-1_1	-9.61658	8.53734	Macrophage	TNBC1
ACTGATGAGATGTGGC-1_1	-1.43591	-1.99506	Epithelial_cells	TNBC1
ACTGATGAGTGTCCAT-1_1	-1.38759	-1.0554	T_cells	TNBC1
ACTGATGCAACTTGAC-1_1	-0.850186	-4.88399	Epithelial_cells	TNBC1
ACTGATGCAGTAAGAT-1_1	-4.43787	1.1092	T_cells	TNBC1
ACTGATGGTCATTAGC-1_1	-0.433532	0.89369	Epithelial_cells	TNBC1
ACTGATGGTGACGCCT-1_1	2.06528	-6.9765	Epithelial_cells	TNBC1
ACTGATGGTGTAATGA-1_1	0.209845	2.80506	Epithelial_cells	TNBC1
ACTGATGTCAACACAC-1_1	-4.79546	2.28454	T_cells	TNBC1
ACTGATGTCAGTTTGG-1_1	-1.87579	2.28681	B_cell	TNBC1
ACTGCTCAGAATCTCC-1_1	-2.27687	3.596	B_cell	TNBC1
ACTGCTCAGGCGCTCT-1_1	-0.059844	-3.77834	Epithelial_cells	TNBC1
ACTGCTCCACAAGCCC-1_1	-1.82402	0.659535	T_cells	TNBC1
ACTGCTCCATAAAGGT-1_1	-9.92719	8.52506	Macrophage	TNBC1
ACTGCTCTCAAGGCTT-1_1	2.30923	2.25772	Epithelial_cells	TNBC1
ACTGCTCTCAAGGTAA-1_1	-2.7259	3.47311	B_cell	TNBC1
ACTGCTCTCCTCAATT-1_1	1.82371	-4.19281	Epithelial_cells	TNBC1
ACTGCTCTCGTTTAGG-1_1	3.2914	-1.04333	Epithelial_cells	TNBC1
ACTGCTCTCTTTACGT-1_1	-6.62434	9.04321	Macrophage	TNBC1
ACTGTCCAGACAGACC-1_1	6.91218	-0.402423	Epithelial_cells	TNBC1
ACTGTCCAGCAATCTC-1_1	-0.115458	-4.45765	Epithelial_cells	TNBC1
ACTGTCCGTGACGGTA-1_1	2.78963	-5.66167	Epithelial_cells	TNBC1
ACTGTCCTCGTGGACC-1_1	-0.913446	2.57023	Epithelial_cells	TNBC1
ACTTACTAGTCGTACT-1_1	-6.26477	0.687785	T_cells	TNBC1
ACTTACTTCTACCAGA-1_1	2.67061	-0.0784554	Epithelial_cells	TNBC1
ACTTGTTCACAGCGTC-1_1	-6.36552	1.95246	Epithelial_cells	TNBC1
ACTTGTTGTACAGACG-1_1	-0.373239	-4.63452	Epithelial_cells	TNBC1
ACTTGTTGTTGGAGGT-1_1	-4.46111	1.27319	T_cells	TNBC1
ACTTGTTTCACCAGGC-1_1	3.72283	-4.21895	Epithelial_cells	TNBC1
ACTTGTTTCAGTTTGG-1_1	-4.9622	1.92989	T_cells	TNBC1
ACTTGTTTCATGTAGC-1_1	-5.55336	0.793755	T_cells	TNBC1
ACTTGTTTCTTGCATT-1_1	2.49693	-3.75285	Epithelial_cells	TNBC1
ACTTTCAAGGTAGCCA-1_1	-5.16959	1.54193	T_cells	TNBC1
ACTTTCACACGGTAGA-1_1	-3.95443	9.79545	Tissue_stem_cells	TNBC1
ACTTTCACATTCACTT-1_1	-4.80423	2.27301	T_cells	TNBC1
ACTTTCAGTGATGTCT-1_1	-0.223427	-2.57673	Epithelial_cells	TNBC1
ACTTTCATCCTTAATC-1_1	-1.71876	-0.36045	T_cells	TNBC1
ACTTTCATCGATGAGG-1_1	2.17734	-5.52168	Epithelial_cells	TNBC1
ACTTTCATCGGCATCG-1_1	-3.9575	2.35614	T_cells	TNBC1
ACTTTCATCGGTCCGA-1_1	3.09811	-6.12321	Epithelial_cells	TNBC1
ACTTTCATCTCCTATA-1_1	-9.2229	7.42217	Macrophage	TNBC1
AGAATAGAGGAGCGAG-1_1	1.78152	-4.88854	Epithelial_cells	TNBC1
AGAATAGAGGTGCACA-1_1	-5.95892	0.63192	T_cells	TNBC1
AGAATAGAGTAAGTAC-1_1	-2.34033	0.214518	T_cells	TNBC1
AGAATAGAGTGCGTGA-1_1	-4.62179	2.04448	T_cells	TNBC1
AGAATAGCAAGCGTAG-1_1	-5.93653	0.967708	T_cells	TNBC1
AGAATAGGTCGAATCT-1_1	2.43085	-3.09453	Epithelial_cells	TNBC1
AGAATAGGTCGTTGTA-1_1	4.85414	-5.90444	Epithelial_cells	TNBC1
AGAATAGGTTCCGGCA-1_1	1.08531	-0.515973	Epithelial_cells	TNBC1
AGAATAGTCCGCGCAA-1_1	-1.05378	-5.62193	Epithelial_cells	TNBC1
AGACGTTAGGCGCTCT-1_1	-9.7066	8.70128	Macrophage	TNBC1
AGACGTTCAAGTCTGT-1_1	-1.43278	1.80706	Epithelial_cells	TNBC1
AGACGTTGTCTGGTCG-1_1	-5.95454	1.53222	T_cells	TNBC1
AGACGTTGTGGTTTCA-1_1	3.55273	9.60833	Tissue_stem_cells	TNBC1
AGACGTTGTTACCAGT-1_1	3.53945	-4.54174	Epithelial_cells	TNBC1
AGACGTTTCTTTACGT-1_1	0.919617	-0.666581	Epithelial_cells	TNBC1
AGAGCGAAGAGCTGCA-1_1	3.6247	-2.24498	Epithelial_cells	TNBC1
AGAGCGAAGTACGCGA-1_1	7.40445	-1.91409	Epithelial_cells	TNBC1
AGAGCGAAGTATTGGA-1_1	-3.51211	9.70667	Tissue_stem_cells	TNBC1
AGAGCGAAGTGCTGCC-1_1	4.07901	-2.39836	Epithelial_cells	TNBC1
AGAGCGACAGCCTTGG-1_1	1.89632	-3.27488	Epithelial_cells	TNBC1
AGAGCGACAGGACGTA-1_1	2.64557	1.2306	Epithelial_cells	TNBC1
AGAGCGAGTACTTGAC-1_1	-1.75123	-0.380712	T_cells	TNBC1
AGAGCGAGTAGAGGAA-1_1	-5.73309	0.570658	T_cells	TNBC1
AGAGCGAGTGAGGGAG-1_1	1.18488	-6.57792	Epithelial_cells	TNBC1
AGAGCGATCAATAAGG-1_1	4.30461	9.88181	Tissue_stem_cells	TNBC1
AGAGCGATCACCTTAT-1_1	2.57528	-3.87748	Epithelial_cells	TNBC1
AGAGCGATCATCGATG-1_1	-0.0594979	-3.68683	Epithelial_cells	TNBC1
AGAGCGATCCGTACAA-1_1	-5.59216	0.880252	T_cells	TNBC1
AGAGCGATCGACGGAA-1_1	0.858312	-6.65492	Epithelial_cells	TNBC1
AGAGCGATCTTATCTG-1_1	0.971465	-4.20812	Epithelial_cells	TNBC1
AGAGCTTAGAAGGTGA-1_1	-2.24596	-0.534214	T_cells	TNBC1
AGAGCTTAGAGAGCTC-1_1	-2.79795	-0.0872999	T_cells	TNBC1
AGAGCTTAGCTAGTCT-1_1	-3.99733	2.37766	T_cells	TNBC1
AGAGCTTAGTGAAGTT-1_1	-5.57039	1.07804	T_cells	TNBC1
AGAGCTTCAATAGCAA-1_1	-5.55813	2.22905	T_cells	TNBC1
AGAGCTTCAGGTCGTC-1_1	4.20832	-3.49169	Epithelial_cells	TNBC1
AGAGCTTGTAGGACAC-1_1	2.90625	-5.17079	Epithelial_cells	TNBC1
AGAGCTTGTTGGTTTG-1_1	3.16213	0.31995	Epithelial_cells	TNBC1
AGAGCTTTCAAGAAGT-1_1	4.40976	-4.33736	Epithelial_cells	TNBC1
AGAGCTTTCCAAAGTC-1_1	1.59541	-6.61104	Epithelial_cells	TNBC1
AGAGCTTTCGTGGTCG-1_1	-9.99199	8.3236	Macrophage	TNBC1
AGAGTGGAGAGCCTAG-1_1	-4.83176	9.14633	Tissue_stem_cells	TNBC1
AGAGTGGAGCTAAACA-1_1	3.02201	0.76878	Epithelial_cells	TNBC1
AGAGTGGAGGGAGTAA-1_1	-5.20011	0.572743	T_cells	TNBC1
AGAGTGGCATCTATGG-1_1	1.09847	-4.59883	Epithelial_cells	TNBC1
AGAGTGGCATGCGCAC-1_1	-0.489584	-4.47851	Epithelial_cells	TNBC1
AGAGTGGTCCGAACGC-1_1	-3.1407	2.53344	Epithelial_cells	TNBC1
AGAGTGGTCGGTGTCG-1_1	-1.78587	2.48428	Epithelial_cells	TNBC1
AGAGTGGTCGTTACGA-1_1	-8.98141	6.59784	Macrophage	TNBC1
AGATCTGCAGATAATG-1_1	-1.82083	-0.955166	T_cells	TNBC1
AGATCTGCAGCTATTG-1_1	-3.56035	0.256086	T_cells	TNBC1
AGATCTGCATCTATGG-1_1	-4.35324	1.44609	T_cells	TNBC1
AGATCTGGTACTTGAC-1_1	2.31264	1.17856	Epithelial_cells	TNBC1
AGATCTGGTCTTCGTC-1_1	-0.362898	-4.21125	Epithelial_cells	TNBC1
AGATCTGGTTCTGAAC-1_1	2.42674	-4.16726	Epithelial_cells	TNBC1
AGATCTGTCCTTTACA-1_1	-1.60119	2.71829	T_cells	TNBC1
AGATCTGTCTGCGACG-1_1	-4.99952	2.09974	T_cells	TNBC1
AGATTGCAGCTCCTTC-1_1	-5.12384	0.562417	T_cells	TNBC1
AGATTGCCAGGGTTAG-1_1	-6.43406	1.40337	T_cells	TNBC1
AGATTGCGTCAGCTAT-1_1	-2.91358	1.87278	T_cells	TNBC1
AGATTGCGTCCCTACT-1_1	-6.10622	5.28206	Tissue_stem_cells	TNBC1
AGATTGCGTCCTCCAT-1_1	-6.02276	0.945399	T_cells	TNBC1
AGATTGCTCGAGAACG-1_1	-5.22523	0.497335	T_cells	TNBC1
AGCAGCCAGACACGAC-1_1	-8.94144	6.3291	Macrophage	TNBC1
AGCAGCCAGACTGTAA-1_1	5.66625	-0.445701	Epithelial_cells	TNBC1
AGCAGCCAGAGGGATA-1_1	3.31337	-3.43612	Epithelial_cells	TNBC1
AGCAGCCAGCAATCTC-1_1	-5.68752	0.857623	T_cells	TNBC1
AGCAGCCAGGCGTACA-1_1	-5.27598	0.469642	T_cells	TNBC1
AGCAGCCAGTTGAGAT-1_1	2.7416	1.49396	Epithelial_cells	TNBC1
AGCAGCCCACAAGACG-1_1	-8.93102	6.42838	Macrophage	TNBC1
AGCAGCCCACTGCCAG-1_1	3.53364	-0.866827	Epithelial_cells	TNBC1
AGCAGCCCATTGGCGC-1_1	-9.10731	6.4314	Macrophage	TNBC1
AGCAGCCGTGTGACCC-1_1	4.84551	10.5152	Tissue_stem_cells	TNBC1
AGCAGCCGTTCCGGCA-1_1	0.538298	-6.11567	Epithelial_cells	TNBC1
AGCAGCCTCTGATTCT-1_1	3.85993	-2.79867	Epithelial_cells	TNBC1
AGCATACAGGCGTACA-1_1	3.98009	-3.37084	Epithelial_cells	TNBC1
AGCATACCAACTGCTA-1_1	-5.78686	8.99035	Macrophage	TNBC1
AGCATACGTCTGCAAT-1_1	3.44476	-3.04855	Epithelial_cells	TNBC1
AGCATACGTGAGTATA-1_1	-5.98447	0.957603	T_cells	TNBC1
AGCATACTCAAACCAC-1_1	3.9676	-3.52049	Epithelial_cells	TNBC1
AGCATACTCCCTTGCA-1_1	-5.15838	0.738462	T_cells	TNBC1
AGCCTAAAGCCCGAAA-1_1	0.45707	-5.08533	Epithelial_cells	TNBC1
AGCCTAAAGGAGTACC-1_1	2.92876	-4.45594	Epithelial_cells	TNBC1
AGCCTAAAGGCCCTCA-1_1	-9.1778	6.04116	Macrophage	TNBC1
AGCCTAACACGCATCG-1_1	3.75075	0.15843	Epithelial_cells	TNBC1
AGCCTAACATAGGATA-1_1	-9.25856	8.63526	Macrophage	TNBC1
AGCCTAAGTAATCGTC-1_1	-4.00226	1.42759	T_cells	TNBC1
AGCCTAAGTAGCAAAT-1_1	0.396684	-5.42613	Epithelial_cells	TNBC1
AGCCTAAGTCCAGTTA-1_1	-0.454122	-4.44315	Epithelial_cells	TNBC1
AGCCTAATCCTTGGTC-1_1	4.56463	-4.31288	Epithelial_cells	TNBC1
AGCCTAATCGCAAGCC-1_1	3.9664	-5.60521	Epithelial_cells	TNBC1
AGCCTAATCTAAGCCA-1_1	-1.10193	2.68569	Epithelial_cells	TNBC1
AGCGGTCAGAATGTTG-1_1	5.91876	-1.73228	Epithelial_cells	TNBC1
AGCGGTCAGATGTTAG-1_1	-4.6463	1.61769	T_cells	TNBC1
AGCGGTCAGCCTATGT-1_1	-9.87984	8.49276	Macrophage	TNBC1
AGCGGTCAGCGCTCCA-1_1	7.0945	-2.21253	Epithelial_cells	TNBC1
AGCGGTCCACATCCAA-1_1	4.54863	-5.18275	Epithelial_cells	TNBC1
AGCGGTCGTGATAAGT-1_1	2.15912	-3.27114	Epithelial_cells	TNBC1
AGCGGTCTCCGTCATC-1_1	6.79018	-2.42179	Epithelial_cells	TNBC1
AGCGTATAGCAATCTC-1_1	3.59095	-3.21482	Epithelial_cells	TNBC1
AGCGTATAGCTAACAA-1_1	-9.75743	8.64099	Macrophage	TNBC1
AGCGTATCAACTTGAC-1_1	3.80445	-0.536418	Epithelial_cells	TNBC1
AGCGTATGTACATCCA-1_1	2.33683	-0.281092	Epithelial_cells	TNBC1
AGCGTATGTGTGAATA-1_1	-7.1329	7.37662	Macrophage	TNBC1
AGCGTATGTTCCACGG-1_1	-3.26133	0.782725	T_cells	TNBC1
AGCGTATTCAAACAAG-1_1	1.11265	-6.72603	Epithelial_cells	TNBC1
AGCGTATTCTGATACG-1_1	-4.18682	1.29869	T_cells	TNBC1
AGCGTCGAGAGAGCTC-1_1	1.91101	-7.10205	Epithelial_cells	TNBC1
AGCGTCGAGCGCTCCA-1_1	-9.58485	8.40015	Macrophage	TNBC1
AGCGTCGCAACACCCG-1_1	-9.87325	8.37132	Macrophage	TNBC1
AGCGTCGCACATCCGG-1_1	-2.13638	-3.20608	Epithelial_cells	TNBC1
AGCGTCGCAGTGACAG-1_1	-9.60013	8.336	Macrophage	TNBC1
AGCGTCGCATGCGCAC-1_1	1.0123	-2.88983	Epithelial_cells	TNBC1
AGCTCCTAGAAGGTTT-1_1	1.13167	2.22828	Epithelial_cells	TNBC1
AGCTCCTCATTCACTT-1_1	-9.81602	8.16812	Macrophage	TNBC1
AGCTCCTGTGCTAGCC-1_1	-0.980479	-4.10507	Epithelial_cells	TNBC1
AGCTCCTGTTGCCTCT-1_1	-4.0029	1.03904	T_cells	TNBC1
AGCTCCTTCACTCTTA-1_1	-5.75145	1.03263	T_cells	TNBC1
AGCTCCTTCTCGCATC-1_1	-8.67683	7.01484	Macrophage	TNBC1
AGCTCTCAGAACTCGG-1_1	-5.70725	1.07433	T_cells	TNBC1
AGCTCTCAGACACGAC-1_1	-8.75733	7.45449	Macrophage	TNBC1
AGCTCTCAGCCACTAT-1_1	-6.17732	1.2372	T_cells	TNBC1
AGCTCTCCAAATTGCC-1_1	-0.248414	2.87313	Epithelial_cells	TNBC1
AGCTCTCCAGCGTTCG-1_1	-8.53418	6.34789	Macrophage	TNBC1
AGCTCTCGTAAGTGGC-1_1	3.89194	-2.52154	Epithelial_cells	TNBC1
AGCTCTCGTATATGAG-1_1	-0.459142	3.036	Epithelial_cells	TNBC1
AGCTCTCGTGTGACGA-1_1	-4.37089	0.528895	T_cells	TNBC1
AGCTTGAAGCGCTTAT-1_1	-0.0672644	2.43568	Epithelial_cells	TNBC1
AGCTTGAAGGCAATTA-1_1	-9.34793	7.77653	Macrophage	TNBC1
AGCTTGAGTCACACGC-1_1	-4.98449	1.97093	T_cells	TNBC1
AGCTTGAGTGGTCCGT-1_1	-4.41997	1.73662	T_cells	TNBC1
AGCTTGATCACGGTTA-1_1	-5.15648	0.405586	T_cells	TNBC1
AGCTTGATCACTATTC-1_1	-4.23821	0.035243	Epithelial_cells	TNBC1
AGCTTGATCACTGGGC-1_1	1.56612	-5.13132	Epithelial_cells	TNBC1
AGCTTGATCCTAGGGC-1_1	-0.175107	-4.18078	Epithelial_cells	TNBC1
AGGCCACAGAGTCGGT-1_1	-2.68157	3.85907	Tissue_stem_cells	TNBC1
AGGCCACAGGAGCGTT-1_1	-9.5177	8.65694	Macrophage	TNBC1
AGGCCACAGGTGATTA-1_1	1.7439	2.0277	Epithelial_cells	TNBC1
AGGCCACCAACGCACC-1_1	-7.36363	8.75086	Macrophage	TNBC1
AGGCCACCAATAGCAA-1_1	3.1055	-5.04542	Epithelial_cells	TNBC1
AGGCCACCATCGACGC-1_1	-3.41045	2.31554	T_cells	TNBC1
AGGCCACGTTCTGAAC-1_1	-9.10025	5.11066	Macrophage	TNBC1
AGGCCACTCAACTCTT-1_1	-5.99028	5.20466	Tissue_stem_cells	TNBC1
AGGCCACTCGCATGAT-1_1	-0.169707	1.37436	Epithelial_cells	TNBC1
AGGCCACTCGTGGACC-1_1	0.883035	-4.99998	Epithelial_cells	TNBC1
AGGCCGTAGAGTTGGC-1_1	-4.11195	0.592331	T_cells	TNBC1
AGGCCGTAGGCTAGAC-1_1	-3.94672	2.26874	T_cells	TNBC1
AGGCCGTCAATAAGCA-1_1	-9.17	6.22471	Macrophage	TNBC1
AGGCCGTCAGGAATCG-1_1	3.50203	-3.65584	Epithelial_cells	TNBC1
AGGCCGTGTACAGTGG-1_1	-5.88965	1.03406	T_cells	TNBC1
AGGCCGTGTACGAAAT-1_1	2.4353	-5.32863	Epithelial_cells	TNBC1
AGGCCGTTCATGTCCC-1_1	-0.635592	-4.02121	Epithelial_cells	TNBC1
AGGGAGTAGTACGTAA-1_1	7.4137	-0.487434	Epithelial_cells	TNBC1
AGGGAGTCAAACTGCT-1_1	2.97826	10.0166	Epithelial_cells	TNBC1
AGGGAGTCAGCTATTG-1_1	-0.705097	-4.61443	Epithelial_cells	TNBC1
AGGGAGTGTACCGTTA-1_1	0.847917	-5.58432	Epithelial_cells	TNBC1
AGGGAGTGTTAAGAAC-1_1	1.52856	-6.36195	Epithelial_cells	TNBC1
AGGGATGCACGTAAGG-1_1	-1.91683	3.77174	B_cell	TNBC1
AGGGATGCAGAGCCAA-1_1	-5.50119	0.563862	T_cells	TNBC1
AGGGATGCAGATCTGT-1_1	-1.87305	3.69998	B_cell	TNBC1
AGGGATGGTTCGTGAT-1_1	-6.46787	8.63707	Macrophage	TNBC1
AGGGATGTCACCTCGT-1_1	-2.8556	2.70447	Epithelial_cells	TNBC1
AGGGATGTCCACTCCA-1_1	6.64955	-1.07145	Epithelial_cells	TNBC1
AGGGATGTCCATTCTA-1_1	-9.43451	5.47481	Macrophage	TNBC1
AGGGTGAAGATGTAAC-1_1	-6.11672	0.925467	T_cells	TNBC1
AGGGTGAAGGTTCCTA-1_1	-5.72533	1.3474	T_cells	TNBC1
AGGGTGATCCGTACAA-1_1	2.4319	-5.89735	Epithelial_cells	TNBC1
AGGTCATAGGCTAGGT-1_1	-2.46051	3.79244	Tissue_stem_cells	TNBC1
AGGTCATCAAGTTGTC-1_1	-6.12497	1.18834	T_cells	TNBC1
AGGTCATCACACCGCA-1_1	-4.51785	2.2032	T_cells	TNBC1
AGGTCATCACCCATGG-1_1	0.186449	1.84944	Epithelial_cells	TNBC1
AGGTCATCACGGACAA-1_1	-5.26963	0.793921	T_cells	TNBC1
AGGTCATGTCCGTGAC-1_1	5.14868	-3.37582	Epithelial_cells	TNBC1
AGGTCATGTTTGACTG-1_1	-5.8161	0.923009	T_cells	TNBC1
AGGTCCGAGGGAAACA-1_1	0.00703583	1.28804	Epithelial_cells	TNBC1
AGGTCCGAGTCCTCCT-1_1	-0.444971	-6.09183	Epithelial_cells	TNBC1
AGGTCCGCACGAAGCA-1_1	1.11969	-6.61698	Epithelial_cells	TNBC1
AGGTCCGCACGAGGTA-1_1	3.60263	0.341102	Epithelial_cells	TNBC1
AGGTCCGTCAGCGACC-1_1	-8.69793	4.41401	Endothelial_cells	TNBC1
AGGTCCGTCGCTGATA-1_1	-5.5636	0.985774	T_cells	TNBC1
AGTAGTCAGCTCTCGG-1_1	0.661037	-4.42438	Epithelial_cells	TNBC1
AGTAGTCCAGCTCCGA-1_1	-4.48419	1.66163	T_cells	TNBC1
AGTAGTCCAGGCTCAC-1_1	-3.96826	0.832557	T_cells	TNBC1
AGTAGTCCAGGGATTG-1_1	-5.79064	1.23133	T_cells	TNBC1
AGTAGTCCATCGGGTC-1_1	5.40399	-1.99896	Epithelial_cells	TNBC1
AGTAGTCGTATAGGTA-1_1	-8.51051	8.2618	Macrophage	TNBC1
AGTAGTCGTGGACGAT-1_1	-3.85868	2.32301	T_cells	TNBC1
AGTAGTCTCTGGTATG-1_1	1.84392	0.509435	Epithelial_cells	TNBC1
AGTCTTTAGAGCTATA-1_1	2.65016	-2.64938	Epithelial_cells	TNBC1
AGTCTTTAGATGGCGT-1_1	0.213696	2.86019	Epithelial_cells	TNBC1
AGTCTTTAGCACAGGT-1_1	3.71219	-6.23906	Epithelial_cells	TNBC1
AGTCTTTAGTGCAAGC-1_1	0.837061	-6.37889	Epithelial_cells	TNBC1
AGTCTTTCACCATCCT-1_1	-9.89929	8.31132	Macrophage	TNBC1
AGTCTTTCATATGCTG-1_1	-4.63809	0.535308	T_cells	TNBC1
AGTCTTTGTCTACCTC-1_1	-4.31991	2.1402	T_cells	TNBC1
AGTCTTTTCTAGCACA-1_1	-8.3257	4.07297	Endothelial_cells	TNBC1
AGTCTTTTCTTAACCT-1_1	-2.25829	1.92593	T_cells	TNBC1
AGTGAGGAGCCACGTC-1_1	-9.07911	5.75892	Macrophage	TNBC1
AGTGAGGAGCCTTGAT-1_1	-4.56693	2.00104	T_cells	TNBC1
AGTGAGGAGCTAAGAT-1_1	-5.48568	1.67496	T_cells	TNBC1
AGTGAGGCAACAACCT-1_1	-1.61371	-2.00474	Epithelial_cells	TNBC1
AGTGAGGCACAGGAGT-1_1	-4.05106	0.887138	T_cells	TNBC1
AGTGAGGGTACGCTGC-1_1	-6.18988	0.89649	T_cells	TNBC1
AGTGAGGGTACTTGAC-1_1	-4.53118	2.33583	T_cells	TNBC1
AGTGAGGGTATTCTCT-1_1	1.42771	-2.78175	Epithelial_cells	TNBC1
AGTGAGGGTCTAAACC-1_1	3.9442	-3.59018	Epithelial_cells	TNBC1
AGTGGGAAGATGTGGC-1_1	4.75736	10.6327	Tissue_stem_cells	TNBC1
AGTGGGAAGGACATTA-1_1	-6.28525	2.0499	T_cells	TNBC1
AGTGGGAAGTGCTGCC-1_1	-5.053	2.09994	T_cells	TNBC1
AGTGGGACAACACCTA-1_1	-0.524814	-4.72752	Epithelial_cells	TNBC1
AGTGGGACATTGTGCA-1_1	6.96228	-1.56441	Epithelial_cells	TNBC1
AGTGGGAGTAGGACAC-1_1	1.74146	-4.28415	Epithelial_cells	TNBC1
AGTGGGATCAGCTCGG-1_1	5.22902	-4.10269	Epithelial_cells	TNBC1
AGTGGGATCCACGCAG-1_1	0.990011	-5.43707	Epithelial_cells	TNBC1
AGTGTCAAGCGCTTAT-1_1	-9.30412	5.84259	Macrophage	TNBC1
AGTGTCACATACGCTA-1_1	3.29028	10.6557	Tissue_stem_cells	TNBC1
AGTGTCACATGGATGG-1_1	-2.15056	4.02648	B_cell	TNBC1
AGTGTCAGTACGAAAT-1_1	2.60116	9.77503	Tissue_stem_cells	TNBC1
AGTGTCAGTCAGAAGC-1_1	-5.27831	1.70099	T_cells	TNBC1
AGTGTCAGTCGCTTCT-1_1	1.33577	-5.55821	Epithelial_cells	TNBC1
AGTGTCAGTGTCTGAT-1_1	2.92344	-3.12953	Epithelial_cells	TNBC1
AGTGTCATCTCCAACC-1_1	-1.80923	3.63765	B_cell	TNBC1
AGTTGGTAGACTAGGC-1_1	3.62672	-3.71685	Epithelial_cells	TNBC1
AGTTGGTAGCGGATCA-1_1	3.16299	-3.79066	Epithelial_cells	TNBC1
AGTTGGTCAGCTATTG-1_1	-1.97815	3.39322	B_cell	TNBC1
AGTTGGTCATGTCGAT-1_1	0.836043	-4.9249	Epithelial_cells	TNBC1
AGTTGGTGTGACTCAT-1_1	3.2907	-3.36218	Epithelial_cells	TNBC1
AGTTGGTTCAAGGCTT-1_1	0.0751463	1.42729	Epithelial_cells	TNBC1
AGTTGGTTCATACGGT-1_1	-2.23908	2.60835	T_cells	TNBC1
AGTTGGTTCCTCTAGC-1_1	-3.51038	2.33826	T_cells	TNBC1
AGTTGGTTCGCATGAT-1_1	-9.09758	6.16855	Macrophage	TNBC1
ATAACGCAGCGTTCCG-1_1	-1.36474	-1.05641	T_cells	TNBC1
ATAACGCAGTGGCACA-1_1	-9.26174	7.49766	Macrophage	TNBC1
ATAACGCCAACGATGG-1_1	-3.42464	1.95492	T_cells	TNBC1
ATAACGCCAGGAATCG-1_1	-5.96075	0.56168	T_cells	TNBC1
ATAACGCCATTAACCG-1_1	5.70333	-1.2844	Epithelial_cells	TNBC1
ATAACGCGTCTAGGTT-1_1	7.27834	-1.49875	Epithelial_cells	TNBC1
ATAACGCGTGCGGTAA-1_1	3.91143	9.88443	Tissue_stem_cells	TNBC1
ATAACGCGTGGCGAAT-1_1	-0.125309	-4.38492	Epithelial_cells	TNBC1
ATAACGCTCAAGGTAA-1_1	3.51787	-4.45388	Epithelial_cells	TNBC1
ATAACGCTCAGTGTTG-1_1	-8.43495	5.8239	Macrophage	TNBC1
ATAACGCTCCAGTAGT-1_1	-9.74321	8.73025	Macrophage	TNBC1
ATAACGCTCGGCGCTA-1_1	-6.19834	0.657703	T_cells	TNBC1
ATAACGCTCGTTGCCT-1_1	-3.76899	2.45802	T_cells	TNBC1
ATAACGCTCTCGATGA-1_1	3.92743	0.458376	Epithelial_cells	TNBC1
ATAAGAGAGTGGGTTG-1_1	-8.70391	5.08697	Endothelial_cells	TNBC1
ATAAGAGCAAGGTTCT-1_1	-4.15374	0.588254	T_cells	TNBC1
ATAAGAGCATACGCTA-1_1	-5.71916	9.32079	Macrophage	TNBC1
ATAAGAGGTCGAGATG-1_1	0.632658	-4.94069	Epithelial_cells	TNBC1
ATAGACCAGCACCGCT-1_1	-0.932316	-5.64646	Epithelial_cells	TNBC1
ATAGACCAGTACATGA-1_1	6.65201	-0.626823	Epithelial_cells	TNBC1
ATAGACCCAATAAGCA-1_1	1.39322	-5.56307	Epithelial_cells	TNBC1
ATAGACCCAATCGAAA-1_1	-8.66425	7.77221	Macrophage	TNBC1
ATAGACCGTGTTTGGT-1_1	3.05913	-5.70239	Epithelial_cells	TNBC1
ATAGACCTCACCCTCA-1_1	1.3622	-4.95756	Epithelial_cells	TNBC1
ATAGACCTCGGAAATA-1_1	1.86862	-4.86387	Epithelial_cells	TNBC1
ATAGACCTCTGCGGCA-1_1	-1.09199	-4.748	Epithelial_cells	TNBC1
ATCACGAAGCCCTAAT-1_1	2.12577	-6.31229	Epithelial_cells	TNBC1
ATCACGACAACACCCG-1_1	-0.298135	2.72311	Epithelial_cells	TNBC1
ATCACGACAATGGAGC-1_1	4.47853	-4.04679	Epithelial_cells	TNBC1
ATCACGACACAAGTAA-1_1	2.0977	-5.56228	Epithelial_cells	TNBC1
ATCACGACACACTGCG-1_1	-1.70341	3.15956	B_cell	TNBC1
ATCACGACAGCCAGAA-1_1	-2.27477	3.75383	B_cell	TNBC1
ATCACGACAGCGTAAG-1_1	0.289789	-4.66185	Epithelial_cells	TNBC1
ATCACGACAGGATCGA-1_1	2.33332	1.78327	Epithelial_cells	TNBC1
ATCACGACATCCCATC-1_1	3.3886	-1.0992	Epithelial_cells	TNBC1
ATCACGAGTATGCTTG-1_1	1.95176	1.95375	Epithelial_cells	TNBC1
ATCACGAGTCGAGTTT-1_1	-3.45251	0.247072	T_cells	TNBC1
ATCACGAGTGGAAAGA-1_1	-9.09374	8.68364	Macrophage	TNBC1
ATCACGATCGCGTTTC-1_1	1.3721	-2.1862	Epithelial_cells	TNBC1
ATCACGATCTTAGAGC-1_1	-9.16657	5.38938	Macrophage	TNBC1
ATCACGATCTTGCCGT-1_1	-1.47174	-0.409081	T_cells	TNBC1
ATCATCTAGGTAGCTG-1_1	-0.31794	-3.37941	Epithelial_cells	TNBC1
ATCATCTCAAATACAG-1_1	-5.80689	9.44873	Macrophage	TNBC1
ATCATCTCAAATTGCC-1_1	-2.52676	2.02068	T_cells	TNBC1
ATCATCTCACCTCGTT-1_1	-4.771	1.90061	T_cells	TNBC1
ATCATCTGTAAATACG-1_1	-4.26224	0.892518	T_cells	TNBC1
ATCATCTGTTACGACT-1_1	2.64994	-3.09762	Epithelial_cells	TNBC1
ATCATCTTCATTCACT-1_1	3.66383	10.396	Tissue_stem_cells	TNBC1
ATCATGGAGAAGGACA-1_1	-6.21864	1.38927	T_cells	TNBC1
ATCATGGAGGAACTGC-1_1	4.9805	-1.30642	Epithelial_cells	TNBC1
ATCATGGAGTGACTCT-1_1	-5.99388	0.928951	T_cells	TNBC1
ATCATGGCATAGTAAG-1_1	-9.20941	6.32237	Macrophage	TNBC1
ATCCACCAGACTTGAA-1_1	2.55283	-5.47527	Epithelial_cells	TNBC1
ATCCACCAGAGTAATC-1_1	-5.79918	0.62826	T_cells	TNBC1
ATCCACCAGCGAAGGG-1_1	3.65128	-2.92298	Epithelial_cells	TNBC1
ATCCACCAGGCAGTCA-1_1	-5.07081	2.25728	T_cells	TNBC1
ATCCACCAGTCACGCC-1_1	-1.64199	1.23799	T_cells	TNBC1
ATCCACCCAGGAACGT-1_1	2.91997	10.2311	Tissue_stem_cells	TNBC1
ATCCACCGTAGTGAAT-1_1	-7.15751	8.58455	Macrophage	TNBC1
ATCCGAAAGGACACCA-1_1	-6.39959	2.04999	T_cells	TNBC1
ATCCGAAAGGGAGTAA-1_1	-1.32597	-5.44867	Epithelial_cells	TNBC1
ATCCGAACAATGGAAT-1_1	1.68444	-3.81874	Epithelial_cells	TNBC1
ATCCGAACACAGATTC-1_1	3.32063	9.04637	Tissue_stem_cells	TNBC1
ATCCGAACAGGAATGC-1_1	-6.39025	1.6881	T_cells	TNBC1
ATCCGAATCCTGCTTG-1_1	-5.2472	8.7202	Tissue_stem_cells	TNBC1
ATCGAGTAGCTAACAA-1_1	0.615445	0.404177	Epithelial_cells	TNBC1
ATCGAGTCACAACGCC-1_1	0.0230234	-2.65232	Epithelial_cells	TNBC1
ATCGAGTCACGGCTAC-1_1	-2.46697	3.72777	B_cell	TNBC1
ATCGAGTGTGACAAAT-1_1	2.81311	-3.57513	Epithelial_cells	TNBC1
ATCTACTAGAGATGAG-1_1	-5.13916	0.683306	T_cells	TNBC1
ATCTACTAGCTCCCAG-1_1	3.86083	-0.153078	Epithelial_cells	TNBC1
ATCTACTAGTTCGCGC-1_1	3.97155	-3.69071	Epithelial_cells	TNBC1
ATCTACTCAAGTTAAG-1_1	0.956997	-2.98102	Epithelial_cells	TNBC1
ATCTACTTCACCATAG-1_1	0.256648	0.644334	Epithelial_cells	TNBC1
ATCTACTTCACTTATC-1_1	2.60581	-3.50451	Epithelial_cells	TNBC1
ATCTGCCAGACAATAC-1_1	-3.25835	2.35184	T_cells	TNBC1
ATCTGCCCATCGTCGG-1_1	-0.237999	0.619855	Epithelial_cells	TNBC1
ATCTGCCGTACGACCC-1_1	-5.00055	1.86191	T_cells	TNBC1
ATCTGCCGTATAGGTA-1_1	-2.35128	3.8297	B_cell	TNBC1
ATCTGCCGTCATCCCT-1_1	-2.7497	2.59022	Epithelial_cells	TNBC1
ATCTGCCGTCGCTTTC-1_1	0.493823	2.64083	Epithelial_cells	TNBC1
ATCTGCCGTTATGTGC-1_1	0.127304	-6.11894	Epithelial_cells	TNBC1
ATCTGCCGTTCGTCTC-1_1	-9.21543	8.22401	Macrophage	TNBC1
ATCTGCCTCAATCACG-1_1	-0.0335788	-4.71181	Epithelial_cells	TNBC1
ATCTGCCTCACTTATC-1_1	-0.880696	-4.95705	Epithelial_cells	TNBC1
ATCTGCCTCGTCCGTT-1_1	5.30349	-0.991332	Epithelial_cells	TNBC1
ATGAGGGAGGTAGCCA-1_1	5.88598	-2.63803	Epithelial_cells	TNBC1
ATGAGGGGTTAGATGA-1_1	-4.16682	0.561117	T_cells	TNBC1
ATGCGATAGACCGGAT-1_1	2.36823	-4.12024	Epithelial_cells	TNBC1
ATGCGATAGGACAGCT-1_1	5.81445	-3.16534	Epithelial_cells	TNBC1
ATGCGATAGTACCGGA-1_1	3.44467	-3.84619	Epithelial_cells	TNBC1
ATGCGATAGTGACTCT-1_1	-5.50082	0.736835	T_cells	TNBC1
ATGCGATCAAGGGTCA-1_1	-4.23025	2.55597	T_cells	TNBC1
ATGCGATCATGTCTCC-1_1	0.907602	2.5433	Epithelial_cells	TNBC1
ATGCGATGTAGGAGTC-1_1	-8.96153	5.80059	Macrophage	TNBC1
ATGCGATGTTTAAGCC-1_1	-2.30168	2.10162	T_cells	TNBC1
ATGCGATTCGCGCCAA-1_1	-5.37257	1.646	T_cells	TNBC1
ATGGGAGCAACACCCG-1_1	5.49585	-0.513554	Epithelial_cells	TNBC1
ATGGGAGCAATCTACG-1_1	-6.49318	1.56751	T_cells	TNBC1
ATGGGAGCAGTCGTGC-1_1	3.26933	-2.51193	Epithelial_cells	TNBC1
ATGGGAGGTGGCAAAC-1_1	6.43777	-1.71815	Epithelial_cells	TNBC1
ATGGGAGGTTACCGAT-1_1	-1.71322	-4.85882	Epithelial_cells	TNBC1
ATGGGAGGTTCAGCGC-1_1	-6.19231	1.0005	T_cells	TNBC1
ATGGGAGTCAAACGGG-1_1	3.59505	0.0089036	Epithelial_cells	TNBC1
ATGTGTGCAGCCAGAA-1_1	4.63172	-5.37345	Epithelial_cells	TNBC1
ATGTGTGCATAGACTC-1_1	4.65664	-5.52686	Epithelial_cells	TNBC1
ATGTGTGGTAAGTAGT-1_1	-1.90299	2.31309	B_cell	TNBC1
ATGTGTGTCAGTTCGA-1_1	0.606806	-5.45475	Epithelial_cells	TNBC1
ATGTGTGTCTCCAACC-1_1	-2.62821	3.95945	B_cell	TNBC1
ATTACTCCAAGGACAC-1_1	2.61129	-3.39211	Epithelial_cells	TNBC1
ATTACTCGTCTGGTCG-1_1	3.60109	-2.00053	Epithelial_cells	TNBC1
ATTACTCGTTAAGAAC-1_1	-4.24015	1.90844	T_cells	TNBC1
ATTATCCAGAGCCTAG-1_1	2.79158	1.6814	Epithelial_cells	TNBC1
ATTATCCAGTGCGTGA-1_1	3.37335	-1.12467	Epithelial_cells	TNBC1
ATTATCCGTCCATGAT-1_1	-9.1921	5.74511	Macrophage	TNBC1
ATTATCCGTTTAGCTG-1_1	-5.1879	0.562718	T_cells	TNBC1
ATTATCCTCGCTTGTC-1_1	-4.68626	1.54767	T_cells	TNBC1
ATTATCCTCGTACCGG-1_1	-0.414654	1.38589	Epithelial_cells	TNBC1
ATTCTACAGAGTACAT-1_1	-4.05883	2.05367	T_cells	TNBC1
ATTCTACAGGGTCGAT-1_1	-5.83168	0.953513	T_cells	TNBC1
ATTCTACAGTCAATAG-1_1	4.71882	-4.21859	Epithelial_cells	TNBC1
ATTCTACCAAGTTCTG-1_1	-11.2739	-0.55692	Endothelial_cells	TNBC1
ATTCTACCACTACAGT-1_1	2.16721	-0.422297	Epithelial_cells	TNBC1
ATTCTACGTCAGTGGA-1_1	4.05403	10.7666	Tissue_stem_cells	TNBC1
ATTCTACGTTCGGGCT-1_1	3.58086	-0.653826	Epithelial_cells	TNBC1
ATTCTACTCACTCCTG-1_1	0.40187	2.5139	Epithelial_cells	TNBC1
ATTCTACTCGATAGAA-1_1	-2.97528	1.85748	T_cells	TNBC1
ATTGGACAGGATGGAA-1_1	-9.24615	8.4267	Macrophage	TNBC1
ATTGGACCACGAAAGC-1_1	2.51133	-0.0510624	Epithelial_cells	TNBC1
ATTGGACCAGCTGTGC-1_1	2.5852	1.98621	Epithelial_cells	TNBC1
ATTGGACGTCGGCTCA-1_1	3.87607	-4.58402	Epithelial_cells	TNBC1
ATTGGACTCGAGAACG-1_1	0.912383	-5.76041	Epithelial_cells	TNBC1
ATTGGTGAGCTGAAAT-1_1	-1.87693	3.72111	Epithelial_cells	TNBC1
ATTGGTGCACAGACAG-1_1	-2.60689	2.20444	Epithelial_cells	TNBC1
ATTGGTGGTAGCGCAA-1_1	-5.9557	0.714455	T_cells	TNBC1
ATTGGTGGTATCACCA-1_1	2.96558	-4.33282	Epithelial_cells	TNBC1
ATTGGTGGTCACACGC-1_1	5.72652	-0.765145	Epithelial_cells	TNBC1
ATTGGTGGTGACGGTA-1_1	3.86346	-2.8795	Epithelial_cells	TNBC1
ATTGGTGGTTGCTCCT-1_1	-4.39996	2.07477	T_cells	TNBC1
ATTGGTGTCACGCATA-1_1	-7.53842	8.43435	Macrophage	TNBC1
ATTGGTGTCGCCAGCA-1_1	-5.6838	0.943335	T_cells	TNBC1
ATTTCTGAGCTGCGAA-1_1	4.63008	10.1411	Tissue_stem_cells	TNBC1
ATTTCTGAGGATCGCA-1_1	3.00095	-5.79442	Epithelial_cells	TNBC1
ATTTCTGAGTCGATAA-1_1	-0.7478	2.57977	Epithelial_cells	TNBC1
ATTTCTGAGTGGGATC-1_1	-5.79631	0.626686	T_cells	TNBC1
ATTTCTGCAACTGCGC-1_1	-9.5803	8.35998	Macrophage	TNBC1
ATTTCTGCACATTAGC-1_1	-4.83704	2.15387	T_cells	TNBC1
ATTTCTGCATTGCGGC-1_1	-6.30062	8.93778	Macrophage	TNBC1
ATTTCTGGTATAAACG-1_1	6.26718	-1.40629	Epithelial_cells	TNBC1
ATTTCTGGTCGTTGTA-1_1	-4.45791	2.11406	T_cells	TNBC1
ATTTCTGGTGCGGTAA-1_1	5.4469	-0.486349	Epithelial_cells	TNBC1
ATTTCTGGTGCTGTAT-1_1	5.70093	-1.01087	Epithelial_cells	TNBC1
ATTTCTGGTGTGGTTT-1_1	-4.42919	2.4028	T_cells	TNBC1
ATTTCTGTCGAGAGCA-1_1	2.75614	-7.02572	Epithelial_cells	TNBC1
ATTTCTGTCTGCTTGC-1_1	-1.60355	0.54116	T_cells	TNBC1
CAACCAAAGGTACTCT-1_1	-5.87953	0.915473	T_cells	TNBC1
CAACCAACACGTTGGC-1_1	-6.09091	0.609211	T_cells	TNBC1
CAACCAACATCTGGTA-1_1	-7.63312	8.43369	Macrophage	TNBC1
CAACCAAGTCTCCACT-1_1	-6.25121	0.571601	T_cells	TNBC1
CAACCAATCGCGCCAA-1_1	-6.19979	0.584898	T_cells	TNBC1
CAACCAATCGTTTATC-1_1	-4.99753	1.73036	T_cells	TNBC1
CAACCAATCTGACCTC-1_1	-2.03758	-0.47876	T_cells	TNBC1
CAACCTCAGCACCGCT-1_1	-3.01635	0.07955	T_cells	TNBC1
CAACCTCCACCACCAG-1_1	-5.59989	1.39446	T_cells	TNBC1
CAACCTCCAGGTCCAC-1_1	-3.78331	2.56729	T_cells	TNBC1
CAACCTCCAGTTAACC-1_1	2.98919	0.816762	Epithelial_cells	TNBC1
CAACCTCGTCAAACTC-1_1	3.03249	-5.08476	Epithelial_cells	TNBC1
CAACCTCGTCGAAAGC-1_1	-6.27645	1.54356	T_cells	TNBC1
CAACCTCGTCTTGATG-1_1	-5.3252	2.11262	T_cells	TNBC1
CAACCTCGTTGTACAC-1_1	-3.02733	1.8251	T_cells	TNBC1
CAACTAGAGATGTTAG-1_1	1.91646	-3.87757	Epithelial_cells	TNBC1
CAACTAGAGCCAGGAT-1_1	-9.88193	8.13182	Macrophage	TNBC1
CAACTAGCAATCCAAC-1_1	3.26498	-5.13286	Epithelial_cells	TNBC1
CAACTAGCAGGATCGA-1_1	2.90879	1.00747	Epithelial_cells	TNBC1
CAACTAGGTAGCAAAT-1_1	2.60939	1.55075	Epithelial_cells	TNBC1
CAACTAGGTATGGTTC-1_1	-1.48448	1.25522	T_cells	TNBC1
CAACTAGGTCACACGC-1_1	-1.62745	1.78403	Epithelial_cells	TNBC1
CAACTAGTCGCGGATC-1_1	-2.28494	2.49042	Epithelial_cells	TNBC1
CAAGAAAAGAATGTTG-1_1	4.56878	-4.224	Epithelial_cells	TNBC1
CAAGAAAAGACTACAA-1_1	-2.11385	2.29149	Epithelial_cells	TNBC1
CAAGAAAAGATGTTAG-1_1	-3.94119	2.28523	T_cells	TNBC1
CAAGAAAAGCGTAGTG-1_1	4.06802	-4.18048	Epithelial_cells	TNBC1
CAAGAAAAGTACGCGA-1_1	-5.862	1.10767	T_cells	TNBC1
CAAGAAACAGACACTT-1_1	3.67114	9.3607	Tissue_stem_cells	TNBC1
CAAGAAACATGCCTAA-1_1	4.20683	9.96888	Tissue_stem_cells	TNBC1
CAAGAAAGTCTGCAAT-1_1	-0.502394	-0.374244	Epithelial_cells	TNBC1
CAAGAAAGTGCATCTA-1_1	3.20926	0.971986	Epithelial_cells	TNBC1
CAAGAAATCTGCCAGG-1_1	2.76779	1.61902	Epithelial_cells	TNBC1
CAAGATCAGAAGGCCT-1_1	-1.75253	3.08107	B_cell	TNBC1
CAAGATCAGGACAGCT-1_1	4.80268	10.4765	Tissue_stem_cells	TNBC1
CAAGATCGTCGAGTTT-1_1	2.97254	10.5235	Tissue_stem_cells	TNBC1
CAAGATCGTGATGATA-1_1	-1.34763	-4.54331	Epithelial_cells	TNBC1
CAAGATCTCATCGGAT-1_1	-8.3276	7.89591	Macrophage	TNBC1
CAAGGCCAGAATTCCC-1_1	-4.08108	2.18256	T_cells	TNBC1
CAAGGCCAGATGAGAG-1_1	-4.5088	1.56898	T_cells	TNBC1
CAAGGCCAGCTCTCGG-1_1	-9.34576	5.73787	Macrophage	TNBC1
CAAGGCCAGGGCTTCC-1_1	-6.71184	7.60199	Macrophage	TNBC1
CAAGGCCAGTCTCCTC-1_1	-6.02694	0.611467	T_cells	TNBC1
CAAGGCCCAATGAAAC-1_1	-8.96253	6.38514	Macrophage	TNBC1
CAAGGCCCATAGACTC-1_1	-1.63851	-0.894209	T_cells	TNBC1
CAAGGCCGTCGTGGCT-1_1	-0.113901	-4.19844	Epithelial_cells	TNBC1
CAAGGCCGTTCTGAAC-1_1	-6.22942	0.948097	T_cells	TNBC1
CAAGTTGAGGATGCGT-1_1	-5.17559	8.29332	Tissue_stem_cells	TNBC1
CAAGTTGCACACAGAG-1_1	2.68458	-4.49994	Epithelial_cells	TNBC1
CAAGTTGCAGCCAATT-1_1	-2.84767	3.02664	Epithelial_cells	TNBC1
CAAGTTGGTCGCGAAA-1_1	-2.92725	-0.247184	T_cells	TNBC1
CAAGTTGGTGCGATAG-1_1	5.16015	-4.71323	Epithelial_cells	TNBC1
CAAGTTGTCGGATGTT-1_1	-5.78237	0.760305	T_cells	TNBC1
CAAGTTGTCTTTAGGG-1_1	-9.33167	7.96359	Macrophage	TNBC1
CACAAACAGCCAGTAG-1_1	7.60412	-1.1534	Epithelial_cells	TNBC1
CACAAACCAGATAATG-1_1	-9.79554	8.63779	Macrophage	TNBC1
CACAAACGTTTAGCTG-1_1	3.25133	-1.02911	Epithelial_cells	TNBC1
CACAAACTCACAATGC-1_1	-6.13414	1.41368	T_cells	TNBC1
CACAAACTCATCATTC-1_1	-6.22313	0.700171	T_cells	TNBC1
CACACAAAGACTAGGC-1_1	2.78137	9.88649	Epithelial_cells	TNBC1
CACACAAAGGCTCTTA-1_1	0.0374986	-3.48005	Epithelial_cells	TNBC1
CACACAAAGTGGAGTC-1_1	-7.19841	8.64497	Macrophage	TNBC1
CACACAACAAGTTGTC-1_1	3.29469	-3.59707	Epithelial_cells	TNBC1
CACACAACAGACGCTC-1_1	4.6834	-4.18584	Epithelial_cells	TNBC1
CACACAACAGGGCATA-1_1	3.34909	-0.882474	Epithelial_cells	TNBC1
CACACAAGTACGAAAT-1_1	1.11672	-4.92672	Epithelial_cells	TNBC1
CACACAAGTGACTCAT-1_1	-5.91931	1.01165	T_cells	TNBC1
CACACAAGTTATGCGT-1_1	2.91421	-3.65188	Epithelial_cells	TNBC1
CACACAATCCTCAACC-1_1	-5.3262	1.85483	T_cells	TNBC1
CACACCTAGTCAATAG-1_1	-0.338099	-5.53044	Epithelial_cells	TNBC1
CACACCTCAAAGGAAG-1_1	-9.2849	8.46486	Macrophage	TNBC1
CACACCTCACCATCCT-1_1	-7.90885	7.34769	Macrophage	TNBC1
CACACCTGTCGATTGT-1_1	-9.78507	8.47606	Macrophage	TNBC1
CACACCTGTTTAAGCC-1_1	-3.88061	2.4565	T_cells	TNBC1
CACACCTTCGTACGGC-1_1	-5.47531	1.12994	T_cells	TNBC1
CACACTCAGCGCTCCA-1_1	0.837056	-2.33531	Epithelial_cells	TNBC1
CACACTCAGTATCGAA-1_1	-9.91413	8.30703	Macrophage	TNBC1
CACACTCCAATCCGAT-1_1	-5.51116	1.96329	T_cells	TNBC1
[truncated: 43,063 more rows]

## Sheet: Figure 4B
	Patient	Drug	DrugScore
[truncated: 41 more rows]

## Sheet: Figure 4C
	TRANSACT_TNBC1	TRANSACT_TNBC2	TRANSACT_TNBC3	TRANSACT_TNBC4	Asgard
[truncated: 6 more rows]

[truncated: 25 more sheets: Figure 4D, Figure 4E, Figure 4F, Figure 5A, Figure 5B, Figure 5C, Figure 5D, Figure 5E, Figure 6A, Figure 6B, Figure 6C, Figure 6D, Figure 6E.1, Figure 6E.2, Figure 6E.3, Figure 6E.4, Figure S1, Figure S2, Figure S3A, Figure S3B …]
